# Supplementary material for: Genomic insights into the plasmidome of non-tuberculous mycobacteria
Source: Genome Med. 2025 Mar 4;17:19. doi: 10.1186/s13073-025-01443-7 (PMC11877719; doi:10.1186/s13073-025-01443-7)
Supplement: Supplementary file 1 — Additional file 1. Supplementary Tables. This file contains all Supplementary Tables and their corresponding legends. [file 13073_2025_1443_MOESM1_ESM.zip]

Archive with 2 entries (2 files):
- Additional file 1/Supplementary Tables.xlsx
- Additional file 1/Supplementary_Tables_legends.docx
