# Supplementary material for: Genomic insights into the plasmidome of non-tuberculous mycobacteria
Source: Genome Med. 2025 Mar 4;17:19. doi: 10.1186/s13073-025-01443-7 (PMC11877719; doi:10.1186/s13073-025-01443-7)
Supplement: Supplementary file 1 — Additional file 1. Supplementary Tables. This file contains all Supplementary Tables and their corresponding legends. [file 13073_2025_1443_MOESM1_ESM.zip › Additional file 1/Supplementary Tables.xlsx]

## Sheet: Table S1
organism_ID	Multi-plasmid isolate	Species Final	Subspecies	genovar	DCC	Growth (literature)	Growth (derived from position in phylogenetic tree)	Submitted Organism name (NCBI)	TYGS check	ANI (NCBI check)	Strain	BioSample	BioProject	Assembly	level	Size_MB	GC	scaffolds	Plasmids	CDS (Annotation Count Gene Protein-coding)	Annotation Count Gene Pseudogene	Release_Date	Assembly.Name	Assembly sequencing tech	CheckM completeness	CheckM contamination
1	No	chelonae	chelonae	#N/A	#N/A	RGM	RGM	[Mycobacterium] chelonae subsp. chelonae	#N/A	OK	DSM 43804	SAMN10532726	PRJNA508902	GCF_004355245.1	Complete Genome	5030280	63.5	1	0	4802	65	2019-03-19	ASM435524v1	PacBio	98.7	0.03
2	No	chelonae	gwanakae	#N/A	#N/A	RGM	RGM	[Mycobacterium] chelonae subsp. gwanakae	Mycobacterium chelonae	Inconclusive	MOTT36W	SAMN09770287	PRJNA484844	GCF_003390495.1	Complete Genome	5106640	64	1	0	4897	63	2018-08-15	ASM339049v1	pacBio and illumina Hi-Seq	99.33	0.38
3	No	stephanolepidis	#N/A	#N/A	#N/A	RGM	RGM	[Mycobacterium] stephanolepidis	#N/A	OK	NJB0901	SAMD00081530	PRJDB5828	GCF_002356335.1	Complete Genome	4994490	63.5	1	0	4776	145	2017-06-17	ASM235633v1	Illumina; PacBio	99.15	0.38
4	No	Novel species 3	#N/A	#N/A	#N/A	Unknown	SGM	Candidatus Mycobacterium methanotrophicum	Novel species	Inconclusive	NA	SAMN28196450	PRJNA837300	GCF_023515995.1	Complete Genome	5002370	65.5	2	1	4483	716	2022-05-21	ASM2351599v1	Illumina HiSeq; Oxford Nanopore MinION	97.54	2.82
5	No	avium	avium	#N/A	#N/A	SGM	SGM	Mycobacterium avium	#N/A	OK	RCAD0278	SAMN04325949	PRJNA305474	GCF_001683455.1	Complete Genome	4953610	69	1	0	4426	167	2016-07-11	ASM168345v1	PacBio	97.49	1.35
6	No	avium	avium	#N/A	#N/A	SGM	SGM	Mycobacterium avium	#N/A	OK	HJW	SAMN08892076	PRJNA449244	GCF_003640565.1	Complete Genome	4961840	69	1	0	4436	168	2018-10-12	ASM364056v1	PacBio	95.48	0.98
7	No	avium	hominissuis	#N/A	#N/A	SGM	SGM	Mycobacterium avium 104	#N/A	OK	104	SAMN02603981	PRJNA88	GCF_000014985.1	Complete Genome	5475490	68.5	1	0	4921	240	2006-11-20	ASM1498v1	Not Provided	96.79	0.51
8	No	avium	avium	#N/A	#N/A	SGM	SGM	Mycobacterium avium subsp. avium	#N/A	OK	DSM 44156	SAMN13352280	PRJNA591110	GCF_009741445.1	Complete Genome	4956930	69	1	0	4447	153	2019-12-11	ASM974144v1	PacBio RSII; Illumina NextSeq	96.05	0.98
10	No	avium	avium	#N/A	#N/A	SGM	SGM	Mycobacterium avium subsp. avium	#N/A	OK	FDAARGOS_1606	SAMN22365135	PRJNA231221	GCF_020735405.1	Complete Genome	4960550	69	1	0	4448	162	2021-11-03	ASM2073540v1	Pacbio; Illumina	96.51	1.35
11	No	avium	avium	#N/A	#N/A	SGM	SGM	Mycobacterium avium subsp. avium	#N/A	OK	FDAARGOS_1609	SAMN23242878	PRJNA231221	GCF_021183805.1	Complete Genome	4955560	69	1	0	4445	155	2021-12-14	ASM2118380v1	Pacbio; Illumina	96.12	0.98
12	No	avium	hominissuis	#N/A	#N/A	SGM	SGM	Mycobacterium avium subsp. hominissuis	Mycobacterium avium	#N/A	OCU889s_P11_4s	SAMN05862091	PRJNA345416	GCF_022175585.1	Complete Genome	5118240	69	1	0	#N/A	#N/A	2022-02-10	ASM2217558v1	PacBio Sequel; Illumina NextSeq	#N/A	#N/A
13	Yes	avium	hominissuis	#N/A	#N/A	SGM	SGM	Mycobacterium avium subsp. hominissuis	#N/A	OK	OCU464	SAMN03013888	PRJNA259922	GCF_001865635.4	Complete Genome	5275870	68.5	3	2	4800	130	2020-07-17	ASM186563v4	PacBio RSII; Illumina GAIIx	98.21	1.71
14	No	avium	hominissuis	#N/A	#N/A	SGM	SGM	Mycobacterium avium subsp. hominissuis	#N/A	OK	H87	SAMN06111833	PRJNA356305	GCF_001936215.1	Complete Genome	5626620	68.5	1	0	4918	308	2017-01-05	ASM193621v1	PacBio	97.51	3.14
15	No	avium	hominissuis	#N/A	#N/A	SGM	SGM	Mycobacterium avium subsp. hominissuis	#N/A	OK	CAM177	SAMN05412758	PRJNA329423	GCF_002304065.2	Complete Genome	5388950	68.5	1	0	4901	149	2021-06-28	ASM230406v2	PacBio RSII; Illumina HiSeq	97.81	1.4
16	Yes	avium	hominissuis	#N/A	#N/A	SGM	SGM	Mycobacterium avium subsp. hominissuis	#N/A	OK	HP17	SAMN05506874	PRJNA336241	GCF_002716905.3	Complete Genome	5291410	69	4	3	4771	109	2020-07-22	ASM271690v4	PacBio RSII; Illumina GAIIx	98.07	3.81
17	Yes	avium	hominissuis	#N/A	#N/A	SGM	SGM	Mycobacterium avium subsp. hominissuis	#N/A	OK	OCU901s_S2_2s	SAMN05862128	PRJNA345418	GCF_002716925.3	Complete Genome	5739320	68.5	4	3	5201	145	2021-06-25	ASM271692v3	PacBio RSII; Illumina HiSeq	97.66	5.1
18	Yes	avium	hominissuis	#N/A	#N/A	SGM	SGM	Mycobacterium avium subsp. hominissuis	#N/A	OK	OCU873s_P7_4s	SAMN05862070	PRJNA345414	GCF_002716965.3	Complete Genome	5430220	68.5	3	2	4874	122	2021-06-25	ASM271696v4	PacBio RSII	97.95	4.2
19	Yes	avium	hominissuis	#N/A	#N/A	SGM	SGM	Mycobacterium avium subsp. hominissuis	#N/A	OK	MAC109	SAMN09074392	PRJNA464043	GCF_003408535.1	Complete Genome	5352500	69	3	2	4852	144	2018-08-20	ASM340853v1	PacBio RS II; Illumina MiSeq	98.86	3.08
20	Yes	avium	hominissuis	#N/A	#N/A	SGM	SGM	Mycobacterium avium subsp. hominissuis	#N/A	OK	mc2 2500	SAMN10955938	PRJNA522808	GCF_004345205.2	Complete Genome	5470310	68.5	3	2	4874	203	2020-11-13	ASM434520v2	PacBio RSII; Illumina HiSeq	97.7	2.62
21	Yes	avium	hominissuis	#N/A	#N/A	SGM	SGM	Mycobacterium avium subsp. hominissuis	#N/A	OK	101174	SAMN11403589	PRJNA532547	GCF_005518015.1	Complete Genome	5167740	69	3	2	4586	245	2019-05-20	ASM551801v1	Oxford Nanopore MiniION; Illumina HiSeq	94.81	2.34
22	Yes	avium	hominissuis	#N/A	#N/A	SGM	SGM	Mycobacterium avium subsp. hominissuis	#N/A	OK	101034	SAMN11403486	PRJNA532547	GCF_005518035.1	Complete Genome	5368110	68.5	3	2	4737	289	2019-05-20	ASM551803v1	Oxford Nanopore MiniION	95.63	2.94
23	Yes	avium	hominissuis	#N/A	#N/A	SGM	SGM	Mycobacterium avium subsp. hominissuis	#N/A	OK	101115	SAMN11403599	PRJNA532547	GCF_005518055.1	Complete Genome	5393710	68.5	5	4	4755	285	2019-05-20	ASM551805v1	Oxford Nanopore MiniION; Illumina HiSeq	96.57	3.04
24	Yes	avium	hominissuis	#N/A	#N/A	SGM	SGM	Mycobacterium avium subsp. hominissuis	#N/A	OK	JP-H-1	SAMD00184123	PRJDB8716	GCF_009002535.1	Complete Genome	5735250	68.5	4	3	4967	373	2019-09-05	ASM900253v1	Oxford Nanopore MinION; IonPGM	94.29	4.56
25	No	avium	hominissuis	#N/A	#N/A	SGM	SGM	Mycobacterium avium subsp. hominissuis TH135	#N/A	OK	TH135	SAMD00061038	PRJDB502	GCF_000829075.1	Complete Genome	5145930	69	2	1	4624	100	2013-10-01	ASM82907v1	454 GS FLX; Illumina Hiseq	97.17	2.54
27	No	avium	paratuberculosis	#N/A	#N/A	SGM	SGM	Mycobacterium avium subsp. paratuberculosis	#N/A	OK	E93	SAMN03252736	PRJNA269152	GCF_000835265.1	Complete Genome	4786060	69	1	0	4200	327	2015-02-10	ASM83526v1	Illumina Hiseq 2000	95.52	0.46
28	No	avium	paratuberculosis	#N/A	#N/A	SGM	SGM	Mycobacterium avium subsp. paratuberculosis	#N/A	OK	MAP/TANUVAS/TN/India/2008	SAMN04544372	PRJNA314834	GCF_001653355.1	Complete Genome	4829780	69	1	0	4293	227	2016-05-27	ASM165335v1	Illumina	96.67	0.46
29	No	avium	paratuberculosis	#N/A	#N/A	SGM	SGM	Mycobacterium avium subsp. paratuberculosis	#N/A	OK	FDAARGOS_305	SAMN06173318	PRJNA231221	GCF_002208705.2	Complete Genome	4832480	69	1	0	4301	219	2018-03-02	ASM220870v2	PacBio; Illumina	97.08	0.31
30	No	avium	paratuberculosis	#N/A	#N/A	SGM	SGM	Mycobacterium avium subsp. paratuberculosis	#N/A	OK	MAPK_CN7/15	SAMN10337859	PRJNA498906	GCF_003713025.1	Complete Genome	4837150	69	1	0	4285	229	2018-11-06	ASM371302v1	PacBio RSII	95.87	0.46
31	No	avium	paratuberculosis	#N/A	#N/A	SGM	SGM	Mycobacterium avium subsp. paratuberculosis	#N/A	OK	MAPK_CN9/15	SAMN10337856	PRJNA498904	GCF_003713045.1	Complete Genome	4831260	69	1	0	4302	215	2018-11-06	ASM371304v1	PacBio RSII	97.22	0.46
32	No	avium	paratuberculosis	#N/A	#N/A	SGM	SGM	Mycobacterium avium subsp. paratuberculosis	#N/A	OK	MAPK_CN4/13	SAMN10410800	PRJNA505100	GCF_003815795.1	Complete Genome	4836550	69	1	0	4299	216	2018-11-25	ASM381579v1	PacBio RSII	96.46	0.46
33	No	avium	paratuberculosis	#N/A	#N/A	SGM	SGM	Mycobacterium avium subsp. paratuberculosis	#N/A	OK	MAPK_JB16/15	SAMN10410803	PRJNA505101	GCF_003815815.1	Complete Genome	4838770	69	1	0	4309	209	2018-11-25	ASM381581v1	PacBio RSII	96.59	0.46
34	No	avium	paratuberculosis	#N/A	#N/A	SGM	SGM	Mycobacterium avium subsp. paratuberculosis	#N/A	OK	MAPK_JJ1/13	SAMN10410790	PRJNA505099	GCF_003816035.1	Complete Genome	4838650	69	1	0	4311	210	2018-11-25	ASM381603v1	PacBio RSII	96.55	0.46
35	No	avium	paratuberculosis	#N/A	#N/A	SGM	SGM	Mycobacterium avium subsp. paratuberculosis	#N/A	OK	Telford	SAMN10396996	PRJNA504678	GCF_003957335.1	Complete Genome	4907430	69	1	0	4363	232	2018-12-20	ASM395733v1	PacBio RSII; Illumina MiSeq	95.71	0.52
36	No	avium	paratuberculosis	#N/A	#N/A	SGM	SGM	Mycobacterium avium subsp. paratuberculosis	#N/A	OK	DSM 44135	SAMN14764132	PRJNA628963	GCF_013357385.1	Complete Genome	4839030	69	1	0	4255	257	2020-06-17	ASM1335738v1	PacBio RSII; Illumina	96.3	0.46
37	No	avium	paratuberculosis	#N/A	#N/A	SGM	SGM	Mycobacterium avium subsp. paratuberculosis	#N/A	OK	42-13-1	SAMD00268082	PRJDB10997	GCF_016749935.1	Complete Genome	4832740	69	1	0	4319	198	2021-01-25	ASM1674993v1	PacBio RSII; Illumina NovaSeq	97.39	0.46
38	No	avium	paratuberculosis	#N/A	#N/A	SGM	SGM	Mycobacterium avium subsp. paratuberculosis	#N/A	OK	LN20	SAMN31888651	PRJNA905375	GCF_026689315.1	Complete Genome	4887890	69	1	0	4324	260	2022-12-06	ASM2668931v1	Illumina MiSeq; PacBio Sequel	95.47	0.31
40	No	avium	paratuberculosis	#N/A	#N/A	SGM	SGM	Mycobacterium avium subsp. paratuberculosis K-10	#N/A	OK	K-10	SAMN31020214	PRJNA884360	GCF_025665475.1	Complete Genome	4807030	69	1	0	4293	211	2022-10-12	ASM2566547v1	Illumina HiSeq; PacBio	96.96	0.46
41	No	avium	paratuberculosis	#N/A	#N/A	SGM	SGM	Mycobacterium avium subsp. paratuberculosis MAP4	#N/A	OK	MAP4	SAMN02603716	PRJNA168471	GCF_000390085.1	Complete Genome	4829420	69	1	0	4309	203	2013-05-09	ASM39008v1	Sanger dideoxy sequencing; 454	97.39	0.46
42	No	avium	paratuberculosis	#N/A	#N/A	SGM	SGM	Mycobacterium avium subsp. paratuberculosis S397	#N/A	OK	S397	SAMN02470597	PRJNA66075	GCF_000219085.2	Complete Genome	4895760	69	1	0	4343	232	2020-12-10	ASM21908v3	Oxford Nanopore GridION; Illumina MiSeq	96.54	0.46
43	No	basiliense	#N/A	#N/A	#N/A	SGM	SGM	Mycobacterium basiliense	#N/A	OK	NA	SAMEA104628733	PRJEB23647	GCF_900292015.1	Complete Genome	5607630	65	1	0	4613	148	2018-12-12	MB901379	Not Provided	98.74	0.62
44	No	branderi	#N/A	#N/A	#N/A	SGM	SGM	Mycobacterium branderi	#N/A	OK	JCM 12687	SAMD00153181	PRJDB7717	GCF_010728725.1	Complete Genome	5979620	66	2	1	5672	146	2020-02-06	ASM1072872v1	Oxford Nanopore Technologies MinION; Illumina HiSeq2500	98.31	0.9
46	No	colombiense	#N/A	#N/A	#N/A	SGM	SGM	Mycobacterium colombiense CECT 3035	#N/A	OK	CECT 3035	SAMN06760893	PRJNA383253	GCF_002105755.1	Complete Genome	5581640	68	1	0	4984	277	2017-04-24	ASM210575v1	PacBio	94.18	0
47	No	conspicuum	#N/A	#N/A	#N/A	SGM	SGM	Mycobacterium conspicuum	#N/A	OK	JCM 14738	SAMD00153191	PRJDB7717	GCF_010730195.1	Complete Genome	6237140	67	1	0	5579	140	2020-02-06	ASM1073019v1	Oxford Nanopore Technologies MinION; Illumina HiSeq2500	98.4	0.49
48	No	cookii	#N/A	#N/A	#N/A	SGM	SGM	Mycobacterium cookii	#N/A	OK	JCM 12404	SAMD00153177	PRJDB7717	GCF_010727945.1	Complete Genome	5318520	65.5	1	0	4878	103	2020-02-06	ASM1072794v1	Oxford Nanopore Technologies MinION; Illumina HiSeq2500	97.06	0.51
49	Yes	dioxanotrophicus	#N/A	#N/A	#N/A	Unknown	RGM	Mycobacterium dioxanotrophicus	#N/A	OK	PH-06	SAMN06134492	PRJNA357161	GCF_002157835.1	Complete Genome	8080420	66	5	4	7528	257	2017-05-25	ASM215783v1	Illumina Hiseq; PacBio RS II	99.39	3.89
50	No	florentinum	#N/A	#N/A	#N/A	SGM	SGM	Mycobacterium florentinum	#N/A	OK	JCM 14740	SAMD00153192	PRJDB7717	GCF_010730355.1	Complete Genome	6219860	66	1	0	5742	132	2020-02-06	ASM1073035v1	Oxford Nanopore Technologies MinION; Illumina HiSeq2500	98.65	1.33
51	No	Novel species 4	#N/A	#N/A	#N/A	Unknown	RGM	Mycobacterium gallinarum	Novel species	Inconclusive	JCM 6399	SAMD00153170	PRJDB7717	GCF_010726765.1	Complete Genome	6301680	65.5	2	1	6067	95	2020-02-06	ASM1072676v1	Oxford Nanopore Technologies MinION; Illumina HiSeq2500	99.58	0.58
52	No	Novel species 5	#N/A	#N/A	#N/A	Unknown	SGM	Mycobacterium gordonae	Novel species	Inconclusive	X7091	SAMN18021193	PRJNA703698	GCF_017086405.1	Complete Genome	7319570	66.5	2	1	6025	293	2021-03-01	ASM1708640v1	PacBio RSII	98.78	1.26
53	No	grossiae	#N/A	#N/A	#N/A	RGM	RGM	Mycobacterium grossiae	#N/A	OK	DSM 104744	SAMN12660232	PRJNA562964	GCF_008329645.1	Complete Genome	5681600	70	2	1	5357	60	2019-09-08	ASM832964v1	PacBio	99.11	0.57
54	No	haemophilum	#N/A	#N/A	#N/A	SGM	SGM	Mycobacterium haemophilum DSM 44634	#N/A	OK	ATCC 29548	SAMN01918491	PRJNA171821	GCF_000340435.2	Complete Genome	4235760	63.5	1	0	3721	270	2015-10-30	ASM34043v3	Illumina; Pacific Biosciences	98.14	1.44
55	No	heckeshornense	#N/A	#N/A	#N/A	SGM	SGM	Mycobacterium heckeshornense	#N/A	OK	JMUB5695	SAMD00261041	PRJDB10860	GCF_016861545.1	Complete Genome	4865110	65.5	1	0	4404	210	2021-01-22	ASM1686154v1	Illumina Miseq; MinION; ABI 3730	97.48	0.98
56	No	heckeshornense	#N/A	#N/A	#N/A	SGM	SGM	Mycobacterium heckeshornense	#N/A	OK	JCM 15655	SAMD00265704	PRJDB10874	GCF_016592155.1	Complete Genome	4957190	65.5	1	0	4408	341	2020-12-28	ASM1659215v1	ONT MinION; Illumina Miniseq	95.25	0.48
57	No	heidelbergense	#N/A	#N/A	#N/A	SGM	SGM	Mycobacterium heidelbergense	#N/A	OK	JCM 14842	SAMD00153194	PRJDB7717	GCF_010730745.1	Complete Genome	5050580	67.5	1	0	4492	177	2020-02-06	ASM1073074v1	Oxford Nanopore Technologies MinION; Illumina HiSeq2500	97.8	0.32
58	No	intracellulare	intracellulare	intracellulare	#N/A	SGM	SGM	Mycobacterium intracellulare	#N/A	OK	FDAARGOS_1564	SAMN22091661	PRJNA231221	GCF_020736005.1	Complete Genome	5645780	67.5	2	1	5171	87	2021-11-03	ASM2073600v1	Pacbio; Illumina	96.65	2.32
59	No	intracellulare	intracellulare	intracellulare	#N/A	SGM	SGM	Mycobacterium intracellulare	#N/A	OK	FLAC0181	SAMN07528789	PRJNA315990	GCF_002285675.1	Complete Genome	5638640	67.5	2	1	5154	79	2017-09-05	ASM228567v1	Illumina HiSeq	97.76	1.96
60	No	intracellulare	intracellulare	intracellulare	#N/A	SGM	SGM	Mycobacterium intracellulare	#N/A	OK	FLAC0133	SAMN07528783	PRJNA315990	GCF_002285695.1	Complete Genome	5432060	68	1	0	4996	71	2017-09-05	ASM228569v1	Illumina HiSeq	96.54	1.71
61	No	intracellulare	intracellulare	intracellulare	#N/A	SGM	SGM	Mycobacterium intracellulare	#N/A	OK	M.i.27	SAMD00258722	PRJDB10771	GCF_016755935.1	Complete Genome	5947380	67.5	2	1	5420	148	2020-12-28	ASM1675593v1	PacBio RS II	96.68	3.61
62	No	intracellulare	intracellulare	intracellulare	#N/A	SGM	SGM	Mycobacterium intracellulare	#N/A	OK	M016	SAMD00258725	PRJDB10771	GCF_016755995.1	Complete Genome	5476270	68	1	0	5010	91	2020-12-28	ASM1675599v1	PacBio RS II	97.37	1.12
63	No	intracellulare	intracellulare	intracellulare	#N/A	SGM	SGM	Mycobacterium intracellulare	#N/A	OK	M018	SAMD00258729	PRJDB10771	GCF_016756075.1	Complete Genome	5572810	67.5	2	1	5112	98	2020-12-28	ASM1675607v1	PacBio RS II	96.84	2.01
64	No	intracellulare	intracellulare	intracellulare	#N/A	SGM	SGM	Mycobacterium intracellulare	#N/A	OK	M002	SAMD00258730	PRJDB10771	GCF_016756095.1	Complete Genome	5489550	68	2	1	5024	102	2020-12-28	ASM1675609v1	PacBio RS II	96.02	1.21
65	No	intracellulare	intracellulare	intracellulare	#N/A	SGM	SGM	Mycobacterium intracellulare	#N/A	OK	M008	SAMD00258731	PRJDB10771	GCF_016756115.1	Complete Genome	5850000	67.5	2	1	5316	136	2020-12-28	ASM1675611v1	PacBio RS II	96.3	2.97
66	No	intracellulare	intracellulare	intracellulare	#N/A	SGM	SGM	Mycobacterium intracellulare	#N/A	OK	M006	SAMD00258732	PRJDB10771	GCF_016756135.1	Complete Genome	5657760	67.5	2	1	5135	111	2020-12-28	ASM1675613v1	PacBio RS II	96.21	2.43
67	No	intracellulare	intracellulare	intracellulare	#N/A	SGM	SGM	Mycobacterium intracellulare	#N/A	OK	M023	SAMD00258733	PRJDB10771	GCF_016756155.1	Complete Genome	5762340	67.5	2	1	5218	129	2020-12-28	ASM1675615v1	PacBio RS II	96.58	2.43
68	No	intracellulare	intracellulare	intracellulare	#N/A	SGM	SGM	Mycobacterium intracellulare	#N/A	OK	M025	SAMD00258734	PRJDB10771	GCF_016756175.1	Complete Genome	5669130	67.5	2	1	5159	113	2020-12-28	ASM1675617v1	PacBio RS II	96.47	2.32
69	No	intracellulare	intracellulare	intracellulare	#N/A	SGM	SGM	Mycobacterium intracellulare	#N/A	OK	M005	SAMD00258735	PRJDB10771	GCF_016756195.1	Complete Genome	5519880	67.5	1	0	5080	99	2020-12-28	ASM1675619v1	PacBio RS II	96.58	1.76
70	No	intracellulare	intracellulare	intracellulare	#N/A	SGM	SGM	Mycobacterium intracellulare	#N/A	OK	M026	SAMD00258736	PRJDB10771	GCF_016756215.1	Complete Genome	5888630	67.5	1	0	5356	147	2020-12-28	ASM1675621v1	PacBio RS II	95.87	2.69
71	No	intracellulare	intracellulare	intracellulare	#N/A	SGM	SGM	Mycobacterium intracellulare	#N/A	OK	M009	SAMD00258737	PRJDB10771	GCF_016756235.1	Complete Genome	5730360	67.5	1	0	5221	116	2020-12-28	ASM1675623v1	PacBio RS II	95.84	2.92
72	No	intracellulare	intracellulare	intracellulare	#N/A	SGM	SGM	Mycobacterium intracellulare	#N/A	OK	M007	SAMD00258738	PRJDB10771	GCF_016756255.1	Complete Genome	5532110	67.5	1	0	5049	116	2020-12-28	ASM1675625v1	PacBio RS II	96.02	1.43
73	No	intracellulare	intracellulare	intracellulare	#N/A	SGM	SGM	Mycobacterium intracellulare	#N/A	OK	FDAARGOS_1612	SAMN23242881	PRJNA231221	GCF_021183745.1	Complete Genome	5575660	68	1	0	5107	80	2021-12-14	ASM2118374v1	Pacbio; Illumina	97.64	1.58
74	No	intracellulare	intracellulare	intracellulare	#N/A	SGM	SGM	Mycobacterium intracellulare	#N/A	OK	FDAARGOS_1611	SAMN23242880	PRJNA231221	GCF_021183765.1	Complete Genome	5489330	68	1	0	5027	77	2021-12-14	ASM2118376v1	Pacbio; Illumina	96.28	1.03
75	No	intracellulare	intracellulare	intracellulare	#N/A	SGM	SGM	Mycobacterium intracellulare	Mycobacterium intracellulare	#N/A	S2-8	SAMN19357343	PRJNA733007	GCF_023278445.1	Complete Genome	5421350	68	1	0	#N/A	#N/A	2022-05-09	ASM2327844v1	PacBio Sequel	#N/A	#N/A
76	No	intracellulare	intracellulare	intracellulare	#N/A	SGM	SGM	Mycobacterium intracellulare	Mycobacterium intracellulare	#N/A	S2-11	SAMN19357342	PRJNA733007	GCF_023278465.1	Complete Genome	5431760	68	1	0	#N/A	#N/A	2022-05-09	ASM2327846v1	PacBio Sequel; Illumina MiSeq	#N/A	#N/A
77	No	intracellulare	intracellulare	intracellulare	#N/A	SGM	SGM	Mycobacterium intracellulare	Mycobacterium intracellulare	#N/A	S1-32	SAMN19357341	PRJNA733007	GCF_023278485.1	Complete Genome	5405660	68	1	0	#N/A	#N/A	2022-05-09	ASM2327848v1	#N/A	#N/A	#N/A
78	No	intracellulare	intracellulare	intracellulare	#N/A	SGM	SGM	Mycobacterium intracellulare	Mycobacterium intracellulare	#N/A	S1-36A	SAMN19357340	PRJNA733007	GCF_023278505.1	Complete Genome	5403320	68	1	0	#N/A	#N/A	2022-05-09	ASM2327850v1	#N/A	#N/A	#N/A
80	No	intracellulare	intracellulare	intracellulare	#N/A	SGM	SGM	Mycobacterium intracellulare ATCC 13950	Mycobacterium intracellulare	#N/A	ATCC 13950	SAMN19357339	PRJNA733007	GCF_023278525.1	Complete Genome	5402410	68	1	0	#N/A	#N/A	2022-05-09	ASM2327852v1	#N/A	#N/A	#N/A
81	No	intracellulare	intracellulare	intracellulare	#N/A	SGM	SGM	Mycobacterium intracellulare M.i.198	#N/A	OK	M.i.198	SAMD00258721	PRJDB10771	GCF_016755915.1	Complete Genome	5445550	68	1	0	4819	274	2020-12-28	ASM1675591v1	PacBio RS II	94.41	0.81
82	No	intracellulare	intracellulare	intracellulare	#N/A	SGM	SGM	Mycobacterium intracellulare MOTT-02	#N/A	OK	MOTT-02	SAMN02603184	PRJNA82153	GCF_000277145.1	Complete Genome	5409700	68	1	0	4945	89	2012-02-29	ASM27714v1	Not Provided	97.8	0.71
83	Yes	intracellulare	chimaera	chimaera	#N/A	SGM	SGM	Mycobacterium intracellulare subsp. chimaera	#N/A	OK	AH16	SAMN04032872	PRJNA294790	GCF_001750065.2	Complete Genome	6330040	67.5	4	3	5676	278	2016-11-28	ASM175006v2	PacBio; Illumina MiSeq; IonTorrent	94.9	12.11
84	Yes	intracellulare	chimaera	chimaera	#N/A	SGM	SGM	Mycobacterium intracellulare subsp. chimaera	#N/A	OK	CDC 2015-22-71	SAMN05824346	PRJNA344472	GCF_002166795.1	Complete Genome	6247690	67.5	4	3	5600	181	2017-06-05	ASM216679v1	PacBio	96.48	8.72
85	Yes	intracellulare	chimaera	chimaera	#N/A	SGM	SGM	Mycobacterium intracellulare subsp. chimaera	#N/A	OK	ZUERICH-2	SAMN04526974	PRJNA314007	GCF_002219245.1	Complete Genome	6533650	67	5	4	5813	213	2017-07-14	ASM221924v1	PacBio; Illumina NextSeq	95.86	11.72
86	Yes	intracellulare	chimaera	chimaera	#N/A	SGM	SGM	Mycobacterium intracellulare subsp. chimaera	#N/A	OK	ZUERICH-1	SAMN04525300	PRJNA313770	GCF_002219265.1	Complete Genome	6379600	67.5	6	5	5703	209	2017-07-14	ASM221926v1	PacBio; Illumina NextSeq	96.45	9.97
87	Yes	intracellulare	chimaera	chimaera	#N/A	SGM	SGM	Mycobacterium intracellulare subsp. chimaera	#N/A	OK	DSM 44623	SAMN01174703	PRJNA314008	GCF_002219285.1	Complete Genome	6133600	67.5	3	2	5542	171	2017-07-14	ASM221928v1	PacBio; Illumina NextSeq	96.84	6.81
88	Yes	intracellulare	chimaera	chimaera	#N/A	SGM	SGM	Mycobacterium intracellulare subsp. chimaera	#N/A	OK	SJ42	SAMN07274465	PRJNA391747	GCF_002240155.1	Complete Genome	5938630	67.5	3	2	5294	192	2017-08-02	ASM224015v1	Illumina MiSeq; Oxford Nanopore	95.35	8.69
89	Yes	intracellulare	chimaera	chimaera	#N/A	SGM	SGM	Mycobacterium intracellulare subsp. chimaera	#N/A	OK	FLAC0070	SAMN07528780	PRJNA315990	GCF_002287605.1	Complete Genome	5751540	67.5	3	2	5228	105	2017-09-05	ASM228760v1	Illumina HiSeq	96.73	5.2
90	Yes	intracellulare	chimaera	chimaera	#N/A	SGM	SGM	Mycobacterium intracellulare subsp. chimaera	#N/A	OK	AUSMDU00007395	SAMN13191638	PRJNA556438	GCF_009664715.1	Complete Genome	6384140	67.5	6	5	5703	214	2019-11-17	ASM966471v1	PacBio RSII, Illumina NextSeq	96.42	9.97
91	Yes	intracellulare	chimaera	chimaera	#N/A	SGM	SGM	Mycobacterium intracellulare subsp. chimaera	#N/A	OK	850	SAMN21908196	PRJNA767558	GCF_020412405.1	Complete Genome	6280690	67.5	6	5	5641	192	2021-10-11	ASM2041240v1	Oxford Nanopore GridION; Illumina HiSeq	95.97	9.21
92	Yes	intracellulare	chimaera	chimaera	#N/A	SGM	SGM	Mycobacterium intracellulare subsp. chimaera	#N/A	OK	852	SAMN21908232	PRJNA767558	GCF_020412425.1	Complete Genome	6453140	67.5	6	5	5921	184	2021-10-11	ASM2041242v1	Oxford Nanopore GridION; Illumina HiSeq	96.35	9.99
93	Yes	intracellulare	chimaera	chimaera	#N/A	SGM	SGM	Mycobacterium intracellulare subsp. chimaera	#N/A	OK	Mycobacterium chimaera MC045	SAMEA4521417	PRJEB15375	GCF_900116695.1	Complete Genome	6593400	67	6	5	6023	214	2017-01-09	ASM90011669v1	Not Provided	96.4	10.47
94	No	intracellulare	intracellulare	intracellulare	#N/A	SGM	SGM	Mycobacterium intracellulare subsp. intracellulare	#N/A	OK	FDAARGOS_1610	SAMN23242879	PRJNA231221	GCF_021183785.1	Complete Genome	5412670	68	1	0	4961	71	2021-12-14	ASM2118378v1	Pacbio; Illumina	97.58	1.12
95	No	intracellulare	intracellulare	paraintracellulare	#N/A	SGM	SGM	Mycobacterium intracellulare subsp. intracellulare MTCC 9506	#N/A	OK	MTCC 9506	SAMN02603610	PRJNA33469	GCF_000298095.1	Complete Genome	5589010	68	1	0	5048	104	2012-09-18	ASM29809v1	Not Provided	95.27	1.83
96	No	intracellulare	chimaera	yongonense	#N/A	SGM	SGM	Mycobacterium intracellulare subsp. yongonense	#N/A	OK	Asan 36912	SAMN04390158	PRJNA308264	GCF_002148175.1	Complete Genome	5445540	68	1	0	4936	117	2017-05-17	ASM214817v1	Not Provided	95.37	3.53
97	No	intracellulare	chimaera	yongonense	#N/A	SGM	SGM	Mycobacterium intracellulare subsp. yongonense	#N/A	OK	Asan 36527	SAMN04390159	PRJNA308265	GCF_002148195.1	Complete Genome	5435150	68	1	0	4937	91	2017-05-17	ASM214819v1	Not Provided	95.14	3.53
98	Yes	intracellulare	chimaera	yongonense	#N/A	SGM	SGM	Mycobacterium intracellulare subsp. yongonense 05-1390	#N/A	OK	05-1390 (DSM 45126)	SAMN02603187	PRJNA82265	GCF_000418535.1	Complete Genome	5662090	67.5	3	2	5152	124	2013-07-08	ASM41853v2	Not Provided	94.96	4.24
99	No	kansasii	#N/A	#N/A	#N/A	SGM	SGM	Mycobacterium kansasii	#N/A	OK	FDAARGOS_1615	SAMN23242884	PRJNA231221	GCF_021183685.1	Complete Genome	6455190	66	2	1	5374	239	2021-12-14	ASM2118368v1	Pacbio; Illumina	99.14	0.71
100	No	kansasii	#N/A	#N/A	#N/A	SGM	SGM	Mycobacterium kansasii	#N/A	OK	FDAARGOS_1614	SAMN23242883	PRJNA231221	GCF_021183705.1	Complete Genome	6453870	66	2	1	5371	239	2021-12-14	ASM2118370v1	Pacbio; Illumina	99.14	0.71
101	No	kansasii	#N/A	#N/A	#N/A	SGM	SGM	Mycobacterium kansasii ATCC 12478	#N/A	OK	ATCC 12478	SAMN02603596	PRJNA30907	GCF_000157895.3	Complete Genome	6577230	66	2	1	5488	254	2013-11-01	ASM15789v2	454; PacBio	99.14	0.71
102	No	kiyosense	#N/A	#N/A	#N/A	SGM	SGM	Mycobacterium kiyosense	#N/A	OK	IWGMT90018	SAMD00407201	PRJDB12154	GCF_021654635.1	Complete Genome	6346450	67	1	0	5197	776	2021-11-23	ASM2165463v1	ONT MinION; Illumina HiseqX	85.64	0.83
103	Yes	kubicae	#N/A	#N/A	#N/A	SGM	SGM	Mycobacterium kubicae	#N/A	OK	JCM 13573	SAMN16828374	PRJNA575747	GCF_015689175.1	Complete Genome	6016840	66	3	2	5396	243	2020-11-25	ASM1568917v1	Illumina HiSeq; Oxford Nanopore MinION	97.67	0.67
104	No	lacus	#N/A	#N/A	#N/A	SGM	SGM	Mycobacterium lacus	#N/A	OK	JCM 15657	SAMD00153198	PRJDB7717	GCF_010731535.1	Complete Genome	5092990	66.5	1	0	4347	393	2020-02-06	ASM1073153v1	Oxford Nanopore Technologies MinION; Illumina HiSeq2500	97.48	0.59
105	Yes	lentiflavum	#N/A	#N/A	#N/A	SGM	SGM	Mycobacterium lentiflavum	Mycobacterium lentiflavum	Inconclusive	ATCC 51985	SAMN20254258	PRJNA747101	GCF_022374895.2	Complete Genome	6163560	65.5	4	3	5553	134	2022-08-24	ASM2237489v2	PacBio Sequel	99.03	0.56
111	No	lepromatosis	#N/A	#N/A	#N/A	Unknown	SGM	Mycobacterium lepromatosis	#N/A	OK	FJ924	SAMN03481272	PRJNA281005	GCF_000975265.2	Complete Genome	3271690	57.5	1	0	2387	676	2022-02-07	ASM97526v2	HiSeq 2000	85.46	0.33
112	No	liflandii	#N/A	#N/A	#N/A	SGM	SGM	Mycobacterium liflandii 128FXT	Mycobacterium marinum	Inconclusive	128FXT	SAMN02603618	PRJNA20227	GCF_000026445.2	Complete Genome	6399540	65.5	2	1	4839	717	2013-01-16	ASM2644v2	Not Provided	95.46	0.51
113	No	malmoense	#N/A	#N/A	#N/A	SGM	SGM	Mycobacterium malmoense	#N/A	OK	ATCC 29571	SAMN20254263	PRJNA747101	GCF_019645855.1	Complete Genome	5319860	66.5	1	0	4781	142	2021-08-17	ASM1964585v1	Illumina MiSeq; Oxford Nanopore MinION	98.28	1.15
114	No	malmoense	#N/A	#N/A	#N/A	SGM	SGM	Mycobacterium malmoense	#N/A	OK	DSM 44163	SAMN15569027	PRJNA646947	GCF_022558505.1	Complete Genome	5319700	66.5	1	0	4726	190	2022-03-14	ASM2255850v1	PacBio	96.9	1.15
115	No	mantenii	#N/A	#N/A	#N/A	SGM	SGM	Mycobacterium mantenii	#N/A	OK	JCM 18113	SAMD00153211	PRJDB7717	GCF_010731775.1	Complete Genome	6185540	66.5	1	0	5529	228	2020-02-06	ASM1073177v1	Oxford Nanopore Technologies MinION; Illumina HiSeq2500	98.29	1.02
116	No	marinum	#N/A	#N/A	#N/A	SGM	SGM	Mycobacterium marinum	#N/A	OK	CCUG20998	SAMN07792364	PRJNA414525	GCF_003391395.1	Complete Genome	6453310	65.5	1	0	5192	162	2018-08-15	ASM339139v1	PacBio	97.03	1.58
117	No	marinum	#N/A	#N/A	#N/A	SGM	SGM	Mycobacterium marinum	#N/A	OK	1218R	SAMN07811443	PRJNA414948	GCF_003391415.1	Complete Genome	6467360	65.5	1	0	5248	160	2018-08-15	ASM339141v1	PacBio	98.28	1.2
118	No	marinum	#N/A	#N/A	#N/A	SGM	SGM	Mycobacterium marinum	#N/A	OK	ATCC 927	SAMD00109228	PRJDB6649	GCF_003609695.1	Complete Genome	6579340	65.5	2	1	5150	537	2018-02-07	ASM360969v1	Oxford Nanopore Technologies MinION, Illumina MiniSeq	93.01	2.32
119	No	marinum	#N/A	#N/A	#N/A	SGM	SGM	Mycobacterium marinum	#N/A	OK	MMA1	SAMN14832045	PRJNA630296	GCF_016745295.1	Complete Genome	6321950	65.5	1	0	5130	125	2021-01-22	ASM1674529v1	PacBio Sequel	98.65	1.15
120	No	marinum	#N/A	#N/A	#N/A	SGM	SGM	Mycobacterium marinum	#N/A	OK	050012	SAMN32983127	PRJNA929715	GCF_028451225.2	Complete Genome	6393700	65.5	1	0	5106	115	2023-03-10	ASM2845122v2	Oxford Nanopore PromethION	98.72	0.84
121	No	marinum	#N/A	#N/A	#N/A	SGM	SGM	Mycobacterium marinum	#N/A	OK	H01	SAMN26426638	PRJNA812735	GCF_028583325.1	Complete Genome	6509090	65.5	2	1	5225	225	2023-02-10	ASM2858332v1	PacBio Sequel	97.67	2.25
122	No	marinum	#N/A	#N/A	#N/A	SGM	SGM	Mycobacterium marinum E11	#N/A	OK	E11	SAMEA3139029	PRJEB5070	GCF_000723425.2	Complete Genome	6450520	65.5	2	1	5207	152	2015-07-02	E11	Not Provided	98.86	1.34
123	No	marinum	#N/A	#N/A	#N/A	SGM	SGM	Mycobacterium marinum M	#N/A	OK	M	SAMN02604327	PRJNA16725	GCF_000018345.1	Complete Genome	6660140	65.5	2	1	5407	139	2008-04-15	ASM1834v1	Not Provided	98.9	0.86
124	No	marseillense	#N/A	#N/A	#N/A	SGM	SGM	Mycobacterium marseillense	#N/A	OK	FLAC0026	SAMN07528776	PRJNA315990	GCF_002285715.1	Complete Genome	5285640	67.5	2	1	4822	61	2017-09-05	ASM228571v1	Illumina HiSeq	99.04	0
125	No	marseillense	#N/A	#N/A	#N/A	SGM	SGM	Mycobacterium marseillense	#N/A	OK	JCM 17324	SAMD00153206	PRJDB7717	GCF_010731675.1	Complete Genome	5505820	67.5	2	1	4992	103	2020-02-06	ASM1073167v1	Oxford Nanopore Technologies MinION; Illumina HiSeq2500	98.85	0.14
126	No	noviomagense	#N/A	#N/A	#N/A	SGM	SGM	Mycobacterium noviomagense	#N/A	OK	JCM 16367	SAMD00153203	PRJDB7717	GCF_010731635.1	Complete Genome	4779800	65.5	1	0	4346	188	2020-02-06	ASM1073163v1	Oxford Nanopore Technologies MinION; Illumina HiSeq2500	99.23	0.23
127	No	algericum	#N/A	#N/A	#N/A	SGM	SGM	Mycobacterium novum	Mycobacterium algericum	Inconclusive	JCM 6391	SAMD00153168	PRJDB7717	GCF_010726505.1	Complete Genome	4458930	68.5	1	0	4083	95	2020-02-06	ASM1072650v1	Oxford Nanopore Technologies MinION; Illumina HiSeq2500	98.35	0.54
129	No	ostraviense	#N/A	#N/A	#N/A	Unknown	SGM	Mycobacterium ostraviense	#N/A	OK	FDAARGOS_1613	SAMN23242882	PRJNA231221	GCF_021183725.1	Complete Genome	6127730	66	1	0	5161	470	2021-12-14	ASM2118372v1	Pacbio; Illumina	99.11	0.65
130	Yes	paragordonae	#N/A	#N/A	#N/A	SGM	SGM	Mycobacterium paragordonae	#N/A	OK	49061	SAMN08222636	PRJNA427220	GCF_003614435.1	Complete Genome	7224250	66.5	5	4	6339	123	2018-10-04	ASM361443v1	PacBio	99.22	1.14
131	No	intracellulare	intracellulare	paraintracellulare	#N/A	SGM	SGM	Mycobacterium paraintracellulare	#N/A	OK	M011	SAMD00258728	PRJDB10771	GCF_016756055.1	Complete Genome	5357610	68	2	1	4893	81	2020-12-28	ASM1675605v1	PacBio RS II	98.53	0
132	No	intracellulare	intracellulare	paraintracellulare	#N/A	SGM	SGM	Mycobacterium paraintracellulare	#N/A	OK	MOTT64	SAMN02603185	PRJNA82155	GCF_000276825.1	Complete Genome	5501090	68	1	0	5052	78	2012-02-29	ASM27682v1	Not Provided	99.23	0.25
133	No	intracellulare	intracellulare	paraintracellulare	#N/A	SGM	SGM	Mycobacterium paraintracellulare	#N/A	OK	JCM 30622	SAMD00153220	PRJDB7717	GCF_010731935.1	Complete Genome	5527830	68	1	0	5050	101	2020-02-06	ASM1073193v1	Oxford Nanopore Technologies MinION; Illumina HiSeq2500	98.41	0.25
134	No	intracellulare	intracellulare	paraintracellulare	#N/A	SGM	SGM	Mycobacterium paraintracellulare	#N/A	OK	M021	SAMD00258723	PRJDB10771	GCF_016755955.1	Complete Genome	5412210	68	1	0	4929	82	2020-12-28	ASM1675595v1	PacBio RS II	97.7	0.33
135	No	intracellulare	intracellulare	paraintracellulare	#N/A	SGM	SGM	Mycobacterium paraintracellulare	#N/A	OK	M015	SAMD00258724	PRJDB10771	GCF_016755975.1	Complete Genome	5588490	68	1	0	5087	101	2020-12-28	ASM1675597v1	PacBio RS II	98.2	0
136	No	intracellulare	intracellulare	paraintracellulare	#N/A	SGM	SGM	Mycobacterium paraintracellulare	#N/A	OK	M019	SAMD00258726	PRJDB10771	GCF_016756015.1	Complete Genome	5615690	67.5	1	0	5137	105	2020-12-28	ASM1675601v1	PacBio RS II	97.63	0.5
137	No	intracellulare	intracellulare	paraintracellulare	#N/A	SGM	SGM	Mycobacterium paraintracellulare	#N/A	OK	M001	SAMD00258727	PRJDB10771	GCF_016756035.1	Complete Genome	5739350	67.5	1	0	5219	127	2020-12-28	ASM1675603v1	PacBio RS II	98.74	0.04
138	No	intracellulare	intracellulare	paraintracellulare	#N/A	SGM	SGM	Mycobacterium paraintracellulare	#N/A	OK	M020	SAMD00258739	PRJDB10771	GCF_016756275.1	Complete Genome	5429980	68	1	0	4988	99	2020-12-28	ASM1675627v1	PacBio RS II	98.48	0.5
139	No	intracellulare	intracellulare	paraintracellulare	#N/A	SGM	SGM	Mycobacterium paraintracellulare	#N/A	OK	M003	SAMD00258740	PRJDB10771	GCF_016756295.1	Complete Genome	5533580	68	1	0	4995	103	2020-12-28	ASM1675629v1	PacBio RS II	98.54	0.04
140	No	paraseoulense	#N/A	#N/A	#N/A	SGM	SGM	Mycobacterium paraseoulense	#N/A	OK	JCM 16952	SAMD00153204	PRJDB7717	GCF_010731655.1	Complete Genome	6085960	67.5	1	0	5568	148	2020-02-06	ASM1073165v1	Oxford Nanopore Technologies MinION; Illumina HiSeq2500	99.34	0.44
141	No	paraterrae	#N/A	#N/A	#N/A	SGM	SGM	Mycobacterium paraterrae	#N/A	OK	DSM 45127	SAMN20254271	PRJNA747101	GCF_022430545.2	Complete Genome	5522620	65.5	1	0	5128	91	2022-09-07	ASM2243054v2	PacBio Sequel	98.59	1.58
142	No	parmense	#N/A	#N/A	#N/A	SGM	SGM	Mycobacterium parmense	#N/A	OK	JCM 14742	SAMD00153193	PRJDB7717	GCF_010730575.1	Complete Genome	5952910	68	1	0	5351	168	2020-02-06	ASM1073057v1	Oxford Nanopore Technologies MinION; Illumina HiSeq2500	98.46	2.34
143	No	pseudoshottsii	#N/A	#N/A	#N/A	SGM	SGM	Mycobacterium pseudoshottsii	#N/A	OK	NJB1907-Z4	SAMD00412666	PRJDB12490	GCF_024347175.1	Complete Genome	6168100	65.5	2	1	4879	538	2022-07-15	ASM2434717v1	Pacbio sequel; Illumina HiSeqX	97.22	0.73
144	No	pseudoshottsii	#N/A	#N/A	#N/A	SGM	SGM	Mycobacterium pseudoshottsii JCM 15466	#N/A	OK	JCM 15466	SAMD00096819	PRJDB6390	GCF_003584745.1	Complete Genome	6061600	65.5	1	0	4759	563	2017-10-25	ASM358474v1	Illumina MiSeq; PacBio RSII	97.05	0.84
145	No	saskatchewanense	#N/A	#N/A	#N/A	SGM	SGM	Mycobacterium saskatchewanense	#N/A	OK	JCM 13016	SAMD00153183	PRJDB7717	GCF_010729105.1	Complete Genome	6008920	68	1	0	5455	212	2020-02-06	ASM1072910v1	Oxford Nanopore Technologies MinION; Illumina HiSeq2500	99.59	1.97
146	No	seoulense	#N/A	#N/A	#N/A	SGM	SGM	Mycobacterium seoulense	#N/A	OK	JCM 16018	SAMD00153201	PRJDB7717	GCF_010731595.1	Complete Genome	5531300	68	1	0	5035	108	2020-02-06	ASM1073159v1	Oxford Nanopore Technologies MinION; Illumina HiSeq2500	98.34	0.44
147	No	shigaense	#N/A	#N/A	#N/A	unknown	SGM	Mycobacterium shigaense	#N/A	OK	JCM 32072	SAMD00081394	PRJDB5818	GCF_002356315.1	Complete Genome	5232660	67	1	0	4698	213	2017-06-15	ASM235631v1	Illumina; PacBio	98.84	0.99
148	No	shigaense	#N/A	#N/A	#N/A	SGM	SGM	Mycobacterium shigaense	#N/A	OK	SCY	SAMN07510626	PRJNA398420	GCF_003515645.1	Complete Genome	5207880	67	1	0	4654	234	2018-09-10	ASM351564v1	PacBio; Illumina HiSeq	98.17	0.99
149	No	shinjukuense	#N/A	#N/A	#N/A	SGM	SGM	Mycobacterium shinjukuense	#N/A	OK	JCM 14233	SAMD00153190	PRJDB7717	GCF_010730055.1	Complete Genome	4504020	67.5	1	0	3764	312	2020-02-06	ASM1073005v1	Oxford Nanopore Technologies MinION; Illumina HiSeq2500	96.21	0.44
150	No	marinum	#N/A	#N/A	#N/A	SGM	SGM	Mycobacterium shottsii	#N/A	OK	JCM 12657	SAMD00153180	PRJDB7717	GCF_010728525.1	Complete Genome	5973150	65.5	1	0	4687	922	2020-02-06	ASM1072852v1	Oxford Nanopore Technologies MinION; Illumina HiSeq2500	96.87	0.73
151	No	shottsii	#N/A	#N/A	#N/A	SGM	SGM	Mycobacterium shottsii	#N/A	OK	M175	SAMN04549864	PRJNA273849	GCF_019456695.2	Complete Genome	5956420	65.5	1	0	4505	917	2022-04-12	ASM1945669v2	PacBio	96.7	0.73
152	No	simiae	#N/A	#N/A	#N/A	SGM	SGM	Mycobacterium simiae	Mycobacterium simiae	Inconclusive	JCM 12377	SAMD00153175	PRJDB7717	GCF_010727605.1	Complete Genome	5788990	66	1	0	5268	130	2020-02-06	ASM1072760v1	Oxford Nanopore Technologies MinION; Illumina HiSeq2500	98.66	1.78
153	No	Novel species 6	#N/A	#N/A	#N/A	Unknown	SGM	Mycobacterium sp. wuenschmanii	Novel species	Inconclusive	wuenschmanii	SAMN33244890	PRJNA933575	GCF_030252325.1	Complete Genome	5102430	66.5	1	0	4821	60	2023-06-11	ASM3025232v1	Illumina MiSeq; Oxford Nanopore MinION	98.65	0.54
154	Yes	kiyosense	#N/A	#N/A	#N/A	unknown	SGM	Mycobacterium sp. 20KCMC460	Mycobacterium kiyosense	OK	20KCMC460	SAMD00432540	PRJDB12741	GCF_022179425.1	Complete Genome	6729040	67	5	4	5992	254	2022-01-19	ASM2217942v1	Oxford Nanopore Technologies MinION; Illumina HiSeq2500	98.62	1.27
155	No	Novel species 7	#N/A	#N/A	#N/A	Unknown	SGM	Mycobacterium sp. Aquia_213	Novel species	OK	Aquia_213	SAMN31424470	PRJNA777922	GCF_026625985.1	Complete Genome	6003140	66	1	0	5474	94	2022-12-04	ASM2662598v1	PacBio Sequel	98.72	1.75
156	No	Novel species 8	#N/A	#N/A	#N/A	Unknown	SGM	Mycobacterium sp. Aquia_216	Novel species	OK	Aquia_216	SAMN31424471	PRJNA777922	GCF_026723865.1	Complete Genome	6179080	65.5	2	1	5609	139	2022-12-07	ASM2672386v1	PacBio Sequel	98.77	0.89
157	Yes	tokaiense	#N/A	#N/A	#N/A	Unknown	RGM	Mycobacterium sp. djl-10	Mycobacterium tokaiense	Inconclusive	djl-10	SAMN05415090	PRJNA329584	GCF_001695755.1	Complete Genome	6579320	67.5	4	3	6273	61	2016-07-28	ASM169575v1	Illumina Hiseq	99.33	2.98
158	No	Novel species 9	#N/A	#N/A	#N/A	Unknown	RGM	Mycobacterium sp. ELW1	Novel species	Inconclusive	ELW1	SAMN09980424	PRJNA489466	GCF_008329905.1	Complete Genome	6467740	66.5	2	1	5990	217	2019-09-09	ASM832990v1	PacBio	95.98	2.75
159	No	Novel species 10	#N/A	#N/A	#N/A	Unknown	RGM	Mycobacterium sp. EPa45	Novel species	Inconclusive	EPa45	SAMN03758429	PRJNA285733	GCF_001021385.1	Complete Genome	6177410	66	1	0	5801	70	2015-06-08	ASM102138v1	Sanger dideoxy sequencing; 454; Illumina	98.64	0.91
160	No	Novel species 11	#N/A	#N/A	#N/A	Unknown	RGM	Mycobacterium sp. IDR2000157661	Novel species	Inconclusive	NA	SAMN20675999	PRJNA753109	GCF_022317005.1	Complete Genome	5171890	67.5	2	1	4954	104	2022-02-17	ASM2231700v1	Oxford Nanopore MinION	98.89	0.21
161	Yes	Novel species 12	#N/A	#N/A	#N/A	Unknown	RGM	Mycobacterium sp. JS623	Novel species	Inconclusive	JS623	SAMN02261384	PRJNA60055	GCF_000328565.1	Complete Genome	7221770	65	4	3	6938	184	2012-12-27	ASM32856v1	454/Illumina	99.17	2.2
162	No	intracellulare	#N/A	#N/A	#N/A	Unknown	SGM	Mycobacterium sp. MOTT36Y	Mycobacterium intracellulare	OK	MOTT36Y	SAMN02603851	PRJNA156947	GCF_000262165.1	Complete Genome	5613630	67.5	1	0	5093	116	2012-05-09	ASM26216v1	Not Provided	99.23	0
163	No	pallens	#N/A	#N/A	#N/A	RGM	RGM	Mycobacterium sp. PYR15	Mycobacterium pallens	Failed	PYR15	SAMN06858920	PRJNA385068	GCF_002335685.1	Complete Genome	6037020	66	1	0	5752	119	2017-09-21	ASM233568v1	PacBio	99.33	1.81
164	No	chelonae	#N/A	#N/A	#N/A	RGM	RGM	Mycobacterium sp. QIA-37	Mycobacterium chelonae	Failed	QIA-37	SAMN04613683	PRJNA263852	GCF_001611855.1	Complete Genome	4855370	64	1	0	4619	56	2016-04-06	ASM161185v1	Not Provided	99.12	0.03
165	No	Novel species 13	#N/A	#N/A	#N/A	Unknown	SGM	Mycobacterium sp. SMC-2	Novel species	OK	SMC-2	SAMN20167550	PRJNA745498	GCF_025263485.1	Complete Genome	6027770	67.5	2	1	5507	148	2022-09-19	ASM2526348v1	Illumina HiSeq X Ten; Oxford Nanopore GridION	99.09	0.61
166	Yes	Novel species 14	#N/A	#N/A	#N/A	Unknown	RGM	Mycobacterium sp. SMC-4	Novel species	Inconclusive	SMC-4	SAMN20167676	PRJNA745503	GCF_025263265.1	Complete Genome	5936680	66.5	11	10	5545	86	2022-09-19	ASM2526326v1	Illumina HiSeq X Ten; Oxford Nanopore GridION	99.11	0.17
167	Yes	Novel species 15	#N/A	#N/A	#N/A	Unknown	RGM	Mycobacterium sp. SMC-8	Novel species	Inconclusive	SMC-8	SAMN20167551	PRJNA745500	GCF_025263565.1	Complete Genome	6882090	67	4	3	6281	288	2022-09-19	ASM2526356v1	Illumina HiSeq X Ten; Oxford Nanopore GridION	99.93	1.67
168	Yes	poriferae	#N/A	#N/A	#N/A	Unknown	RGM	Mycobacterium sp. THAF192	Mycobacterium poriferae	Failed	THAF192	SAMN11996133	PRJNA547984	GCF_009363295.1	Complete Genome	6016590	67.5	3	2	5603	85	2019-10-28	ASM936329v1	Illumina MiSeq, Oxford Nanopore GridION	99.35	1.25
169	No	fortuitum	#N/A	#N/A	#N/A	RGM	RGM	Mycobacterium sp. VKM Ac-1817D	Mycobacterium fortuitum	Failed	VKM Ac-1817D	SAMN02469803	PRJNA183985	GCF_000416365.2	Complete Genome	6324220	66	1	0	5974	71	2014-11-25	ASM41636v2	Illumina HiSeq	99.72	1.51
170	No	pallens	#N/A	#N/A	#N/A	RGM	RGM	Mycobacterium sp. WY10	Mycobacterium pallens	Failed	WY10	SAMN06011242	PRJNA353164	GCF_001886515.1	Complete Genome	6041410	66	1	0	5744	121	2016-11-28	ASM188651v1	PacBio	99.33	1.53
171	No	adipatum	#N/A	#N/A	#N/A	Unknown	RGM	Mycobacterium sp. YC-RL4	Mycobacterium adipatumNote:(This is not a validly published name!)	OK	YC-RL4	SAMN04959083	PRJNA320914	GCF_001644575.1	Complete Genome	6053980	67	2	1	5744	82	2016-05-16	ASM164457v1	Not Provided	99.58	1.59
172	No	spongiae	#N/A	#N/A	#N/A	Unknown	SGM	Mycobacterium spongiae	#N/A	OK	FSD4b-SM	SAMN12776813	PRJNA573113	GCF_018278905.1	Complete Genome	5581160	65.5	1	0	4359	144	2021-05-05	ASM1827890v1	PacBio RSII	98.5	0.39
173	No	stomatepiae	#N/A	#N/A	#N/A	SGM	SGM	Mycobacterium stomatepiae	#N/A	OK	JCM 17783	SAMD00153208	PRJDB7717	GCF_010731715.1	Complete Genome	6210820	65.5	1	0	5403	509	2020-02-06	ASM1073171v1	Oxford Nanopore Technologies MinION; Illumina HiSeq2500	98.04	2.01
174	No	ulcerans	#N/A	#N/A	#N/A	SGM	SGM	Mycobacterium ulcerans	#N/A	OK	JKD8049	SAMN22253492	PRJNA771185	GCF_020616615.1	Complete Genome	5789330	65	2	1	4270	863	2021-10-26	ASM2061661v1	Oxford Nanopore	94.9	0.18
175	Yes	liflandii	#N/A	#N/A	#N/A	SGM	SGM	Mycobacterium ulcerans (ecover liflandi)	Mycobacterium marinum	OK	BS123	SAMN21448617	PRJNA763749	GCF_020150655.1	Complete Genome	6329930	65.5	3	2	4849	710	2021-09-26	ASM2015065v1	PacBio	96.81	0.51
176	No	ulcerans	#N/A	#N/A	#N/A	SGM	SGM	Mycobacterium ulcerans	#N/A	OK	ATCC 19423	SAMN20254269	PRJNA747101	GCF_022374915.2	Complete Genome	5699510	65	2	1	4276	856	2022-09-02	ASM2237491v3	PacBio Sequel	94.9	0.18
177	No	ulcerans	#N/A	#N/A	#N/A	SGM	SGM	Mycobacterium ulcerans	#N/A	OK	SGL03	SAMEA5169402	PRJEB30333	GCF_900638745.1	Complete Genome	5625180	65	1	0	4136	921	2019-01-03	SGL03	Not Provided	94.73	0.18
178	No	ulcerans	#N/A	#N/A	#N/A	SGM	SGM	Mycobacterium ulcerans Agy99	#N/A	OK	Agy99	SAMN02603346	PRJNA16230	GCF_000013925.1	Complete Genome	5805760	65	2	1	4240	945	2006-12-01	ASM1392v2	Not Provided	94.4	0.18
179	No	ulcerans	shinshuense	#N/A	#N/A	SGM	SGM	Mycobacterium ulcerans subsp. shinshuense	#N/A	OK	ATCC 33728	SAMD00056531	PRJDB5034	GCF_002355775.1	Complete Genome	6066300	65.5	2	1	4590	661	2016-08-04	ASM235577v1	454; Illumina; PacBio	96.48	0.84
180	No	vicinigordonae	#N/A	#N/A	#N/A	SGM	SGM	Mycobacterium vicinigordonae	#N/A	OK	24	SAMN15540336	PRJNA646334	GCF_013466425.1	Complete Genome	6266770	65	1	0	5526	99	2020-07-22	ASM1346642v1	PacBio Sequel	98.95	1.01
181	No	xenopi	#N/A	#N/A	#N/A	SGM	SGM	Mycobacterium xenopi	#N/A	OK	JCM 15661	SAMD00197529	PRJDB9078	GCF_009936235.1	Complete Genome	4917650	65.5	1	0	4267	454	2019-12-25	ASM993623v1	ONT MinION; Illumina MiSeq	91.41	0.59
182	No	abscessus	abscessus	#N/A	DCC1	RGM	RGM	Mycobacteroides abscessus	#N/A	OK	GZ002	SAMN10391661	PRJNA504433	GCF_004028015.1	Complete Genome	5082430	64	2	1	4940	37	2019-01-16	ASM402801v1	PacBio	98.79	0.93
183	No	abscessus	abscessus	#N/A	DCC1	RGM	RGM	Mycobacteroides abscessus	#N/A	OK	NOV0213	SAMN04103082	PRJNA295901	GCF_001430775.1	Complete Genome	5173140	64	1	0	4889	233	2015-11-03	ASM143077v1	454	94.07	0.65
184	No	abscessus	bolletii	#N/A	Non-DCC	RGM	RGM	Mycobacteroides abscessus	#N/A	OK	FLAC003	SAMN04572933	PRJNA315990	GCF_001606195.1	Complete Genome	4826040	64	1	0	4630	58	2016-04-04	ASM160619v1	Illumina	98.13	1.81
185	No	abscessus	massiliense	#N/A	DCC3a	RGM	RGM	Mycobacteroides abscessus	#N/A	OK	FLAC004	SAMN04572934	PRJNA315990	GCF_001606215.1	Complete Genome	5242370	64	1	0	5185	57	2016-04-04	ASM160621v1	Illumina	97.73	0.77
186	No	abscessus	massiliense	#N/A	Non-DCC	RGM	RGM	Mycobacteroides abscessus	#N/A	OK	FLAC005	SAMN04572935	PRJNA315990	GCF_001606235.1	Complete Genome	4869300	64	1	0	4686	50	2016-04-04	ASM160623v1	Illumina	98.78	0.93
187	No	abscessus	massiliense	#N/A	DCC3a	RGM	RGM	Mycobacteroides abscessus	#N/A	OK	FLAC007	SAMN04572936	PRJNA315990	GCF_001606255.1	Complete Genome	5064480	64	1	0	4953	60	2016-04-04	ASM160625v1	Illumina	97.73	0.77
188	No	abscessus	massiliense	#N/A	DCC3a	RGM	RGM	Mycobacteroides abscessus	#N/A	OK	FLAC008	SAMN04572937	PRJNA315990	GCF_001606275.1	Complete Genome	5166100	64	1	0	5080	58	2016-04-04	ASM160627v1	Illumina	97.77	0.77
189	No	abscessus	abscessus	#N/A	DCC1	RGM	RGM	Mycobacteroides abscessus	#N/A	OK	FLAC013	SAMN04572938	PRJNA315990	GCF_001606295.1	Complete Genome	5074220	64	1	0	4918	40	2016-04-04	ASM160629v1	Illumina	98.89	0.93
191	No	abscessus	abscessus	#N/A	Non-DCC	RGM	RGM	Mycobacteroides abscessus	#N/A	OK	FLAC031	SAMN04572940	PRJNA315990	GCF_001606335.1	Complete Genome	5146260	64	1	0	4980	55	2016-04-04	ASM160633v1	Illumina	98.34	1.6
192	No	abscessus	massiliense	#N/A	DCC3a	RGM	RGM	Mycobacteroides abscessus	#N/A	OK	FLAC045	SAMN04572941	PRJNA315990	GCF_001610615.1	Complete Genome	5217910	64	1	0	5169	58	2016-04-04	ASM161061v1	Illumina	97.67	0.77
193	No	abscessus	massiliense	#N/A	DCC7	RGM	RGM	Mycobacteroides abscessus	#N/A	OK	FLAC048	SAMN04572942	PRJNA315990	GCF_001610635.1	Complete Genome	4939230	64	1	0	4779	57	2016-04-04	ASM161063v1	Illumina	98.41	1.01
194	No	abscessus	abscessus	#N/A	Non-DCC	RGM	RGM	Mycobacteroides abscessus	#N/A	OK	FLAC049	SAMN04572943	PRJNA315990	GCF_001610655.1	Complete Genome	4799800	64	1	0	4633	46	2016-04-04	ASM161065v1	Illumina	98.76	0.99
195	No	abscessus	massiliense	#N/A	Non-DCC	RGM	RGM	Mycobacteroides abscessus	#N/A	OK	FLAC054	SAMN04572944	PRJNA315990	GCF_001610675.1	Complete Genome	5330950	63.5	1	0	5241	65	2016-04-04	ASM161067v1	Illumina	97.39	0.93
196	No	abscessus	massiliense	#N/A	Non-DCC	RGM	RGM	Mycobacteroides abscessus	#N/A	OK	FLAC006	SAMN05244437	PRJNA315990	GCF_001677095.1	Complete Genome	4891990	64	1	0	4721	56	2016-06-28	ASM167709v1	Illumina	98.86	1.01
197	No	abscessus	abscessus	#N/A	DCC1	RGM	RGM	Mycobacteroides abscessus	#N/A	OK	FLAC028	SAMN05244439	PRJNA315990	GCF_001677155.1	Complete Genome	5188100	64	1	0	5071	40	2016-06-28	ASM167715v1	Illumina	98.64	0.95
198	No	abscessus	massiliense	#N/A	DCC7	RGM	RGM	Mycobacteroides abscessus	#N/A	OK	FLAC030	SAMN05244440	PRJNA315990	GCF_001677175.1	Complete Genome	4867260	64	1	0	4710	67	2016-06-28	ASM167717v1	Illumina	98.41	1.01
199	No	abscessus	abscessus	#N/A	DCC1	RGM	RGM	Mycobacteroides abscessus	#N/A	OK	FLAC046	SAMN05244441	PRJNA315990	GCF_001677195.1	Complete Genome	5214170	64	1	0	5010	145	2016-06-28	ASM167719v1	Illumina	97.87	0.95
200	No	abscessus	massiliense	#N/A	Non-DCC	RGM	RGM	Mycobacteroides abscessus	#N/A	OK	FLAC055	SAMN05244442	PRJNA315990	GCF_001677215.1	Complete Genome	5331130	63.5	1	0	5241	64	2016-06-28	ASM167721v1	Illumina	97.39	0.93
201	No	abscessus	massiliense	#N/A	DCC3a	RGM	RGM	Mycobacteroides abscessus	#N/A	OK	G220	SAMN08931148	PRJNA448987	GCF_003076795.1	Complete Genome	4800510	64	1	0	4636	54	2018-05-02	ASM307679v1	Illumina HiSeq	97.28	0.63
202	No	abscessus	massiliense	#N/A	DCC3a	RGM	RGM	Mycobacteroides abscessus	#N/A	OK	G141	SAMN08931136	PRJNA448987	GCF_003076855.1	Complete Genome	4876250	64	1	0	4750	49	2018-05-02	ASM307685v1	Illumina HiSeq	98.1	0.63
203	No	abscessus	massiliense	#N/A	DCC3a	RGM	RGM	Mycobacteroides abscessus	#N/A	OK	G153	SAMN08931137	PRJNA448987	GCF_003076875.1	Complete Genome	4886610	64	1	0	4754	51	2018-05-02	ASM307687v1	Illumina HiSeq	98.2	0.67
204	No	abscessus	abscessus	#N/A	DCC1	RGM	RGM	Mycobacteroides abscessus	#N/A	OK	7C	SAMN09621903	PRJNA479934	GCF_003586385.1	Complete Genome	5067170	64	1	0	4920	37	2018-09-21	ASM358638v1	Illumina HiSeq	98.89	0.93
205	No	abscessus	abscessus	#N/A	DCC1	RGM	RGM	Mycobacteroides abscessus	#N/A	OK	GZ0 1	SAMN10188242	PRJNA495001	GCF_004027995.1	Complete Genome	5075530	64	1	0	4828	133	2019-01-16	ASM402799v1	PacBio	96.92	0.93
206	Yes	abscessus	massiliense	#N/A	Non-DCC	RGM	RGM	Mycobacteroides abscessus	#N/A	OK	JCM 30620	SAMD00153219	PRJDB7717	GCF_010731915.1	Complete Genome	5193550	64	3	2	5073	131	2020-02-06	ASM1073191v1	Oxford Nanopore Technologies MinION; Illumina HiSeq2500	97.84	1.87
207	No	abscessus	abscessus	#N/A	Non-DCC	RGM	RGM	Mycobacteroides abscessus	#N/A	OK	JHN_AB_0004_2	SAMN11100991	PRJNA523365	GCF_014843135.1	Complete Genome	4905870	64	1	0	4720	46	2020-10-05	ASM1484313v1	Illumina,Oxford Nanopore	98.66	1.43
208	No	abscessus	abscessus	#N/A	Non-DCC	RGM	RGM	Mycobacteroides abscessus	#N/A	OK	JHN_AB_0009_1	SAMN11100992	PRJNA523365	GCF_014843155.1	Complete Genome	4805470	64	1	0	4629	52	2020-10-05	ASM1484315v1	Illumina,Oxford Nanopore	98.64	0.97
209	No	abscessus	massiliense	#N/A	DCC3b	RGM	RGM	Mycobacteroides abscessus	#N/A	OK	JHN_AB_0023_1	SAMN11101006	PRJNA523365	GCF_014843175.1	Complete Genome	4896140	64	1	0	4731	59	2020-10-05	ASM1484317v1	Illumina,Oxford Nanopore	98.35	1.18
210	No	abscessus	massiliense	#N/A	DCC7	RGM	RGM	Mycobacteroides abscessus	#N/A	OK	JHN_AB_0032_1	SAMN11101015	PRJNA523365	GCF_014843195.1	Complete Genome	5184620	64	1	0	5052	63	2020-10-05	ASM1484319v1	Illumina,Oxford Nanopore	98.64	1.01
212	No	abscessus	abscessus	#N/A	Non-DCC	RGM	RGM	Mycobacteroides abscessus	#N/A	OK	JHN_AB_0006_2	SAMN11101019	PRJNA523365	GCF_014843235.1	Complete Genome	4891330	64	1	0	4621	104	2020-10-05	ASM1484323v1	Illumina,Oxford Nanopore	97.27	1.98
213	No	abscessus	bolletii	#N/A	Non-DCC	RGM	RGM	Mycobacteroides abscessus	#N/A	OK	FDAARGOS_1602	SAMN22365131	PRJNA231221	GCF_020735505.1	Complete Genome	4833540	64	1	0	4630	54	2021-11-03	ASM2073550v1	Pacbio; Illumina	98.18	1
214	No	abscessus	abscessus	#N/A	DCC1	RGM	RGM	Mycobacteroides abscessus ATCC 19977	#N/A	OK	ATCC 19977	SAMEA3138276	PRJNA15691	GCF_000069185.1	Complete Genome	5090490	64	2	1	4959	35	2008-03-01	ASM6918v1	Not Provided	99.21	0.93
215	No	abscessus	abscessus	#N/A	Non-DCC	RGM	RGM	Mycobacteroides abscessus subsp. abscessus	#N/A	OK	GD38	SAMN16431561	PRJNA669041	GCF_017183555.1	Complete Genome	5182420	64	1	0	5002	58	2021-03-05	ASM1718355v1	Illumina MiSeq; Oxford Nanopore MinION	98.19	1.71
216	Yes	abscessus	abscessus	#N/A	DCC2	RGM	RGM	Mycobacteroides abscessus subsp. abscessus	#N/A	OK	GD25	SAMN16431559	PRJNA669041	GCF_017183655.1	Complete Genome	5194750	64	4	3	5043	56	2021-03-05	ASM1718365v1	Illumina MiSeq; Oxford Nanopore MinION	98.74	2.47
217	No	abscessus	abscessus	#N/A	DCC1	RGM	RGM	Mycobacteroides abscessus subsp. abscessus	#N/A	OK	GD26	SAMN16431560	PRJNA669041	GCF_017183735.1	Complete Genome	5098670	64	1	0	4953	43	2021-03-05	ASM1718373v1	Illumina MiSeq; Oxford Nanopore MinION	98.88	2.43
218	Yes	abscessus	abscessus	#N/A	DCC1	RGM	RGM	Mycobacteroides abscessus subsp. abscessus	#N/A	OK	GD22	SAMN16431558	PRJNA669041	GCF_017183775.1	Complete Genome	5111730	64	3	2	4959	42	2021-03-05	ASM1718377v1	Illumina MiSeq; Oxford Nanopore MinION	98.74	0.99
219	No	abscessus	abscessus	#N/A	DCC1	RGM	RGM	Mycobacteroides abscessus subsp. abscessus	#N/A	OK	GD20	SAMN16431557	PRJNA669041	GCF_017183795.1	Complete Genome	5026150	64	1	0	4864	42	2021-03-05	ASM1718379v1	Illumina MiSeq; Oxford Nanopore MinION	98.74	0.93
220	No	abscessus	abscessus	#N/A	Non-DCC	RGM	RGM	Mycobacteroides abscessus subsp. abscessus	#N/A	OK	GD19	SAMN16431556	PRJNA669041	GCF_017183815.1	Complete Genome	4933930	64	2	1	4773	59	2021-03-05	ASM1718381v1	Illumina MiSeq; Oxford Nanopore MinION	98.27	0.95
221	No	abscessus	abscessus	#N/A	DCC1	RGM	RGM	Mycobacteroides abscessus subsp. abscessus	#N/A	OK	GD17	SAMN16428209	PRJNA668996	GCF_017183835.1	Complete Genome	5107400	64	1	0	4988	38	2021-03-05	ASM1718383v1	Illumina MiSeq; Oxford Nanopore MinION	98.59	0.93
222	No	abscessus	abscessus	#N/A	DCC1	RGM	RGM	Mycobacteroides abscessus subsp. abscessus	#N/A	OK	GD100B	SAMN16828771	PRJNA669041	GCF_017183875.1	Complete Genome	5150790	64	2	1	5015	39	2021-03-05	ASM1718387v1	Illumina MiSeq; Oxford Nanopore MinION	98.41	0.93
225	Yes	abscessus	abscessus	#N/A	Non-DCC	RGM	RGM	Mycobacteroides abscessus subsp. abscessus	#N/A	OK	GD69A	SAMN16828767	PRJNA669041	GCF_017183955.1	Complete Genome	5210350	64	3	2	5045	87	2021-03-05	ASM1718395v1	Illumina MiSeq; Oxford Nanopore MinION	98.35	1.54
226	No	abscessus	abscessus	#N/A	DCC1	RGM	RGM	Mycobacteroides abscessus subsp. abscessus	#N/A	OK	GD59	SAMN16828764	PRJNA669041	GCF_017189355.1	Complete Genome	5073620	64	1	0	4917	40	2021-03-05	ASM1718935v1	Illumina MiSeq; Oxford Nanopore MinION	98.89	0.93
227	No	abscessus	abscessus	#N/A	DCC1	RGM	RGM	Mycobacteroides abscessus subsp. abscessus	#N/A	OK	GD57	SAMN16828763	PRJNA669041	GCF_017189375.1	Complete Genome	5120350	64	1	0	4980	47	2021-03-05	ASM1718937v1	Illumina MiSeq; Oxford Nanopore MinION	98.44	0.63
228	No	abscessus	abscessus	#N/A	DCC2	RGM	RGM	Mycobacteroides abscessus subsp. abscessus	#N/A	OK	GD54	SAMN16828762	PRJNA669041	GCF_017189395.1	Complete Genome	5186940	64	2	1	5074	53	2021-03-05	ASM1718939v1	Illumina MiSeq; Oxford Nanopore MinION	98.74	2.47
229	No	abscessus	abscessus	#N/A	DCC1	RGM	RGM	Mycobacteroides abscessus subsp. abscessus	#N/A	OK	GD43B	SAMN16828761	PRJNA669041	GCF_017189415.1	Complete Genome	5286950	64	1	0	5223	37	2021-03-05	ASM1718941v1	Illumina MiSeq; Oxford Nanopore MinION	98.74	0.93
230	No	abscessus	abscessus	#N/A	DCC1	RGM	RGM	Mycobacteroides abscessus subsp. abscessus	#N/A	OK	GD43A	SAMN16828760	PRJNA669041	GCF_017189435.1	Complete Genome	5377790	64	1	0	5345	37	2021-03-05	ASM1718943v1	Illumina MiSeq; Oxford Nanopore MinION	98.74	0.93
231	Yes	abscessus	abscessus	#N/A	DCC1	RGM	RGM	Mycobacteroides abscessus subsp. abscessus	#N/A	OK	GD42	SAMN16828759	PRJNA669041	GCF_017190595.1	Complete Genome	5232300	64	3	2	5126	42	2021-03-05	ASM1719059v1	Illumina MiSeq; Oxford Nanopore MinION	98.74	0.93
232	No	abscessus	abscessus	#N/A	DCC1	RGM	RGM	Mycobacteroides abscessus subsp. abscessus	#N/A	OK	GD41	SAMN16828758	PRJNA669041	GCF_017190695.1	Complete Genome	5074860	64	1	0	4917	40	2021-03-05	ASM1719069v1	Illumina MiSeq; Oxford Nanopore MinION	98.59	0.93
233	No	abscessus	abscessus	#N/A	Non-DCC	RGM	RGM	Mycobacteroides abscessus subsp. abscessus	#N/A	OK	GD05	SAMN16828756	PRJNA669041	GCF_017190795.1	Complete Genome	5352390	64	1	0	5258	67	2021-03-05	ASM1719079v1	Illumina MiSeq; Oxford Nanopore MinION	98.34	1.53
234	Yes	abscessus	abscessus	#N/A	DCC1	RGM	RGM	Mycobacteroides abscessus subsp. abscessus	#N/A	OK	GD21	SAMN16828757	PRJNA669041	GCF_017190875.1	Complete Genome	5486770	63.5	3	2	5401	46	2021-03-05	ASM1719087v1	Illumina MiSeq; Oxford Nanopore MinION	98.74	1.01
235	No	abscessus	abscessus	#N/A	Non-DCC	RGM	RGM	Mycobacteroides abscessus subsp. abscessus	#N/A	OK	FDAARGOS_1605	SAMN22365134	PRJNA231221	GCF_020735345.1	Complete Genome	5033490	64	1	0	4866	65	2021-11-03	ASM2073534v1	Pacbio; Illumina	98.57	1.55
236	No	abscessus	abscessus	#N/A	DCC1	RGM	RGM	Mycobacteroides abscessus subsp. abscessus	#N/A	OK	FDAARGOS_1604	SAMN22365133	PRJNA231221	GCF_020735425.1	Complete Genome	5090550	64	2	1	4951	37	2021-11-03	ASM2073542v1	Pacbio; Illumina	98.89	0.93
237	No	abscessus	bolletii	#N/A	Non-DCC	RGM	RGM	Mycobacteroides abscessus subsp. abscessus	#N/A	OK	FDAARGOS_1603	SAMN22365132	PRJNA231221	GCF_020735485.1	Complete Genome	4833390	64	1	0	4633	51	2021-11-03	ASM2073548v1	Pacbio; Illumina	98.48	1
238	No	abscessus	abscessus	#N/A	DCC1	RGM	RGM	Mycobacteroides abscessus subsp. abscessus	#N/A	OK	CF00207-00450	SAMN09758929	PRJNA319839	GCF_021251405.1	Complete Genome	5018520	64	1	0	4832	50	2021-12-21	ASM2125140v1	Illumina; Oxford Nanopore MinION	98.49	0.93
239	No	abscessus	bolletii	#N/A	Non-DCC	RGM	RGM	Mycobacteroides abscessus subsp. bolletii	#N/A	OK	GD91	SAMN16828769	PRJNA669041	GCF_017183915.1	Complete Genome	5312860	63.5	1	0	5195	63	2021-03-05	ASM1718391v1	Illumina MiSeq; Oxford Nanopore MinION	98.02	1.23
240	Yes	abscessus	massiliense	#N/A	Non-DCC	RGM	RGM	Mycobacteroides abscessus subsp. bolletii 50594	#N/A	OK	50594	SAMN02603852	PRJNA191917	GCF_000445035.1	Complete Genome	5270530	64	3	2	5184	86	2013-05-22	ASM44503v1	GS FLX Titanium	98.14	1.48
241	No	abscessus	bolletii	#N/A	Non-DCC	RGM	RGM	Mycobacteroides abscessus subsp. bolletii BD	#N/A	OK	BD	SAMD00106553	PRJDB6557	GCF_003609715.1	Complete Genome	5080450	64	1	0	4904	60	2017-12-18	ASM360971v1	PacBio RS II; Illumina MiSeq	98.41	0.93
242	No	abscessus	massiliense	#N/A	DCC7	RGM	RGM	Mycobacteroides abscessus subsp. massiliense	#N/A	OK	FLAC047	SAMN06859124	PRJNA315990	GCF_002140035.1	Complete Genome	4936470	64	1	0	4752	60	2017-05-15	ASM214003v1	Illumina	98.41	1.2
243	No	abscessus	massiliense	#N/A	DCC7	RGM	RGM	Mycobacteroides abscessus subsp. massiliense	#N/A	OK	GD01A	SAMN10921464	PRJNA521964	GCF_004209815.1	Complete Genome	4901030	64	1	0	4708	64	2019-02-19	ASM420981v1	Illumina MiSeq; Oxford Nanopore MiniION	98.39	1.16
245	No	abscessus	massiliense	#N/A	DCC3a	RGM	RGM	Mycobacteroides abscessus subsp. massiliense	#N/A	OK	GD53	SAMN16581384	PRJNA669041	GCF_017183855.1	Complete Genome	4642870	64	1	0	4623	46	2021-03-05	ASM1718385v1	Illumina MiSeq; Oxford Nanopore MinION	86.76	0.47
247	No	abscessus	massiliense	#N/A	DCC3a	RGM	RGM	Mycobacteroides abscessus subsp. massiliense	#N/A	OK	GD68A	SAMN16828765	PRJNA669041	GCF_017190535.1	Complete Genome	5119770	64	1	0	5000	62	2021-03-05	ASM1719053v1	Illumina MiSeq; Oxford Nanopore MinION	97.77	0.77
248	No	abscessus	massiliense	#N/A	Non-DCC	RGM	RGM	Mycobacteroides abscessus subsp. massiliense CCUG 48898 = JCM 15300	#N/A	OK	JCM 15300	SAMD00036666	PRJDB747	GCF_000497265.2	Complete Genome	4978380	64	1	0	4827	68	2014-12-09	ASM49726v2	Illumina GAII; ABI 3730xl	98.2	1.04
249	No	abscessus	massiliense	#N/A	DCC3a	RGM	RGM	Mycobacteroides abscessus subsp. massiliense str. GO 06	#N/A	OK	GO 06	SAMN02604144	PRJNA168263	GCF_000277775.2	Complete Genome	4687870	64	1	0	4524	58	2014-06-10	ASM27777v2	Not Provided	97.32	0.63
250	No	abscessus	abscessus	#N/A	Non-DCC	RGM	RGM	Mycobacteroides abscessus UC22	#N/A	OK	UC22	SAMN03839812	PRJNA80959	GCF_001050395.1	Complete Genome	5257140	64	1	0	5065	100	2015-07-09	ASM105039v1	454; Illumina GAIIx; Sanger	97.93	2.25
251	No	chelonae	#N/A	#N/A	#N/A	RGM	RGM	Mycobacteroides chelonae	#N/A	OK	Myco3b	SAMN13542596	PRJNA594977	GCF_016446355.1	Complete Genome	5061070	64	1	0	4835	68	2020-12-30	ASM1644635v1	Illumina HiSeq & Oxford Nanopore	98.26	0
252	No	chelonae	#N/A	#N/A	#N/A	RGM	RGM	Mycobacteroides chelonae	#N/A	OK	Myco3a	SAMN13542597	PRJNA594977	GCF_016767715.1	Complete Genome	5061180	64	1	0	4832	72	2021-01-28	ASM1676771v1	Illumina HiSeq & Oxford Nanopore	98.64	0
253	No	chelonae	#N/A	#N/A	#N/A	RGM	RGM	Mycobacteroides chelonae	#N/A	OK	MCHE08	SAMN15422980	PRJNA643662	GCF_021729805.1	Complete Genome	5040730	64	1	0	4849	48	2022-01-31	ASM2172980v1	Illumina MiSeq; Oxford Nanopore	98.7	0.03
254	No	chelonae	#N/A	#N/A	#N/A	RGM	RGM	Mycobacteroides chelonae	#N/A	OK	MCHL-2035	SAMN33426364	PRJNA938130	GCF_029025165.1	Complete Genome	5281100	64	2	1	5042	58	2023-03-08	ASM2902516v1	Illumina MiSeq; Oxford Nanopore MinION	98.36	0.03
255	No	chelonae	#N/A	#N/A	#N/A	RGM	RGM	Mycobacteroides chelonae	#N/A	OK	MCHL-2034	SAMN33426568	PRJNA938130	GCF_029025245.1	Complete Genome	5143580	64	1	0	4914	55	2023-03-08	ASM2902524v1	Illumina MiSeq; Oxford Nanopore MinION	98.36	0.03
256	No	chelonae	#N/A	#N/A	#N/A	RGM	RGM	Mycobacteroides chelonae CCUG 47445	#N/A	OK	CCUG 47445	SAMN02630629	PRJNA237578	GCF_001632805.1	Complete Genome	5029820	63.5	1	0	4806	60	2016-04-27	ASM163280v1	PacBio; Illumina	98.7	0.03
257	No	immunogenum	#N/A	#N/A	#N/A	RGM	RGM	Mycobacteroides immunogenum	#N/A	OK	CCUG 47286	SAMN03733495	PRJNA284839	GCF_001605725.1	Complete Genome	5573780	64	1	0	5415	56	2016-03-31	ASM160572v1	Illumina HiSeq2500; PacBio RSII	99.61	1.77
258	No	immunogenum	#N/A	#N/A	#N/A	RGM	RGM	Mycobacteroides immunogenum	#N/A	OK	FLAC016	SAMN05244438	PRJNA315990	GCF_001677135.1	Complete Genome	5604850	64	1	0	5436	53	2016-06-28	ASM167713v1	Illumina	99.21	1.77
259	No	salmoniphilum	#N/A	#N/A	#N/A	Unknown	RGM	Mycobacteroides salmoniphilum	#N/A	OK	DSM 43276	SAMN07807803	PRJNA414709	GCF_004924335.1	Complete Genome	4776700	64	1	0	4543	65	2019-04-30	ASM492433v1	PacBio	99.16	0.03
260	No	saopaulense	#N/A	#N/A	#N/A	RGM	RGM	Mycobacteroides saopaulense	#N/A	OK	EPM10906	SAMN03225541	PRJNA268854	GCF_001456355.1	Complete Genome	4649170	64.5	1	0	4490	56	2015-12-03	ASM145635v1	454 Titanium XL+	99.32	0
261	No	koreensis	#N/A	#N/A	#N/A	SGM	SGM	Mycolicibacillus koreensis	#N/A	OK	JCM 19956	SAMD00153215	PRJDB7717	GCF_010731835.1	Complete Genome	4.1557e+06	69	1	0	3936	106	2020-02-06	ASM1073183v1	Oxford Nanopore Technologies MinION; Illumina HiSeq2500	98.69	0.39
262	No	parakoreensis	#N/A	#N/A	#N/A	SGM	SGM	Mycolicibacillus parakoreensis	#N/A	OK	DSM 45575	SAMN20254257	PRJNA747101	GCF_022370835.2	Complete Genome	3936220	70	2	1	3685	45	2022-08-24	ASM2237083v2	PacBio Sequel	99.12	0.39
263	No	heraklionensis	#N/A	#N/A	#N/A	Intermediate	SGM	Mycolicibacter heraklionensis	#N/A	OK	JCM 30995	SAMN20254261	PRJNA747101	GCF_019645815.1	Complete Genome	5061740	67.5	1	0	4566	73	2021-08-17	ASM1964581v1	Illumina MiniSeq; Oxford Nanopore	98.34	0.69
264	No	hiberniae	#N/A	#N/A	#N/A	SGM	SGM	Mycolicibacter hiberniae	#N/A	OK	JCM 13571	SAMD00153186	PRJDB7717	GCF_010729485.1	Complete Genome	4396650	68.5	1	0	3992	77	2020-02-06	ASM1072948v1	Oxford Nanopore Technologies MinION; Illumina HiSeq2500	96.63	0.69
265	No	minnesotensis	#N/A	#N/A	#N/A	Intermediate	SGM	Mycolicibacter minnesotensis	#N/A	OK	JCM 17932	SAMD00153210	PRJDB7717	GCF_010731755.1	Complete Genome	4224050	67	1	0	3793	61	2020-02-06	ASM1073175v1	Oxford Nanopore Technologies MinION; Illumina HiSeq2500	99.03	1.3
266	No	algericum	#N/A	#N/A	#N/A	Unknown	SGM	Mycolicibacter sinensis	Mycobacterium algericum	Inconclusive	JDM601	SAMN02603865	PRJNA51513	GCF_000214155.1	Complete Genome	4643670	68	1	0	4293	75	2011-05-20	ASM21415v1	Not Provided	98.77	0.11
267	No	terrae	#N/A	#N/A	#N/A	SGM	SGM	Mycolicibacter terrae	#N/A	OK	NCTC10856	SAMEA4434518	PRJEB6403	GCF_900187145.1	Complete Genome	4532320	68	1	0	4157	53	2017-08-15	50818_H01	Not Provided	99.2	0.78
268	No	terrae	#N/A	#N/A	#N/A	SGM	SGM	Mycolicibacter terrae	#N/A	OK	JCM 12143	SAMD00153172	PRJDB7717	GCF_010727125.1	Complete Genome	4566190	68	1	0	4186	74	2020-02-06	ASM1072712v1	Oxford Nanopore Technologies MinION; Illumina HiSeq2500	99.09	0.83
269	No	virginiensis	#N/A	#N/A	#N/A	SGM	SGM	Mycolicibacter virginiensis	#N/A	OK	DSM 100883	SAMN20254270	PRJNA747101	GCF_022374935.2	Complete Genome	4980140	67	1	0	4564	53	2022-08-24	ASM2237493v2	PacBio Sequel	98.45	1.49
270	No	aichiense	#N/A	#N/A	#N/A	RGM	RGM	Mycolicibacterium aichiense	#N/A	OK	JCM 6376	SAMD00153166	PRJDB7717	GCF_010726245.1	Complete Genome	5925480	66.5	1	0	5621	48	2020-02-06	ASM1072624v1	Oxford Nanopore Technologies MinION; Illumina HiSeq2500	99.31	0.81
271	No	alvei	#N/A	#N/A	#N/A	RGM	RGM	Mycolicibacterium alvei	#N/A	OK	JCM 12272	SAMD00153173	PRJDB7717	GCF_010727325.1	Complete Genome	6016850	66	2	1	5656	120	2020-02-06	ASM1072732v1	Oxford Nanopore Technologies MinION; Illumina HiSeq2500	99.74	0.95
272	No	anyangense	#N/A	#N/A	#N/A	RGM	RGM	Mycolicibacterium anyangense	#N/A	OK	JCM 30275	SAMD00153216	PRJDB7717	GCF_010731855.1	Complete Genome	5696750	67	1	0	5317	59	2020-02-06	ASM1073185v1	Oxford Nanopore Technologies MinION; Illumina HiSeq2500	99.48	0.52
273	No	arabiense	#N/A	#N/A	#N/A	RGM	RGM	Mycolicibacterium arabiense	#N/A	OK	JCM 18538	SAMD00153213	PRJDB7717	GCF_010731815.2	Complete Genome	6451210	68	2	1	6009	94	2020-02-06	ASM1073181v2	Oxford Nanopore Technologies MinION; Illumina HiSeq2500	99.16	3.47
274	Yes	aubagnense	#N/A	#N/A	#N/A	RGM	RGM	Mycolicibacterium aubagnense	#N/A	OK	HPB1.1	SAMN34178714	PRJNA955654	GCF_029854255.1	Complete Genome	6224390	66	6	5	5834	99	2023-04-23	ASM2985425v1	PacBio Sequel	98.63	1.56
275	No	aurum	#N/A	#N/A	#N/A	RGM	RGM	Mycolicibacterium aurum	#N/A	OK	NCTC10437	SAMEA4364210	PRJEB6403	GCF_900637195.1	Complete Genome	6035580	67.5	1	0	5656	43	2018-12-20	50279_F01	Not Provided	100	0.94
276	No	baixiangningiae	#N/A	#N/A	#N/A	RGM	RGM	Mycolicibacterium baixiangningiae	#N/A	OK	LJ126	SAMN17013278	PRJNA682880	GCF_016313185.1	Complete Genome	6181090	67.5	1	0	5780	114	2020-12-23	ASM1631318v1	PacBio RSII	99.77	1.67
277	No	boenickei	#N/A	#N/A	#N/A	RGM	RGM	Mycolicibacterium boenickei	Mycobacterium boenickei	OK	JCM 15653	SAMD00153197	PRJDB7717	GCF_010731295.1	Complete Genome	6585920	66.5	2	1	6249	46	2020-02-06	ASM1073129v1	Oxford Nanopore Technologies MinION; Illumina HiSeq2500	99.83	0.79
278	No	boenickei	#N/A	#N/A	#N/A	RGM	RGM	Mycolicibacterium boenickei	Mycolicibacterium nivoides	Failed	PDNC014	SAMN17844880	PRJNA610894	GCF_016919325.1	Complete Genome	7107500	66	1	0	6722	111	2021-02-23	ASM1691932v1	PacBio Sequel	99.48	1.34
279	No	boenickei	#N/A	#N/A	#N/A	RGM	RGM	Mycolicibacterium boenickei	Mycobacterium boenickei	OK	DSM 44677	SAMN15569026	PRJNA646947	GCF_022558525.1	Complete Genome	6542230	66.5	1	0	6212	35	2022-03-14	ASM2255852v1	PacBio	99.83	0.79
280	No	brumae	#N/A	#N/A	#N/A	RGM	RGM	Mycolicibacterium brumae	#N/A	OK	ATCC 51384	SAMN25131781	PRJNA798885	GCF_025215495.1	Complete Genome	3988920	69	1	0	3719	77	2022-09-15	ASM2521549v1	PacBio	97.82	0.56
281	No	celeriflavum	#N/A	#N/A	#N/A	RGM	RGM	Mycolicibacterium celeriflavum	#N/A	OK	JCM 18439	SAMD00153212	PRJDB7717	GCF_010731795.1	Complete Genome	5024250	66.5	1	0	4711	113	2020-02-06	ASM1073179v1	Oxford Nanopore Technologies MinION; Illumina HiSeq2500	99.48	0.47
282	No	chitae	#N/A	#N/A	#N/A	RGM	RGM	Mycolicibacterium chitae	#N/A	OK	NCTC10485	SAMEA4364211	PRJEB6403	GCF_900637205.1	Complete Genome	5461770	68.5	1	0	5113	73	2018-12-20	50279_G01	Not Provided	99.57	1.93
283	No	chitae	#N/A	#N/A	#N/A	RGM	RGM	Mycolicibacterium chitae	#N/A	OK	JCM 12403	SAMD00153176	PRJDB7717	GCF_010727725.1	Complete Genome	5482060	68.5	1	0	5100	120	2020-02-06	ASM1072772v1	Oxford Nanopore Technologies MinION; Illumina HiSeq2500	98.74	1.93
284	Yes	Novel species 16	#N/A	#N/A	#N/A	Unknown	RGM	Mycolicibacterium chubuense NBB4	Novel species	Inconclusive	NBB4	SAMN02261374	PRJNA53215	GCF_000266905.1	Complete Genome	6342620	68	3	2	5858	128	2012-06-12	ASM26690v1	454/Illumina	99.89	0.78
285	No	confluentis	#N/A	#N/A	#N/A	RGM	RGM	Mycolicibacterium confluentis	#N/A	OK	JCM 13671	SAMD00153189	PRJDB7717	GCF_010729895.1	Complete Genome	5876560	67	1	0	5442	66	2020-02-06	ASM1072989v1	Oxford Nanopore Technologies MinION; Illumina HiSeq2500	99.52	1.29
286	Yes	crocinum	#N/A	#N/A	#N/A	Unknown	RGM	Mycolicibacterium crocinum	#N/A	OK	JCM 16369	SAMN20254251	PRJNA747101	GCF_022370635.2	Complete Genome	6183570	66.5	3	2	5912	106	2022-09-02	ASM2237063v3	PacBio Sequel	99.48	2.09
287	No	diernhoferi	#N/A	#N/A	#N/A	RGM	RGM	Mycolicibacterium diernhoferi	#N/A	OK	ATCC 19340	SAMN20254259	PRJNA747101	GCF_019456655.1	Complete Genome	5998500	67.5	1	0	5624	73	2021-08-06	ASM1945665v1	Illumina MiSeq; Oxford Nanopore MinION	98.97	2.18
288	No	doricum	#N/A	#N/A	#N/A	SGM	RGM	Mycolicibacterium doricum	#N/A	OK	JCM 12405	SAMD00153178	PRJDB7717	GCF_010728155.1	Complete Genome	4029400	67.5	1	0	3759	188	2020-02-06	ASM1072815v1	Oxford Nanopore Technologies MinION; Illumina HiSeq2500	97.33	1.25
289	No	duvalii	#N/A	#N/A	#N/A	RGM	RGM	Mycolicibacterium duvalii	#N/A	OK	JCM 6396	SAMD00153169	PRJDB7717	GCF_010726645.1	Complete Genome	5657390	68	1	0	5293	94	2020-02-06	ASM1072664v1	Oxford Nanopore Technologies MinION; Illumina HiSeq2500	99.71	0.34
290	No	fallax	#N/A	#N/A	#N/A	RGM	RGM	Mycolicibacterium fallax	#N/A	OK	JCM 6405	SAMD00153171	PRJDB7717	GCF_010726955.1	Complete Genome	4.15682e+06	70	1	0	3869	96	2020-02-06	ASM1072695v1	Oxford Nanopore Technologies MinION; Illumina HiSeq2500	97.84	0.04
291	Yes	farcinogenes	#N/A	#N/A	#N/A	Intermediate	RGM	Mycolicibacterium farcinogenes	#N/A	OK	BKK/CU-MFGFA-001	SAMN20463126	PRJNA749947	GCF_019739075.1	Complete Genome	6607530	66	4	3	6220	71	2021-08-24	ASM1973907v1	Oxford Nanopore MiniION	99.54	1.61
292	No	farcinogenes	#N/A	#N/A	#N/A	Intermediate	RGM	Mycolicibacterium farcinogenes	#N/A	OK	BKK/CU-MFGLA-001	SAMN20463125	PRJNA749947	GCF_019739095.1	Complete Genome	6276330	66	1	0	5809	142	2021-08-24	ASM1973909v1	Oxford Nanopore MiniION	98.41	0.8
293	No	fortuitum	#N/A	#N/A	#N/A	RGM	RGM	Mycolicibacterium fortuitum	#N/A	OK	CT6	SAMN03464915	PRJNA280545	GCF_001307545.1	Complete Genome	6254620	66	1	0	5899	78	2015-10-07	ASM130754v1	PacBio	99.83	1.56
294	No	fortuitum	#N/A	#N/A	#N/A	RGM	RGM	Mycolicibacterium fortuitum	#N/A	OK	MF GZ001	SAMN31235336	PRJNA889243	GCF_027570695.1	Complete Genome	6413570	66	1	0	6059	68	2022-12-23	ASM2757069v1	Illumina HiSeq; PacBio	99.66	1.56
295	No	fortuitum	#N/A	#N/A	#N/A	RGM	RGM	Mycolicibacterium fortuitum	#N/A	OK	ATCC 35855	SAMN31445590	PRJNA894292	GCF_029391755.1	Complete Genome	6336300	66	1	0	5976	70	2023-03-27	ASM2939175v1	Illumina HiSeq; PacBio	99.83	1.56
296	No	fortuitum	fortuitum	#N/A	#N/A	RGM	RGM	Mycolicibacterium fortuitum subsp. fortuitum	#N/A	OK	JCM 6387	SAMD00436749	PRJDB12810	GCF_022179545.1	Complete Genome	6406070	66	1	0	6045	73	2022-01-27	ASM2217954v1	ONT MinION; Illumina MiniSeq	99.48	3.29
297	No	gadium	#N/A	#N/A	#N/A	RGM	RGM	Mycolicibacterium gadium	#N/A	OK	JCM 12688	SAMD00153182	PRJDB7717	GCF_010728925.1	Complete Genome	5965000	65.5	1	0	5741	130	2020-02-06	ASM1072892v1	Oxford Nanopore Technologies MinION; Illumina HiSeq2500	99.57	0.8
298	Yes	gilvum	#N/A	#N/A	#N/A	RGM	RGM	Mycolicibacterium gilvum Spyr1	#N/A	OK	Spyr1	SAMN00713568	PRJNA28521	GCF_000184435.1	Complete Genome	5783290	67.5	3	2	5334	163	2010-12-21	ASM18443v1	Sanger + 454 (publication)	99.11	0.78
299	No	goodii	#N/A	#N/A	#N/A	RGM	RGM	Mycolicibacterium goodii	#N/A	OK	ATCC 700504	SAMN20254253	PRJNA747101	GCF_022370755.2	Complete Genome	6741310	67	1	0	6309	73	2022-08-24	ASM2237075v2	PacBio Sequel	99.94	4.81
300	No	hassiacum	#N/A	#N/A	#N/A	RGM	RGM	Mycolicibacterium hassiacum DSM 44199	#N/A	OK	NA	SAMEA4888736	PRJEB25261	GCF_900603025.1	Complete Genome	5269100	69	1	0	4811	120	2018-11-13	MHAS	Not Provided	99.83	0.32
301	No	helvum	#N/A	#N/A	#N/A	Unknown	RGM	Mycolicibacterium helvum	#N/A	OK	JCM 30396	SAMD00153218	PRJDB7717	GCF_010731895.1	Complete Genome	6400810	65.5	1	0	5944	87	2020-02-06	ASM1073189v1	Oxford Nanopore Technologies MinION; Illumina HiSeq2500	99.57	1.84
302	No	holsaticum	#N/A	#N/A	#N/A	RGM	RGM	Mycolicibacterium holsaticum DSM 44478 = JCM 12374	#N/A	OK	JCM 12374	SAMN20254262	PRJNA747101	GCF_019645835.1	Complete Genome	5623710	67	1	0	5254	66	2021-08-17	ASM1964583v1	Illumina MiSeq; Oxford Nanopore	99.57	0.07
303	No	holsaticum	#N/A	#N/A	#N/A	RGM	RGM	Mycolicibacterium holsaticum DSM 44478 = JCM 12374	#N/A	OK	DSM 44478	SAMN15569023	PRJNA646947	GCF_022558565.1	Complete Genome	5623690	67	1	0	5203	118	2022-03-14	ASM2255856v1	PacBio	98.64	0.07
304	No	insubricum	#N/A	#N/A	#N/A	RGM	RGM	Mycolicibacterium insubricum	#N/A	OK	JCM 16366	SAMD00153202	PRJDB7717	GCF_010731615.1	Complete Genome	4577050	68.5	1	0	4195	81	2020-02-06	ASM1073161v1	Oxford Nanopore Technologies MinION; Illumina HiSeq2500	98.41	1.16
305	No	litorale	#N/A	#N/A	#N/A	RGM	RGM	Mycolicibacterium litorale	#N/A	OK	JCM 17423	SAMD00153207	PRJDB7717	GCF_010731695.1	Complete Genome	5579510	68.5	1	0	5276	71	2020-02-06	ASM1073169v1	Oxford Nanopore Technologies MinION; Illumina HiSeq2500	99.93	0.39
306	No	Novel species 17	#N/A	#N/A	#N/A	Unknown	RGM	Mycolicibacterium litorale	Novel species	Inconclusive	NIIDNTM18	SAMD00200502	PRJDB9155	GCF_014218295.1	Complete Genome	5634150	68.5	1	0	5320	95	2020-07-10	ASM1421829v1	MinION; Illumina HiSeq X	99.64	0.81
307	No	madagascariense	#N/A	#N/A	#N/A	RGM	RGM	Mycolicibacterium madagascariense	#N/A	OK	JCM 13574	SAMD00153188	PRJDB7717	GCF_010729665.1	Complete Genome	5940380	69	2	1	5511	101	2020-02-06	ASM1072966v1	Oxford Nanopore Technologies MinION; Illumina HiSeq2500	99.2	2
308	No	mageritense	#N/A	#N/A	#N/A	RGM	RGM	Mycolicibacterium mageritense	#N/A	OK	JCM 12375	SAMD00153174	PRJDB7717	GCF_010727475.1	Complete Genome	8006720	66.5	1	0	7615	120	2020-02-06	ASM1072747v1	Oxford Nanopore Technologies MinION; Illumina HiSeq2500	99.93	3.7
309	No	mengxianglii	#N/A	#N/A	#N/A	RGM	RGM	Mycolicibacterium mengxianglii	#N/A	OK	Z-34	SAMN16862530	PRJNA679923	GCF_015710575.1	Complete Genome	5962390	66	1	0	5545	125	2020-12-18	ASM1571057v2	PacBio RSII	99.3	2.08
310	No	monacense	#N/A	#N/A	#N/A	RGM	RGM	Mycolicibacterium monacense	#N/A	OK	JCM 15658	SAMD00153199	PRJDB7717	GCF_010731575.1	Complete Genome	6042470	68	1	0	5709	93	2020-02-06	ASM1073157v1	Oxford Nanopore Technologies MinION; Illumina HiSeq2500	99.48	0.26
311	No	monacense	#N/A	#N/A	#N/A	RGM	RGM	Mycolicibacterium monacense DSM 44395	#N/A	OK	DSM 44395	SAMN10880098	PRJNA521103	GCF_009931355.1	Complete Genome	6019540	68	1	0	5684	89	2020-01-27	ASM993135v1	PacBio	99.07	0.26
312	No	moriokaense	#N/A	#N/A	#N/A	RGM	RGM	Mycolicibacterium moriokaense	#N/A	OK	JCM 6375	SAMD00153165	PRJDB7717	GCF_010726085.1	Complete Genome	6225780	66	1	0	5947	125	2020-02-06	ASM1072608v1	Oxford Nanopore Technologies MinION; Illumina HiSeq2500	99.66	1.26
313	No	Novel species 18	#N/A	#N/A	#N/A	Unknown	RGM	Mycolicibacterium mucogenicum DSM 44124	Novel species	Inconclusive	DSM 44124	SAMN08339096	PRJNA429429	GCF_005670685.2	Complete Genome	6099270	67	1	0	5817	73	2020-11-23	ASM567068v2	PacBio	98.89	1.03
314	No	neoaurum	#N/A	#N/A	#N/A	RGM	RGM	Mycolicibacterium neoaurum	#N/A	OK	MN2019	SAMN18915540	PRJNA598292	GCF_018363015.1	Complete Genome	5756800	66	1	0	5390	72	2021-05-16	ASM1836301v1	Oxford Nanopore PromethION; MGI	99.37	4.47
315	No	neoaurum	#N/A	#N/A	#N/A	RGM	RGM	Mycolicibacterium neoaurum	#N/A	OK	HGMS2	SAMN09754462	PRJNA483955	GCF_003367335.1	Complete Genome	5421380	66.5	1	0	5056	42	2018-08-08	ASM336733v1	Illumina HiSeq; PacBio RSII	99.63	1.82
316	No	neoaurum	#N/A	#N/A	#N/A	RGM	RGM	Mycolicibacterium neoaurum VKM Ac-1815D	#N/A	OK	VKM Ac-1815D	SAMN02641502	PRJNA177066	GCF_000317305.3	Complete Genome	5421270	66.5	1	0	5070	31	2014-08-26	ASM31730v3	Illumina GAIIx; Illumina HiSeq	99.6	1.82
317	Yes	pallens	#N/A	#N/A	#N/A	RGM	RGM	Mycolicibacterium pallens	Mycobacterium pallens	OK	JCM 16370	SAMN20254255	PRJNA747101	GCF_019456675.1	Complete Genome	6093550	66	3	2	5816	124	2021-08-06	ASM1945667v1	Illumina MiSeq; Oxford Nanopore MinION	99.14	1.9
318	No	parafortuitum	#N/A	#N/A	#N/A	Unknown	RGM	Mycolicibacterium parafortuitum	Mycobacterium parafortuitum	Inconclusive	JCM 6367	SAMD00153162	PRJDB7717	GCF_010725485.1	Complete Genome	6044200	68	1	0	5603	80	2020-02-06	ASM1072548v1	Oxford Nanopore Technologies MinION; Illumina HiSeq2500	99.07	0.23
319	No	phlei	#N/A	#N/A	#N/A	RGM	RGM	Mycolicibacterium phlei	#N/A	OK	CCUG 21000	SAMN04481318	PRJNA311273	GCF_001583415.1	Complete Genome	5349640	69	1	0	5025	112	2016-03-08	ASM158341v1	PacBio	98.9	0.46
320	No	phocaicum	#N/A	#N/A	#N/A	RGM	RGM	Mycolicibacterium phocaicum	#N/A	OK	JCM 15301	SAMD00153196	PRJDB7717	GCF_010731115.1	Complete Genome	5853200	67	1	0	5481	137	2020-02-06	ASM1073111v1	Oxford Nanopore Technologies MinION; Illumina HiSeq2500	99.14	0.44
321	No	Novel species 19	#N/A	#N/A	#N/A	Unknown	RGM	Mycolicibacterium phocaicum	Novel species	Inconclusive	RL-HY01	SAMN22157750	PRJNA769661	GCF_020520165.1	Complete Genome	6064760	66.5	1	0	5698	108	2021-10-18	ASM2052016v1	Oxford Nanopore MinION	99.32	0.44
322	No	poriferae	#N/A	#N/A	#N/A	RGM	RGM	Mycolicibacterium poriferae	#N/A	OK	JCM 12603	SAMD00153179	PRJDB7717	GCF_010728325.1	Complete Genome	5929170	68	2	1	5450	152	2020-02-06	ASM1072832v1	Oxford Nanopore Technologies MinION; Illumina HiSeq2500	98.52	0.8
323	No	psychrotolerans	#N/A	#N/A	#N/A	RGM	RGM	Mycolicibacterium psychrotolerans	#N/A	OK	JCM 13323	SAMD00153184	PRJDB7717	GCF_010729305.1	Complete Genome	5732360	68.5	1	0	5392	123	2020-02-06	ASM1072930v1	Oxford Nanopore Technologies MinION; Illumina HiSeq2500	99.83	1.05
324	No	pulveris	#N/A	#N/A	#N/A	Intermediate	RGM	Mycolicibacterium pulveris	#N/A	OK	JCM 6370	SAMD00153163	PRJDB7717	GCF_010725725.1	Complete Genome	5484750	67.5	1	0	5256	69	2020-02-06	ASM1072572v1	Oxford Nanopore Technologies MinION; Illumina HiSeq2500	99.22	1.19
325	No	Novel species 20	#N/A	#N/A	#N/A	Unknown	RGM	Mycolicibacterium rhodesiae NBB3	Novel species	Inconclusive	NBB3	SAMN02261383	PRJNA60027	GCF_000230895.2	Complete Genome	6415740	65	1	0	6122	117	2011-12-12	ASM23089v3	454/Illumina	98.05	0.26
326	Yes	rufum	#N/A	#N/A	#N/A	Unknown	RGM	Mycolicibacterium rufum	#N/A	OK	JCM 16372	SAMN20254267	PRJNA747101	GCF_022374875.2	Complete Genome	6107380	69	3	2	5765	94	2022-09-02	ASM2237487v3	PacBio Sequel	99.85	0.81
327	No	sarraceniae	#N/A	#N/A	#N/A	Intermediate	RGM	Mycolicibacterium sarraceniae	#N/A	OK	JCM 30395	SAMD00153217	PRJDB7717	GCF_010731875.1	Complete Genome	4828260	65.5	1	0	4393	410	2020-02-06	ASM1073187v1	Oxford Nanopore Technologies MinION; Illumina HiSeq2500	99.74	0.49
328	No	sediminis	#N/A	#N/A	#N/A	RGM	RGM	Mycolicibacterium sediminis	#N/A	OK	JCM 17899	SAMD00153209	PRJDB7717	GCF_010731735.1	Complete Genome	6250640	69	1	0	5894	68	2020-02-06	ASM1073173v1	Oxford Nanopore Technologies MinION; Illumina HiSeq2500	99.08	1.39
329	No	senegalense	#N/A	#N/A	#N/A	RGM	RGM	Mycolicibacterium senegalense	#N/A	OK	ATCC 35796	SAMN20254268	PRJNA747101	GCF_019645875.1	Complete Genome	6086720	66.5	1	0	5702	56	2021-08-17	ASM1964587v1	Illumina MiSeq; Oxford Nanopore MinION	99.89	1.93
332	No	smegmatis	#N/A	#N/A	#N/A	RGM	RGM	Mycolicibacterium smegmatis	#N/A	OK	NCTC8159	SAMEA2517361	PRJEB6403	GCF_001457595.1	Complete Genome	6983270	67	1	0	6540	113	2015-03-22	NCTC8159	Not Provided	97.7	2.18
333	No	smegmatis	#N/A	#N/A	#N/A	RGM	RGM	Mycolicibacterium smegmatis	#N/A	OK	FDAARGOS_1484	SAMN20888901	PRJNA231221	GCF_019930745.1	Complete Genome	6937710	67	1	0	6511	94	2021-09-12	ASM1993074v1	Pacbio; Illumina	97.99	2.18
334	No	smegmatis	#N/A	#N/A	#N/A	RGM	RGM	Mycolicibacterium smegmatis	#N/A	OK	FDAARGOS_1618	SAMN23242887	PRJNA231221	GCF_021183665.1	Complete Genome	6891330	67	1	0	6442	107	2021-12-14	ASM2118366v1	Pacbio; Illumina	97.19	1.58
335	No	smegmatis	#N/A	#N/A	#N/A	RGM	RGM	Mycolicibacterium smegmatis	#N/A	OK	Rabinowitchi	SAMN20346878	PRJNA748882	GCF_022370375.1	Complete Genome	7061750	67	1	0	6595	114	2022-02-23	ASM2237037v1	PacBio	96.87	3.77
336	No	smegmatis	#N/A	#N/A	#N/A	RGM	RGM	Mycolicibacterium smegmatis	#N/A	OK	Nishi	SAMN20346877	PRJNA748882	GCF_022370395.1	Complete Genome	7010280	67	1	0	6537	129	2022-02-23	ASM2237039v1	PacBio	97.28	2.28
337	No	smegmatis	#N/A	#N/A	#N/A	RGM	RGM	Mycolicibacterium smegmatis	#N/A	OK	Jucho	SAMN20346876	PRJNA748882	GCF_022370415.1	Complete Genome	6895170	67	1	0	6451	109	2022-02-23	ASM2237041v1	PacBio	98.07	0.88
346	No	smegmatis	#N/A	#N/A	#N/A	RGM	RGM	Mycolicibacterium smegmatis MC2 155	#N/A	OK	MC2 155	SAMN03068201	PRJNA261003	GCF_000767605.1	Complete Genome	6988270	67	1	0	6534	122	2014-10-22	ASM76760v1	Illumina HiSeq 2000	97.99	1.13
347	No	smegmatis	#N/A	#N/A	#N/A	RGM	RGM	Mycolicibacterium smegmatis MKD8	#N/A	OK	MKD8	SAMN02472105	PRJNA171330	GCF_000331165.2	Complete Genome	7119170	67	1	0	6662	105	2018-06-12	ASM33116v2	PacBio	98.08	4.46
348	Yes	Novel species 1	#N/A	#N/A	#N/A	Unknown	RGM	Mycolicibacterium sp. TY66	Novel species	OK	TY66	SAMD00237929	PRJDB10305	GCF_018326145.1	Complete Genome	6460520	67	4	3	5961	254	2021-04-02	ASM1832614v1	Oxford Nanopore Technologies MinION; Illumina HiSeq2500	99.25	0.72
349	Yes	Novel species 1	#N/A	#N/A	#N/A	Unknown	RGM	Mycolicibacterium sp. TY81	Novel species	OK	TY81	SAMD00239442	PRJDB10305	GCF_018326285.1	Complete Genome	6467390	67	4	3	5962	237	2021-04-02	ASM1832628v1	Oxford Nanopore Technologies MinION; Illumina HiSeq2500	99.37	1.07
350	No	Novel species 2	#N/A	#N/A	#N/A	Unknown	RGM	Mycolicibacterium sp. YH-1	Novel species	OK	YH-1	SAMN24737423	PRJNA795597	GCF_022557175.1	Complete Genome	7267400	66	1	0	6715	85	2022-03-13	ASM2255717v1	Illumina HiSeq2500	99.8	4.27
351	No	thermoresistibile	#N/A	#N/A	#N/A	RGM	RGM	Mycolicibacterium thermoresistibile	#N/A	OK	NCTC10409	SAMEA4412656	PRJEB6403	GCF_900187065.1	Complete Genome	4950690	68.5	1	0	4561	110	2017-08-15	50465_H02	Not Provided	99.64	0.82
352	No	tokaiense	#N/A	#N/A	#N/A	Unknown	RGM	Mycolicibacterium tokaiense	#N/A	OK	JCM 6373	SAMD00153164	PRJDB7717	GCF_010725885.1	Complete Genome	6328150	67.5	1	0	6005	63	2020-02-06	ASM1072588v1	Oxford Nanopore Technologies MinION; Illumina HiSeq2500	99.34	3.29
353	No	vaccae	#N/A	#N/A	#N/A	RGM	RGM	Mycolicibacterium vaccae 95051	#N/A	OK	95051	SAMN03702434	PRJNA210723	GCF_001655245.1	Complete Genome	6235750	68.5	1	0	5823	79	2016-06-03	ASM165524v1	Sanger dideoxy sequencing; 454; PacBio	100	0.51
354	No	vanbaalenii	#N/A	#N/A	#N/A	RGM	RGM	Mycolicibacterium vanbaalenii	#N/A	OK	L1I3	SAMN33427312	PRJNA938169	GCF_029168595.1	Complete Genome	6354230	67.5	1	0	5888	104	2023-03-13	ASM2916859v1	Illumina	99.08	0.16
355	No	vanbaalenii	#N/A	#N/A	#N/A	RGM	RGM	Mycolicibacterium vanbaalenii PYR-1	#N/A	OK	PYR-1	SAMN02598347	PRJNA15761	GCF_000015305.1	Complete Genome	6491860	67.5	1	0	6063	113	2006-12-27	ASM1530v1	Not Provided	100	0.16
#N/A	Unknown	gordonae	#N/A	#N/A	#N/A	SGM	#N/A	Mycobacterium gordonae	#N/A	OK		SAMN04216929	PRJNA299467	GCF_002101675.1	Contig	7601632		#N/A	Unknown	6597	305	2017-04-20	ASM210167v1	Illumina HiSeq	99.29	2.91
#N/A	Unknown	iranicum	#N/A	#N/A	#N/A	RGM	#N/A	Mycolicibacterium iranicum	#N/A	OK		SAMN04216933	PRJNA299467	GCF_002101705.1	Contig	6335651		#N/A	Unknown	5985	94	2017-04-20	ASM210170v1	Illumina HiSeq	100	0.7
#N/A	Unknown	conceptionense	#N/A	#N/A	#N/A	RGM	#N/A	Mycolicibacterium conceptionense	#N/A	OK		SAMN04216919	PRJNA299467	GCF_002102065.1	Contig	6468817		#N/A	Unknown	6122	79	2017-04-20	ASM210206v1	Illumina HiSeq	99.54	0.52
#N/A	Unknown	colombiense	#N/A	#N/A	#N/A	SGM	SGM	Mycobacterium colombiense CECT 3035	#N/A	OK		SAMN00622208	PRJNA67689	GCF_000222105.3	Contig	5579559		#N/A	Unknown	5190	60	2012-09-11	ASM22210v4	454 GS FLX Titanium; Sanger	98.85	0
#N/A	Unknown	chlorophenolicum	#N/A	#N/A	#N/A	RGM	#N/A	Mycolicibacterium chlorophenolicum JCM 7439 = NBRC 15527	#N/A	OK		SAMD00046518	PRJDB464	GCF_001552315.1	Contig	7330216		#N/A	Unknown	6957	160	2016-02-03	ASM155231v1	454 GS-FLX Titanium; Illumina HiSeq 1000	100	3.96
#N/A	Unknown	wolinskyi	#N/A	#N/A	#N/A	RGM	#N/A	Mycolicibacterium wolinskyi	#N/A	OK		SAMN04216957	PRJNA299467	GCF_002101965.1	Contig	7516859		#N/A	Unknown	7222	87	2017-04-20	ASM210196v1	Illumina HiSeq	99.94	3.98
#N/A	Unknown	llatzerense	#N/A	#N/A	#N/A	Unknown	RGM	Mycolicibacterium llatzerense	#N/A	OK		SAMN04954894	PRJNA320676	GCF_025331195.1	Scaffold	6577636		19	Unknown	6272	118	2022-09-20	ASM2533119v1	Illumina HiSeq; PacBio	99.32	2.06
#N/A	Unknown	peregrinum	#N/A	#N/A	#N/A	RGM	#N/A	Mycolicibacterium peregrinum	#N/A	OK		SAMN04216946	PRJNA299467	GCF_002102345.1	Contig	7050152		#N/A	Unknown	6675	83	2017-04-20	ASM210234v1		100	1.3
#N/A	Unknown	sphagni	#N/A	#N/A	#N/A	#N/A	#N/A	Mycolicibacterium sphagni	#N/A	OK		SAMN07372526	PRJNA395055	GCF_002250655.1	Contig	6066978		#N/A	Unknown	5718	107	2017-08-14	ASM225065v1	Illumina	99.33	1.2
#N/A	Unknown	xenopi	#N/A	#N/A	#N/A	SGM	SGM	Mycobacterium xenopi	#N/A	OK		SAMEA101170168	PRJEB6403	GCF_900453395.1	Contig	5251936		#N/A	Unknown	4822	223	2018-06-30	53750_B01		97.93	1.41
#N/A	Unknown	triplex	#N/A	#N/A	#N/A	#N/A	#N/A	Mycobacterium triplex	#N/A	OK		SAMN04216955	PRJNA299467	GCF_002102415.1	Contig	6366285		#N/A	Unknown	5860	123	2017-04-20	ASM210241v1	Illumina HiSeq	98.71	0.56
#N/A	Unknown	kumamotonensis	#N/A	#N/A	#N/A	#N/A	#N/A	Mycolicibacter kumamotonensis	#N/A	OK		SAMN06064243	PRJNA354248	GCF_002086285.1	Contig	4815853		#N/A	Unknown	4487	113	2017-04-11	ASM208628v1	Illumina	98.51	0.89
#N/A	Unknown	arupensis	#N/A	#N/A	#N/A	#N/A	#N/A	Mycolicibacter arupensis	#N/A	OK		SAMN06064230	PRJNA354248	GCF_002086515.1	Contig	4442590		#N/A	Unknown	4046	111	2017-04-11	ASM208651v1	Illumina	98.68	1.09
#N/A	Unknown	kyorinense	#N/A	#N/A	#N/A	#N/A	#N/A	Mycobacterium kyorinense	#N/A	OK		SAMN04216935	PRJNA299467	GCF_002101735.1	Contig	5606671		#N/A	Unknown	5368	223	2017-04-20	ASM210173v1	Illumina HiSeq	98.96	1.63
#N/A	Unknown	aromaticivorans	#N/A	#N/A	#N/A	RGM	#N/A	Mycolicibacterium aromaticivorans JS19b1 = JCM 16368	#N/A	OK		SAMN02585141	PRJNA232438	GCF_000559085.1	Contig	6297623		#N/A	Unknown	5940	120	2014-05-19	ASM55908v2	PacBio	99.72	0.66
#N/A	Unknown	chubuense	#N/A	#N/A	#N/A	RGM	#N/A	Mycolicibacterium chubuense	#N/A	OK		SAMEA4535747	PRJEB6403	GCF_900453455.1	Contig	6021188		#N/A	Unknown	5663	75	2018-06-30	52223_C01		98.93	1.17
#N/A	Unknown	flavescens	#N/A	#N/A	#N/A	#N/A	#N/A	Mycolicibacterium flavescens	#N/A	OK		SAMN15568943	PRJNA646947	GCF_025822705.1	Scaffold	5973602		47	Unknown	5721	113	2022-10-24	ASM2582270v1	Illumina	100	0.56
#N/A	Unknown	hodleri	#N/A	#N/A	#N/A	RGM	#N/A	Mycolicibacterium hodleri	#N/A	OK		SAMN15568969	PRJNA646947	GCF_025822245.1	Scaffold	6529154		81	Unknown	6249	134	2022-10-24	ASM2582224v1	Illumina	99.48	3.14
#N/A	Unknown	rhodesiae	#N/A	#N/A	#N/A	RGM	#N/A	Mycolicibacterium rhodesiae	#N/A	OK		SAMN06064257	PRJNA354248	GCF_002086695.1	Contig	6009003		#N/A	Unknown	5726	61	2017-04-11	ASM208669v1	Illumina	91.63	5.95
#N/A	Unknown	bohemicum	#N/A	#N/A	#N/A	#N/A	#N/A	Mycobacterium bohemicum	#N/A	OK		SAMN04216914	PRJNA299467	GCF_002102025.1	Contig	5420516		#N/A	Unknown	4893	138	2017-04-20	ASM210202v1	Illumina HiSeq	98.36	1.5
#N/A	Unknown	celatum	#N/A	#N/A	#N/A	SGM	#N/A	Mycobacterium celatum	#N/A	OK		SAMN04216916	PRJNA299467	GCF_002101595.1	Contig	4720680		#N/A	Unknown	4400	148	2017-04-20	ASM210159v1	Illumina HiSeq	98.9	0.9
#N/A	Unknown	nebraskense	#N/A	#N/A	#N/A	SGM	#N/A	Mycobacterium nebraskense	#N/A	OK		SAMN04216938	PRJNA299467	GCF_002102255.1	Contig	6727177		#N/A	Unknown	6074	266	2017-04-20	ASM210225v1	Illumina HiSeq	99.38	0.85
#N/A	Unknown	tusciae	#N/A	#N/A	#N/A	#N/A	#N/A	Mycolicibacterium tusciae	#N/A	OK		SAMN06064262	PRJNA354248	GCF_002086795.1	Contig	6162880		#N/A	Unknown	5896	113	2017-04-11	ASM208679v1	Illumina	99.66	0.79
#N/A	Unknown	asiaticum	#N/A	#N/A	#N/A	SGM	#N/A	Mycobacterium asiaticum DSM 44297	#N/A	OK		SAMN06064231	PRJNA354248	GCF_002086545.1	Contig	5969538		#N/A	Unknown	5463	121	2017-04-11	ASM208654v1	Illumina	98.18	0.95
#N/A	Unknown	parascrofulaceum	#N/A	#N/A	#N/A	SGM	#N/A	Mycobacterium parascrofulaceum ATCC BAA-614	#N/A	OK		SAMN00189881	PRJNA31521	GCF_000164135.1	Scaffold	6564171		124	Unknown	5845	340	2010-05-13	ASM16413v1	454	98.6	0.84
#N/A	Unknown	murale	#N/A	#N/A	#N/A	#N/A	#N/A	Mycolicibacterium murale	#N/A	OK		SAMD00153185	PRJDB7717	GCF_010722995.1	Contig	6838280		#N/A	Unknown	6430	155	2020-02-06	ASM1072299v1	Oxford Nanopore Technologies MinION; Illumina HiSeq2500	99.25	4.66
#N/A	Unknown	agri	#N/A	#N/A	#N/A	#N/A	#N/A	Mycolicibacterium agri	#N/A	OK		SAMD00153167	PRJDB7717	GCF_010722915.1	Contig	7297392		#N/A	Unknown	6618	445	2020-02-06	ASM1072291v1	Oxford Nanopore Technologies MinION; Illumina HiSeq2500	99.66	5.19
#N/A	Unknown	bourgelatii	#N/A	#N/A	#N/A	#N/A	#N/A	Mycobacterium bourgelatii	#N/A	OK		SAMD00153222	PRJDB7717	GCF_010723575.1	Contig	6912804		#N/A	Unknown	5772	231	2020-02-06	ASM1072357v1	Oxford Nanopore Technologies MinION; Illumina HiSeq2500	98.36	0.85
#N/A	Unknown	numidiamassiliense	#N/A	#N/A	#N/A	#N/A	#N/A	Mycobacterium numidiamassiliense	#N/A	OK		SAMEA54001918	PRJEB19151	GCF_900157365.1	Contig	6248949		#N/A	Unknown	5685	119	2017-02-01	PRJEB19151		98.5	4.73
#N/A	Unknown	lutetiense	#N/A	#N/A	#N/A	RGM	#N/A	Mycolicibacterium lutetiense	#N/A	OK		SAMN17673454	PRJNA696079	GCF_017876775.1	Contig	6345289		#N/A	Unknown	5974	118	2021-04-08	ASM1787677v1	PacBio	99.94	0.37
#N/A	Unknown	Mycolicibacterium	#N/A	#N/A	#N/A	#N/A	#N/A	Candidatus Mycolicibacterium alkanivorans	#N/A	OK		SAMN21385979	PRJNA762315	GCF_022760805.1	Contig	4050246		#N/A	Unknown	3657	286	2022-03-31	ASM2276080v1	Illumina HiSeq; Oxford Nanopore	98.38	4.66
#N/A	Unknown	neworleansense	#N/A	#N/A	#N/A	#N/A	#N/A	Mycolicibacterium neworleansense	#N/A	OK		SAMEA3481574	PRJEB9831	GCF_001245615.1	Contig	6287317		#N/A	Unknown	5895	112	2015-07-26	Mycobacterium neworleansense assembly 1		97.07	1.31
#N/A	Unknown	senuensis	#N/A	#N/A	#N/A	#N/A	#N/A	Mycolicibacter senuensis	#N/A	OK		SAMD00153200	PRJDB7717	GCF_010723225.1	Contig	4611963		#N/A	Unknown	4183	100	2020-02-06	ASM1072322v1	Oxford Nanopore Technologies MinION; Illumina HiSeq2500	98.25	0.75
#N/A	Unknown	cosmeticum	#N/A	#N/A	#N/A	#N/A	#N/A	Mycolicibacterium cosmeticum	#N/A	OK		SAMEA3138996	PRJEB5748	GCF_000613185.1	Contig	6462090		#N/A	Unknown	6238	50	2014-03-20	PRJEB5748_assembly_1		99.62	3.08
#N/A	Unknown	botniense	#N/A	#N/A	#N/A	#N/A	#N/A	Mycobacterium botniense	#N/A	OK		SAMD00153205	PRJDB7717	GCF_010723305.1	Contig	4335050		#N/A	Unknown	3851	161	2020-02-06	ASM1072330v1	Oxford Nanopore Technologies MinION; Illumina HiSeq2500	95.53	0.33
#N/A	Unknown	rhizamassiliense	#N/A	#N/A	#N/A	#N/A	#N/A	Mycobacterium rhizamassiliense	#N/A	OK		SAMEA54078418	PRJEB19165	GCF_900157375.1	Scaffold	6015470		1	Unknown	5496	146	2017-02-02	PRJEB19165		99.08	0.71
#N/A	Unknown	hackensackense	#N/A	#N/A	#N/A	#N/A	#N/A	Mycobacterium hackensackense	#N/A	OK		SAMN15568952	PRJNA646947	GCF_025822555.1	Contig	6709978		#N/A	Unknown	6492	98	2022-10-24	ASM2582255v1	Illumina	99.28	2.27
#N/A	Unknown	houstonense	#N/A	#N/A	#N/A	#N/A	#N/A	Mycolicibacterium houstonense	#N/A	OK		SAMN15568919	PRJNA646947	GCF_025823315.1	Scaffold	6461255		18	Unknown	6162	80	2022-10-24	ASM2582331v1	Illumina	99.54	1.67
#N/A	Unknown	terramassiliense	#N/A	#N/A	#N/A	#N/A	#N/A	Mycobacterium terramassiliense	#N/A	OK		SAMEA54120418	PRJEB19184	GCF_900157385.1	Scaffold	6029582		12	Unknown	5549	164	2017-02-02	PRJEB19184		99.36	5.9
#N/A	Unknown	deserti	#N/A	#N/A	#N/A	#N/A	#N/A	Mycobacterium deserti	#N/A	OK		SAMN30822140	PRJNA879968	GCF_025345615.1	Scaffold	5632578		14	Unknown	5463	78	2022-09-21	ASM2534561v1	Illumina HiSeq	99.63	1.44
#N/A	Unknown	yunnanensis	#N/A	#N/A	#N/A	#N/A	#N/A	Mycobacterium yunnanensis	#N/A	OK		SAMN15568918	PRJNA646947	GCF_025823185.1	Scaffold	6452568		25	Unknown	6095	95	2022-10-24	ASM2582318v1	Illumina	99.05	3.72
#N/A	Unknown	angelicum	#N/A	#N/A	#N/A	#N/A	#N/A	Mycobacterium angelicum	#N/A	OK		SAMN15568962	PRJNA646947	GCF_025822405.1	Scaffold	6673995		65	Unknown	5469	249	2022-10-24	ASM2582240v1	Illumina	98.91	0.5
#N/A	Unknown	lacusdiani	#N/A	#N/A	#N/A	#N/A	#N/A	Mycolicibacterium lacusdiani	#N/A	OK		SAMN23132885	PRJNA780211	GCF_021916785.1	Scaffold	6138096		24	Unknown	5837	52	2022-02-03	ASM2191678v1	Illumina HiSeq	99.51	1.22
#N/A	Unknown	paraffinicum	#N/A	#N/A	#N/A	SGM	#N/A	Mycobacterium paraffinicum	#N/A	OK		SAMN15568937	PRJNA646947	GCF_025822865.1	Contig	5402488		#N/A	Unknown	4930	153	2022-10-24	ASM2582286v1	Illumina	99.71	0.44
#N/A	Unknown	arenosum	#N/A	#N/A	#N/A	#N/A	#N/A	Mycolicibacterium arenosum	#N/A	OK		SAMN28907230	PRJNA846995	GCF_024320865.1	Scaffold	6822461		35	Unknown	6465	91	2022-07-18	ASM2432086v1	Illumina HiSeq	99.32	1.7
#N/A	Unknown	komossense	#N/A	#N/A	#N/A	#N/A	#N/A	Mycolicibacterium komossense	#N/A	OK		SAMN15568956	PRJNA646947	GCF_025822605.1	Scaffold	6920863		57	Unknown	6500	149	2022-10-24	ASM2582260v1	Illumina	100	4.61
#N/A	Unknown	hippophais	#N/A	#N/A	#N/A	#N/A	#N/A	Mycobacterium hippophais	#N/A	OK		SAMN32338864	PRJNA914503	GCF_027529605.1	Scaffold	5875958		40	Unknown	5577	68	2023-01-02	ASM2752960v1	Illumina HiSeq	99.42	1.35
#N/A	Unknown	fragae	#N/A	#N/A	#N/A	#N/A	#N/A	Mycobacterium fragae	#N/A	OK		SAMN04216927	PRJNA299467	GCF_002102185.1	Contig	4731047		#N/A	Unknown	4432	101	2017-04-20	ASM210218v1	Illumina HiSeq	98.56	0.17
#N/A	Unknown	barrassiae	#N/A	#N/A	#N/A	#N/A	#N/A	Mycobacterium barrassiae	#N/A	OK		SAMN15568944	PRJNA646947	GCF_025822765.1	Scaffold	5900227		49	Unknown	5688	91	2022-10-24	ASM2582276v1	Illumina	99.33	0.44
#N/A	Unknown	paraense	#N/A	#N/A	#N/A	#N/A	#N/A	Mycobacterium paraense	#N/A	OK		SAMN04216942	PRJNA308282	GCF_002101815.1	Contig	5619528		#N/A	Unknown	5262	81	2017-04-20	ASM210181v1	Illumina HiSeq	99.75	0.97
#N/A	Unknown	fortunisiensis	#N/A	#N/A	#N/A	#N/A	#N/A	[Mycobacterium] fortunisiensis	#N/A	OK		SAMN12436392	PRJNA558343	GCF_019050325.1	Scaffold	5490222		28	Unknown	5161	60	2021-06-28	ASM1905032v1	Illumina HiSeq	99.77	0.73
#N/A	Unknown	brisbanense	#N/A	#N/A	#N/A	#N/A	#N/A	Mycolicibacterium brisbanense	#N/A	OK		SAMD00041172	PRJDB4227	GCF_001570425.1	Scaffold	7387494		70	Unknown	7033	89	2016-02-10	ASM157042v1	Illumina Miseq	99.66	4.66
#N/A	Unknown	crassicus	#N/A	#N/A	#N/A	#N/A	#N/A	[Mycobacterium] crassicus	#N/A	OK		SAMN20959234	PRJNA757362	GCF_020181615.2	Contig	5180050		#N/A	Unknown	4794	77	2024-01-09	ASM2018161v2	Illumina MiSeq	98.69	0.59
#N/A	Unknown	komanii	#N/A	#N/A	#N/A	#N/A	#N/A	Mycolicibacterium komanii	#N/A	OK		SAMEA3432687	PRJEB9486	GCF_001050035.1	Contig	5378970		#N/A	Unknown	5092	71	2015-06-30	Mycobacterium komanii GPK 1020		99.48	0.17
#N/A	Unknown	icosiumassiliensis	#N/A	#N/A	#N/A	#N/A	#N/A	Mycolicibacter icosiumassiliensis	#N/A	OK		SAMEA3913389	PRJEB13234	GCF_900078685.2	Scaffold	4849907		42	Unknown	4426	275	2016-04-02	PRJEB13234		93.99	3.22
#N/A	Unknown	bacteremicum	#N/A	#N/A	#N/A	#N/A	#N/A	Mycolicibacterium bacteremicum	#N/A	OK		SAMN06064232	PRJNA354248	GCF_002086115.1	Contig	5952041		#N/A	Unknown	5651	70	2017-04-11	ASM208611v1	Illumina	99.51	1.91
#N/A	Unknown	neumannii	#N/A	#N/A	#N/A	#N/A	#N/A	Mycobacterium neumannii	#N/A	OK		SAMN07269033	PRJNA391446	GCF_002245615.1	Scaffold	5376391		58	Unknown	5037	74	2017-08-10	ASM224561v1	Illumina MiSeq	99.72	0
#N/A	Unknown	syngnathidarum	#N/A	#N/A	#N/A	RGM	#N/A	Mycobacterium syngnathidarum	#N/A	OK		SAMN05897976	PRJNA347845	GCF_001942625.1	Contig	6344489		#N/A	Unknown	6003	130	2017-01-11	ASM194262v1	Illumina MiSeq	99.44	1.17
#N/A	Unknown	vasticus	#N/A	#N/A	#N/A	#N/A	#N/A	[Mycobacterium] vasticus	#N/A	OK		SAMN20959233	PRJNA755977	GCF_020181595.2	Contig	4862408		#N/A	Unknown	4564	83	2024-01-09	ASM2018159v2	Illumina MiSeq	97.98	0
#N/A	Unknown	stellerae	#N/A	#N/A	#N/A	#N/A	#N/A	Mycolicibacterium stellerae	#N/A	OK		SAMN10102143	PRJNA492402	GCF_003719305.1	Contig	6956345		#N/A	Unknown	6656	130	2018-11-09	ASM371930v1	Illumina MiSeq	99.77	3.16
#N/A	Unknown	timonense	#N/A	#N/A	#N/A	#N/A	#N/A	Mycobacterium timonense	#N/A	OK		SAMN15568982	PRJNA646947	GCF_025821985.1	Contig	5931282		#N/A	Unknown	5473	220	2022-10-24	ASM2582198v1	Illumina	99.81	0.75
#N/A	Unknown	intermedium	#N/A	#N/A	#N/A	#N/A	#N/A	Mycobacterium intermedium	#N/A	OK		SAMN15568978	PRJNA646947	GCF_025822065.1	Scaffold	6885661		111	Unknown	5766	207	2022-10-24	ASM2582206v1	Illumina	98.54	1.63
#N/A	Unknown	nativiensis	#N/A	#N/A	#N/A	#N/A	#N/A	[Mycobacterium] nativiensis	#N/A	OK		SAMN20062778	PRJNA743885	GCF_020172685.2	Contig	5659336		#N/A	Unknown	5360	140	2024-01-09	ASM2017268v2	Illumina MiSeq	98.79	2.79
#N/A	Unknown	longobardus	#N/A	#N/A	#N/A	#N/A	#N/A	Mycolicibacter longobardus	#N/A	OK		SAMN04216937	PRJNA299467	GCF_002102265.1	Contig	4812247		#N/A	Unknown	4525	81	2017-04-20	ASM210226v1	Illumina HiSeq	99.29	0.57
#N/A	Unknown	vulneris	#N/A	#N/A	#N/A	#N/A	#N/A	Mycolicibacterium vulneris	#N/A	OK		SAMN06651660	PRJNA354248	GCF_002104765.1	Contig	6266718		#N/A	Unknown	5679	250	2017-04-21	ASM210476v1	Illumina	99.13	2.76
#N/A	Unknown	pinniadriaticum	#N/A	#N/A	#N/A	#N/A	#N/A	Mycobacterium pinniadriaticum	#N/A	OK		SAMN31656079	PRJNA899446	GCF_026242035.1	Contig	6879965		#N/A	Unknown	6409	149	2022-11-20	ASM2624203v1	Illumina NextSeq	99.33	0.88
#N/A	Unknown	nonchromogenicus	#N/A	#N/A	#N/A	#N/A	#N/A	Mycolicibacter nonchromogenicus	#N/A	OK		SAMN04216939	PRJNA299467	GCF_002101775.1	Contig	4465329		#N/A	Unknown	4044	48	2017-04-20	ASM210177v1	Illumina HiSeq	98.25	0.8
#N/A	Unknown	aquaticum	#N/A	#N/A	#N/A	#N/A	#N/A	Mycobacterium aquaticum	#N/A	OK		SAMN06064228	PRJNA354248	GCF_002086485.1	Contig	7927592		#N/A	Unknown	7508	136	2017-04-11	ASM208648v1	Illumina	99.84	4.88
#N/A	Unknown	engbaekii	#N/A	#N/A	#N/A	#N/A	#N/A	Mycolicibacter engbaekii	#N/A	OK		SAMN04216923	PRJNA299467	GCF_002101585.1	Contig	4521435		#N/A	Unknown	4073	75	2017-04-20	ASM210158v1	Illumina HiSeq	97.79	0.57
#N/A	Unknown	xanthum	#N/A	#N/A	#N/A	#N/A	#N/A	Mycolicibacterium xanthum	#N/A	OK		SAMN17081024	PRJNA685268	GCF_019710635.1	Contig	5553058		#N/A	Unknown	5119	183	2021-08-21	ASM1971063v1	Illumina HiSeq	98.87	0.57
#N/A	Unknown	trivialis	#N/A	#N/A	#N/A	#N/A	#N/A	Mycolicibacillus trivialis	#N/A	OK		SAMN04216956	PRJNA299467	GCF_002102395.1	Contig	3591083		#N/A	Unknown	3381	67	2017-04-20	ASM210239v1	Illumina HiSeq	98.55	0.07
#N/A	Unknown	vinylchloridicum	#N/A	#N/A	#N/A	#N/A	#N/A	Mycolicibacterium vinylchloridicum	#N/A	OK		SAMN14942828	PRJNA633377	GCF_013404075.1	Contig	7196491		#N/A	Unknown	6778	145	2020-07-13	ASM1340407v1	Illumina MiSeq	99.82	2.2
#N/A	Unknown	zoologicum	#N/A	#N/A	#N/A	Intermediate	#N/A	[Mycobacterium] zoologicum	#N/A	OK		SAMN20959235	PRJNA757364	GCF_020181635.2	Contig	4834772		#N/A	Unknown	4608	108	2024-01-09	ASM2018163v2	Illumina MiSeq	98.2	0.52
#N/A	Unknown	sherrisii	#N/A	#N/A	#N/A	#N/A	#N/A	Mycobacterium sherrisii	#N/A	OK		SAMN04216950	PRJNA299467	GCF_002102355.1	Contig	5562166		#N/A	Unknown	5030	195	2017-04-20	ASM210235v1	Illumina HiSeq	99.54	1.69
#N/A	Unknown	canariasense	#N/A	#N/A	#N/A	RGM	#N/A	Mycolicibacterium canariasense	#N/A	OK		SAMN04216915	PRJNA299467	GCF_002101555.1	Contig	6755573		#N/A	Unknown	6684	115	2017-04-20	ASM210155v1	Illumina HiSeq	99.62	4.08
#N/A	Unknown	hubeiense	#N/A	#N/A	#N/A	#N/A	#N/A	Mycobacterium hubeiense	#N/A	OK		SAMN08116703	PRJNA420611	GCF_002838065.1	Scaffold	5575795		172	Unknown	5415	213	2017-12-13	ASM283806v1	Illumina MiSeq	99.67	1.36
#N/A	Unknown	neglectum	#N/A	#N/A	#N/A	#N/A	#N/A	Mycobacterium neglectum	#N/A	OK		SAMN07606483	PRJNA401517	GCF_002591975.1	Contig	6209311		#N/A	Unknown	5940	125	2017-10-19	ASM259197v1	Illumina MiSeq	99.22	1.61
#N/A	Unknown	decipiens	#N/A	#N/A	#N/A	#N/A	#N/A	Mycobacterium decipiens	#N/A	OK		SAMN06651657	PRJNA354248	GCF_002104675.1	Contig	5225940		#N/A	Unknown	4458	275	2017-04-21	ASM210467v1	Illumina	98.42	0.86
#N/A	Unknown	simulans	#N/A	#N/A	#N/A	#N/A	#N/A	Mycobacterium simulans	#N/A	OK		SAMEA104335938	PRJEB22891	GCF_900232995.1	Scaffold	6192024		105	Unknown	5183	369	2020-09-25	PRJEB22891		98.81	0.47
#N/A	Unknown	kyogaense	#N/A	#N/A	#N/A	#N/A	#N/A	Mycobacterium kyogaense	#N/A	OK		SAMN09281965	PRJNA473784	GCF_003254575.1	Contig	5759757		#N/A	Unknown	5444	95	2018-06-18	ASM325457v1	Illumina MiSeq	99.29	1.88
#N/A	Unknown	scrofulaceum	#N/A	#N/A	#N/A	SGM	#N/A	Mycobacterium scrofulaceum	#N/A	OK		SAMN06064259	PRJNA354248	GCF_002086735.1	Contig	6170273		#N/A	Unknown	5675	218	2017-04-11	ASM208673v1	Illumina	99.21	0.33
#N/A	Unknown	szulgai	#N/A	#N/A	#N/A	#N/A	#N/A	Mycobacterium szulgai	#N/A	OK		SAMN04216953	PRJNA299467	GCF_002116635.1	Contig	6672659		#N/A	Unknown	5659	208	2017-04-20	ASM211663v1	Illumina HiSeq	98.79	0.78
#N/A	Unknown	bouchedurhonense	#N/A	#N/A	#N/A	#N/A	#N/A	Mycobacterium bouchedurhonense	#N/A	OK		SAMN06064234	PRJNA354248	GCF_002086165.1	Contig	5897311		#N/A	Unknown	5477	208	2017-04-11	ASM208616v1	Illumina	99.61	0.42
#N/A	Unknown	acidiphilus	#N/A	#N/A	#N/A	#N/A	#N/A	Mycolicibacter acidiphilus	#N/A	OK		SAMN19113909	PRJNA729200	GCF_018455725.1	Contig	4545982		#N/A	Unknown	4312	116	2021-05-24	ASM1845572v1	Illumina HiSeq	97.59	0.69
#N/A	Unknown	palustre	#N/A	#N/A	#N/A	#N/A	#N/A	Mycobacterium palustre	#N/A	OK		SAMN04216940	PRJNA299467	GCF_002101785.1	Contig	6037522		#N/A	Unknown	5540	263	2017-04-20	ASM210178v1	Illumina HiSeq	98.58	3.39
#N/A	Unknown	alsense	#N/A	#N/A	#N/A	#N/A	#N/A	Mycobacterium alsense	#N/A	OK		SAMN06064226	PRJNA354248	GCF_002086635.1	Contig	5692845		#N/A	Unknown	5184	177	2017-04-11	ASM208663v1	Illumina	98.16	0.83
#N/A	Unknown	malmesburyense	#N/A	#N/A	#N/A	#N/A	#N/A	Mycolicibacterium malmesburyense	#N/A	OK		SAMEA3432686	PRJEB9485	GCF_001050015.1	Scaffold	5470965		324	Unknown	5193	123	2015-06-30	Mycobacterium malmesburii WCM 7299		99.64	0.8
#N/A	Unknown	palauense	#N/A	#N/A	#N/A	#N/A	#N/A	Mycolicibacterium palauense	#N/A	OK		SAMN07606484	PRJNA401517	GCF_002592005.1	Scaffold	6230283		210	Unknown	5839	134	2017-10-19	ASM259200v1	Illumina MiSeq	99.17	1.43
#N/A	Unknown	pyrenivorans	#N/A	#N/A	#N/A	RGM	#N/A	Mycolicibacterium pyrenivorans	#N/A	OK		SAMN15568999	PRJNA646947	GCF_025821625.1	Scaffold	6688400		304	Unknown	6200	384	2022-10-24	ASM2582162v1	Illumina	98.66	1.74
#N/A	Unknown	manitobense	#N/A	#N/A	#N/A	#N/A	#N/A	[Mycobacterium] manitobense	#N/A	OK		SAMN15568997	PRJNA646947	GCF_025821665.1	Scaffold	6058529		277	Unknown	5749	214	2022-10-24	ASM2582166v1	Illumina	99.59	2.62
#N/A	Unknown	interjectum	#N/A	#N/A	#N/A	#N/A	#N/A	Mycobacterium interjectum	#N/A	OK		SAMEA3913390	PRJEB13236	GCF_900078675.2	Scaffold	5929237		30	Unknown	5238	741	2016-04-02	PRJEB13236		82.83	3.24
#N/A	Unknown	arseniciresistens	#N/A	#N/A	#N/A	#N/A	#N/A	Mycolicibacterium arseniciresistens	#N/A	OK		SAMN36451562	PRJNA994868	GCF_030519285.1	Contig	6212204		#N/A	Unknown	5990	307	2023-07-23	ASM3051928v1	Illumina	98.13	1.79
#N/A	Unknown	phlei	#N/A	#N/A	#N/A	RGM	RGM	Mycolicibacterium phlei	#N/A	OK		SAMEA37370668	PRJEB6403	GCF_900453675.1	Contig	5313907		#N/A	Unknown	5018	88	2018-08-01	52601_G01		99.57	0.87
#N/A	Unknown	obuense	#N/A	#N/A	#N/A	RGM	#N/A	Mycolicibacterium obuense	#N/A	OK		SAMN10799735	PRJNA508088	GCF_004359005.1	Scaffold	5599206		16	Unknown	5273	50	2019-03-20	ASM435900v1	Illumina MiSeq	100	0.94
#N/A	Unknown	franklinii	#N/A	#N/A	#N/A	#N/A	#N/A	Mycobacteroides franklinii	#N/A	OK		SAMN05897992	PRJNA347845	GCF_001853795.1	Contig	5023635		#N/A	Unknown	4782	64	2016-10-26	ASM185379v1	Illumina MiSeq	99.61	0.7
#N/A	Unknown	montefiorense	#N/A	#N/A	#N/A	#N/A	#N/A	Mycobacterium montefiorense	#N/A	OK		SAMD00114206	PRJDB6843	GCF_003112775.1	Scaffold	5744567		50	Unknown	5180	196	2018-04-11	ASM311277v1	Illumina Miseq	98.41	1.38
#N/A	Unknown	elephantis	#N/A	#N/A	#N/A	#N/A	#N/A	Mycolicibacterium elephantis	#N/A	OK		SAMN04696136	PRJNA305922	GCF_001667535.1	Contig	5223216		#N/A	Unknown	4954	54	2016-06-17	ASM166753v1	Illumina NextSeq 500	98.97	1.25
#N/A	Unknown	setense	#N/A	#N/A	#N/A	#N/A	#N/A	Mycolicibacterium setense	#N/A	OK		SAMN03203477	PRJNA268177	GCF_000805375.1	Contig	6065527		#N/A	Unknown	5672	31	2014-12-19	ASM80537v1	Illumina MiSeq	99.83	0.63
#N/A	Unknown	hippocampi	#N/A	#N/A	#N/A	RGM	#N/A	Mycolicibacterium hippocampi	#N/A	OK		SAMD00153224	PRJDB7717	GCF_010723735.1	Contig	6160733		#N/A	Unknown	5804	138	2020-02-06	ASM1072373v1	Oxford Nanopore Technologies MinION; Illumina HiSeq2500	99.31	0.62
#N/A	Unknown	algericus	#N/A	#N/A	#N/A	#N/A	#N/A	Mycolicibacter algericus	#N/A	OK		SAMD00153221	PRJDB7717	GCF_010723515.1	Contig	4756495		#N/A	Unknown	4371	165	2020-02-06	ASM1072351v1	Oxford Nanopore Technologies MinION; Illumina HiSeq2500	98.56	0.11
#N/A	Unknown	porcinum	#N/A	#N/A	#N/A	RGM	#N/A	Mycolicibacterium porcinum	#N/A	OK		SAMEA104585265	PRJEB24917	GCF_900289185.1	Contig	6977991		#N/A	Unknown	6583	70	2018-03-01	PRJEB24917		99.66	2.7
#N/A	Unknown	shimoidei	#N/A	#N/A	#N/A	#N/A	#N/A	Mycobacterium shimoidei	#N/A	OK		SAMEA4681384	PRJEB26812	GCF_900417275.1	Scaffold	4842631		6	Unknown	4539	96	2018-07-08	PRJEB26812		97.44	0.21
#N/A	Unknown	lehmannii	#N/A	#N/A	#N/A	#N/A	#N/A	Mycobacterium lehmannii	#N/A	OK		SAMN04349498	PRJNA305922	GCF_001499925.1	Contig	5130549		#N/A	Unknown	4937	80	2016-01-06	ASM149992v1	Illumina NextSeq 500	99.83	0.61
#N/A	Unknown	novocastrense	#N/A	#N/A	#N/A	#N/A	#N/A	Mycolicibacterium novocastrense	#N/A	OK		SAMN04339709	PRJNA305922	GCF_001499835.1	Contig	5702270		#N/A	Unknown	5423	85	2016-01-06	ASM149983v1	Illumina NextSeq 500	99.83	0.84
#N/A	Unknown	kiyosense	#N/A	#N/A	#N/A	SGM	SGM	Mycobacterium kiyosense	#N/A	OK		SAMD00505761	PRJDB12154	GCF_026011875.1	Contig	6484216		#N/A	Unknown	5835	232	2022-08-03	ASM2601187v1	Illumina HiseqX	99.09	1.34
#N/A	Unknown	helveticum	#N/A	#N/A	#N/A	#N/A	#N/A	Mycobacterium helveticum	#N/A	OK		SAMN12284734	PRJNA552578	GCF_007714185.1	Contig	5772032		#N/A	Unknown	5165	419	2019-07-30	ASM771418v1	Illumina	98.03	0.88
#N/A	Unknown	talmoniae	#N/A	#N/A	#N/A	#N/A	#N/A	Mycobacterium talmoniae	#N/A	OK		SAMN05909063	PRJNA338014	GCF_001854525.1	Scaffold	5622166		381	Unknown	5302	282	2016-10-26	ASM185452v1	Illumina	97.72	2.96
#N/A	Unknown	neoaurum	#N/A	#N/A	#N/A	RGM	RGM	Mycolicibacterium neoaurum	#N/A	OK		SAMN08339099	PRJNA429429	GCF_005670605.1	Scaffold	5477923		27	Unknown	5147	63	2019-05-23	ASM567060v1	Illumina-Hiseq 2000	99.71	1.93
#N/A	Unknown	neoaurum	#N/A	#N/A	#N/A	RGM	RGM	Mycolicibacterium neoaurum	#N/A	OK		SAMEA3139061	PRJEB1060	GCF_000724065.1	Scaffold	5536033		10	Unknown	5138	142	2014-05-30	PRJEB1060_assembly_1		97.79	2.73
#N/A	Unknown	neoaurum	#N/A	#N/A	#N/A	RGM	RGM	Mycolicibacterium neoaurum ATCC 25795	#N/A	OK		SAMN02729281	PRJNA244824	GCF_000691525.1	Contig	5468381		#N/A	Unknown	5150	44	2014-05-15	ATCC25795_good_1 (paired) assembly	Illumina HiSeq	99.54	1.93
#N/A	Unknown	fortuitum	#N/A	#N/A	#N/A	RGM	RGM	Mycolicibacterium fortuitum subsp. fortuitum DSM 46621 = ATCC 6841 = JCM 6387	#N/A	OK		SAMN02470125	PRJNA170443	GCF_000295855.1	Scaffold	6349738		82	Unknown	6052	206	2012-09-12	ASM29585v1	Illumina HiSeq2000	99.45	2.25
#N/A	Unknown	fortuitum	#N/A	#N/A	#N/A	RGM	RGM	Mycolicibacterium fortuitum subsp. acetamidolyticum	#N/A	OK		SAMD00041174	PRJDB4227	GCF_001570465.1	Scaffold	7101918		83	Unknown	6800	115	2016-02-10	ASM157046v1	Illumina Miseq	99.48	1.29
#N/A	Unknown	gordonae	#N/A	#N/A	#N/A	SGM	#N/A	Mycobacterium gordonae	#N/A	OK		SAMN15568986	PRJNA646947	GCF_025821905.1	Scaffold	7689382		140	Unknown	6567	286	2022-10-24	ASM2582190v1	Illumina	99.24	2.58
#N/A	Unknown	senegalense	#N/A	#N/A	#N/A	RGM	RGM	Mycolicibacterium senegalense	#N/A	OK		SAMN18243578	PRJNA708446	GCF_031458155.1	Contig	6086738		#N/A	Unknown	5706	50	2023-09-13	ASM3145815v1	PacBio	99.89	1.93
#N/A	Unknown	senegalense	#N/A	#N/A	#N/A	RGM	RGM	Mycolicibacterium senegalense	#N/A	OK		SAMN15568935	PRJNA646947	GCF_025822895.1	Scaffold	6075666		43	Unknown	5713	89	2022-10-24	ASM2582289v1	Illumina	99.43	1.47
#N/A	Unknown	mageritense	#N/A	#N/A	#N/A	RGM	RGM	Mycolicibacterium mageritense DSM 44476 = CIP 104973	#N/A	OK		SAMEA3138978	PRJEB5749	GCF_000612825.1	Contig	7966608		#N/A	Unknown	7576	98	2014-03-31	PRJEB5749_assembly_1		99.77	3.7
#N/A	Unknown	vaccae	#N/A	#N/A	#N/A	RGM	RGM	Mycolicibacterium vaccae NBRC 14118 = CIP 105934	#N/A	OK		SAMD00046508	PRJDB425	GCF_001552715.1	Contig	6168821		#N/A	Unknown	5872	236	2016-02-06	ASM155271v1	454 GS-FLX Titanium; Illumina HiSeq 1000	99.08	0.81
#N/A	Unknown	phlei	#N/A	#N/A	#N/A	RGM	RGM	Mycolicibacterium phlei DSM 43239 = CCUG 21000	#N/A	OK		SAMN04537322	PRJNA173675	GCF_001582015.1	Contig	5322335		#N/A	Unknown	5012	117	2016-03-08	ASM158201v1	Illumina HiSeq	99.66	0.46
#N/A	Unknown	phlei	#N/A	#N/A	#N/A	RGM	RGM	Mycolicibacterium phlei DSM 43239 = CCUG 21000	#N/A	OK		SAMN04481318	PRJNA173676	GCF_009192875.1	Contig	5335599		#N/A	Unknown	5007	168	2019-10-21	ASM919287v1	Illumina HiSeq	99.16	0.46
#N/A	Unknown	litorale	#N/A	#N/A	#N/A	RGM	RGM	Mycolicibacterium litorale	#N/A	OK		SAMN15568914	PRJNA646947	GCF_025823345.1	Contig	5556504		#N/A	Unknown	5280	67	2022-10-24	ASM2582334v1	Illumina	99.93	0.22
#N/A	Unknown	litorale	#N/A	#N/A	#N/A	RGM	RGM	Mycolicibacterium litorale	#N/A	OK		SAMN05421873	PRJNA330459	GCF_004366555.1	Scaffold	5549188		16	Unknown	5276	57	2019-03-22	ASM436655v1	Illumina HiSeq	99.93	0.22
#N/A	Unknown	shigaense	#N/A	#N/A	#N/A	SGM	SGM	Mycobacterium shigaense	#N/A	OK		SAMN06448869	PRJNA376862	GCF_002983495.1	Scaffold	5198926		44	Unknown	4722	217	2018-03-08	ASM298349v1	Illumina MiSeq	98.89	0.99
#N/A	Unknown	heckeshornense	#N/A	#N/A	#N/A	SGM	SGM	Mycobacterium heckeshornense	#N/A	OK		SAMN15568980	PRJNA646947	GCF_025822025.1	Scaffold	4886005		117	Unknown	4490	227	2022-10-24	ASM2582202v1	Illumina	97.7	0.82
#N/A	Unknown	chlorophenolicum	#N/A	#N/A	#N/A	RGM	#N/A	Mycolicibacterium chlorophenolicum	#N/A	OK		SAMN03327461	PRJNA274376	GCF_001044235.1	Scaffold	7379520		72	Unknown	6910	277	2015-07-01	ASM104423v1	Illumina HiSeq	99.54	3.96
#N/A	Unknown	paragordonae	#N/A	#N/A	#N/A	SGM	SGM	Mycobacterium paragordonae	#N/A	OK		SAMD00153214	PRJDB7717	GCF_010723415.1	Scaffold	7218455		5	Unknown	6381	176	2020-02-06	ASM1072341v1	Oxford Nanopore Technologies MinION; Illumina HiSeq2500	98.83	1.14
#N/A	Unknown	immunogenum	#N/A	#N/A	#N/A	RGM	RGM	Mycobacteroides immunogenum	#N/A	OK		SAMN05186796	PRJNA323571	GCF_002013555.1	Contig	5542766		#N/A	Unknown	5387	52	2017-03-03	ASM201355v1	Illumina MiSeq	99.21	1.77
#N/A	Unknown	peregrinum	#N/A	#N/A	#N/A	RGM	#N/A	Mycolicibacterium peregrinum	#N/A	OK		SAMN15568960	PRJNA646947	GCF_025822425.1	Scaffold	7069171		62	Unknown	6670	109	2022-10-24	ASM2582242v1	Illumina	100	1.3
#N/A	Unknown	immunogenum	#N/A	#N/A	#N/A	RGM	RGM	Mycobacteroides immunogenum	#N/A	OK		SAMN15568933	PRJNA646947	GCF_025822945.1	Scaffold	5559895		41	Unknown	5408	65	2022-10-24	ASM2582294v1	Illumina	99.61	1.8
#N/A	Unknown	immunogenum	#N/A	#N/A	#N/A	RGM	RGM	Mycobacteroides immunogenum	#N/A	OK		SAMN04216931	PRJNA299467	GCF_002101665.1	Contig	5546219		#N/A	Unknown	5386	63	2017-04-20	ASM210166v1	Illumina HiSeq	99.21	1.77
#N/A	Unknown	wolinskyi	#N/A	#N/A	#N/A	RGM	#N/A	Mycolicibacterium wolinskyi	#N/A	OK		SAMN15568954	PRJNA646947	GCF_025822475.1	Scaffold	7520103		55	Unknown	7222	124	2022-10-24	ASM2582247v1	Illumina	99.94	3.92
#N/A	Unknown	llatzerense	#N/A	#N/A	#N/A	Unknown	RGM	Mycolicibacterium llatzerense	#N/A	OK		SAMD00645314	PRJDB10510	GCF_039531995.1	Scaffold	6210672		65	Unknown	5892	99	2024-02-23	ASM3953199v1	MGISEQ-2000	95.57	2.01
#N/A	Unknown	obuense	#N/A	#N/A	#N/A	RGM	#N/A	Mycolicibacterium obuense	#N/A	OK		SAMN02952053	PRJNA257469	GCF_001044245.1	Contig	5710643		#N/A	Unknown	5369	159	2015-07-01	ASM104424v1	Illumina HiSeq	99.32	1.8
#N/A	Unknown	sphagni	#N/A	#N/A	#N/A	#N/A	#N/A	Mycolicibacterium sphagni	#N/A	OK		SAMN15569004	PRJNA646947	GCF_025821515.1	Scaffold	6212782		463	Unknown	6006	321	2022-10-24	ASM2582151v1	Illumina	99.42	3.41
#N/A	Unknown	hassiacum	#N/A	#N/A	#N/A	RGM	RGM	Mycolicibacterium hassiacum DSM 44199	#N/A	OK		SAMN32724494	PRJNA173674	GCF_027886095.1	Contig	5098907		#N/A	Unknown	4736	137	2023-01-17	ASM2788609v1	Illumina HiSeq	98.52	0.26
#N/A	Unknown	hassiacum	#N/A	#N/A	#N/A	RGM	RGM	Mycolicibacterium hassiacum DSM 44199	#N/A	OK		SAMN02256416	PRJNA165409	GCF_000379865.1	Scaffold	5082325		99	Unknown	4777	120	2013-04-23	ASM37986v1	Illumina	99.14	0.32
#N/A	Unknown	hassiacum	#N/A	#N/A	#N/A	RGM	RGM	Mycolicibacterium hassiacum DSM 44199	#N/A	OK		SAMN02471699	PRJNA175660	GCF_000300375.1	Contig	5000164		#N/A	Unknown	4676	158	2012-10-01	ASM30037v1	454 GS FLX	97.85	0.26
#N/A	Unknown	haemophilum	#N/A	#N/A	#N/A	SGM	SGM	Mycobacterium haemophilum DSM 44634	#N/A	OK		SAMN15568927	PRJNA646947	GCF_025823035.1	Scaffold	4226694		37	Unknown	3735	294	2022-10-24	ASM2582303v1	Illumina	98.58	1.11
#N/A	Unknown	xenopi	#N/A	#N/A	#N/A	SGM	SGM	Mycobacterium xenopi	#N/A	OK		SAMN04216958	PRJNA299467	GCF_002102015.1	Contig	4933400		#N/A	Unknown	4597	192	2017-04-20	ASM210201v1	Illumina HiSeq	98.04	2.08
#N/A	Unknown	montefiorense	#N/A	#N/A	#N/A	#N/A	#N/A	Mycobacterium montefiorense	#N/A	OK		SAMN15568917	PRJNA646947	GCF_025823255.1	Scaffold	5632745		18	Unknown	5017	237	2022-10-24	ASM2582325v1	Illumina	98.25	1.11
#N/A	Unknown	triplex	#N/A	#N/A	#N/A	#N/A	#N/A	Mycobacterium triplex	#N/A	OK		SAMEA3139001	PRJEB5744	GCF_000689255.1	Scaffold	6382840		4	Unknown	5852	135	2014-04-28	BN973_1		98.68	0.56
#N/A	Unknown	franklinii	#N/A	#N/A	#N/A	#N/A	#N/A	Mycobacteroides franklinii	#N/A	OK		SAMN10588797	PRJNA509866	GCF_004355025.1	Scaffold	5408993		34	Unknown	5213	117	2019-03-18	ASM435502v1	Illumina HiSeq	99.49	0.21
#N/A	Unknown	franklinii	#N/A	#N/A	#N/A	#N/A	#N/A	Mycobacteroides franklinii	#N/A	OK		SAMN05186797	PRJNA323571	GCF_002013895.1	Contig	5431726		#N/A	Unknown	5278	95	2017-03-03	ASM201389v1	Illumina MiSeq	99.15	0.21
#N/A	Unknown	moriokaense	#N/A	#N/A	#N/A	RGM	RGM	Mycolicibacterium moriokaense	#N/A	OK		SAMN15568977	PRJNA646947	GCF_025822185.1	Contig	6199988		#N/A	Unknown	5971	116	2022-10-24	ASM2582218v1	Illumina	99.66	1.26
#N/A	Unknown	aurum	#N/A	#N/A	#N/A	RGM	RGM	Mycolicibacterium aurum	#N/A	OK		SAMEA3216266	PRJEB8229	GCF_001049355.1	Scaffold	6019325		46	Unknown	5631	79	2015-06-30	M_aurum		100	0.94
#N/A	Unknown	arupensis	#N/A	#N/A	#N/A	#N/A	#N/A	Mycolicibacter arupensis	#N/A	OK		SAMN15568945	PRJNA646947	GCF_025822685.1	Scaffold	4448209		50	Unknown	4041	87	2022-10-24	ASM2582268v1	Illumina	98.65	1.21
#N/A	Unknown	franklinii	#N/A	#N/A	#N/A	#N/A	#N/A	Mycobacteroides franklinii	#N/A	OK		SAMN06064239	PRJNA354248	GCF_002086225.1	Contig	5442092		#N/A	Unknown	5286	103	2017-04-11	ASM208622v1	Illumina	99.38	0.21
#N/A	Unknown	aurum	#N/A	#N/A	#N/A	RGM	RGM	Mycolicibacterium aurum	#N/A	OK		SAMN15569011	PRJNA646947	GCF_025821345.1	Scaffold	6030075		51	Unknown	5636	85	2022-10-24	ASM2582134v1	Illumina	100	0.94
#N/A	Unknown	moriokaense	#N/A	#N/A	#N/A	RGM	RGM	Mycolicibacterium moriokaense	#N/A	OK		SAMN06064251	PRJNA354248	GCF_002086395.1	Contig	6217364		#N/A	Unknown	5994	242	2017-04-11	ASM208639v1	Illumina	99.2	1.61
#N/A	Unknown	saskatchewanense	#N/A	#N/A	#N/A	SGM	SGM	Mycobacterium saskatchewanense	#N/A	OK		SAMN04216948	PRJNA299467	GCF_002101875.1	Contig	5930935		#N/A	Unknown	5413	201	2017-04-20	ASM210187v1	Illumina HiSeq	99.69	1.97
#N/A	Unknown	gadium	#N/A	#N/A	#N/A	RGM	RGM	Mycolicibacterium gadium	#N/A	OK		SAMN15569013	PRJNA646947	GCF_025821365.1	Scaffold	6535449		1190	Unknown	6603	604	2022-10-24	ASM2582136v1	Illumina	99.48	10.23
#N/A	Unknown	kyorinense	#N/A	#N/A	#N/A	#N/A	#N/A	Mycobacterium kyorinense	#N/A	OK		SAMD00019087	PRJDB3036	GCF_000759695.1	Contig	5302980		#N/A	Unknown	4932	545	2014-08-14	ASM75969v1	ION Trent PGM	92.25	1.34
#N/A	Unknown	kumamotonensis	#N/A	#N/A	#N/A	#N/A	#N/A	Mycolicibacter kumamotonensis	#N/A	OK		SAMN13905685	PRJNA602726	GCF_010093495.1	Scaffold	4837841		260	Unknown	4539	217	2020-02-03	ASM1009349v1	Illumina NextSeq	97.71	0.55
#N/A	Unknown	montefiorense	#N/A	#N/A	#N/A	#N/A	#N/A	Mycobacterium montefiorense	#N/A	OK		SAMD00467631	PRJDB13312	GCF_026012615.1	Scaffold	5226877		735	Unknown	4930	803	2022-10-11	ASM2601261v1	Illumina MiSeq	85.78	2.85
#N/A	Unknown	bohemicum	#N/A	#N/A	#N/A	#N/A	#N/A	Mycobacterium bohemicum DSM 44277	#N/A	OK		SAMEA3305052	PRJEB5741	GCF_001053185.1	Scaffold	5097190		18	Unknown	4482	399	2015-04-20	PRJEB5741_assembly_1		86.81	0.83
#N/A	Unknown	monacense	#N/A	#N/A	#N/A	RGM	RGM	Mycolicibacterium monacense DSM 44395	#N/A	OK		SAMN32724495	PRJNA173677	GCF_027886265.1	Contig	6006236		#N/A	Unknown	5681	118	2023-01-17	ASM2788626v1	Illumina HiSeq	99.31	0.43
#N/A	Unknown	elephantis	#N/A	#N/A	#N/A	#N/A	#N/A	Mycolicibacterium elephantis	#N/A	OK		SAMN15568955	PRJNA646947	GCF_025822495.1	Scaffold	5469037		57	Unknown	5149	112	2022-10-24	ASM2582249v1	Illumina	99.91	1.22
#N/A	Unknown	brumae	#N/A	#N/A	#N/A	RGM	RGM	Mycolicibacterium brumae	#N/A	OK		SAMN15568958	PRJNA646947	GCF_025822525.1	Scaffold	3943706		62	Unknown	3697	94	2022-10-24	ASM2582252v1	Illumina	97.82	0.56
#N/A	Unknown	pallens	#N/A	#N/A	#N/A	RGM	RGM	Mycolicibacterium pallens	#N/A	OK		SAMD00645442	PRJDB10510	GCF_039534765.1	Scaffold	6034586		87	Unknown	5789	125	2024-02-23	ASM3953476v1	MGISEQ-2000	99.14	1.9
#N/A	Unknown	chubuense	#N/A	#N/A	#N/A	RGM	#N/A	Mycolicibacterium chubuense	#N/A	OK		SAMN06064237	PRJNA354248	GCF_002086595.1	Contig	5946445		#N/A	Unknown	5610	85	2017-04-11	ASM208659v1	Illumina	99.97	1.36
#N/A	Unknown	monacense	#N/A	#N/A	#N/A	RGM	RGM	Mycolicibacterium monacense DSM 44395	#N/A	OK		SAMN06064249	PRJNA354248	GCF_002086655.1	Contig	6001708		#N/A	Unknown	5704	100	2017-04-11	ASM208665v1	Illumina	99.48	0.43
#N/A	Unknown	chubuense	#N/A	#N/A	#N/A	RGM	#N/A	Mycolicibacterium chubuense	#N/A	OK		SAMN03375743	PRJNA276400	GCF_001044255.1	Scaffold	5945009		96	Unknown	5551	254	2015-07-01	ASM104425v1	Illumina HiSeq	98	1.17
#N/A	Unknown	gilvum	#N/A	#N/A	#N/A	RGM	RGM	Mycolicibacterium gilvum	#N/A	OK		SAMEA4076702	PRJEB6403	GCF_900454025.1	Contig	6432993		#N/A	Unknown	5936	170	2018-08-01	49243_C02		96.38	5.46
#N/A	Unknown	septicum	#N/A	#N/A	#N/A	#N/A	#N/A	Mycolicibacterium septicum DSM 44393	#N/A	OK		SAMN14517851	PRJNA622446	GCF_012396425.1	Contig	6891400		#N/A	Unknown	6499	67	2020-04-15	ASM1239642v1	NovaSeq	99.83	1.18
#N/A	Unknown	rhodesiae	#N/A	#N/A	#N/A	RGM	#N/A	Mycolicibacterium rhodesiae	#N/A	OK		SAMN15568940	PRJNA646947	GCF_025822805.1	Scaffold	6009825		46	Unknown	5726	70	2022-10-24	ASM2582280v1	Illumina	91.63	5.98
#N/A	Unknown	brumae	#N/A	#N/A	#N/A	RGM	RGM	Mycolicibacterium brumae DSM 44177	#N/A	OK		SAMN10734566	PRJNA203525	GCF_004014795.1	Contig	3938050		#N/A	Unknown	3703	103	2019-01-14	Mbrumae.v1	Illumina	98.17	0.56
#N/A	Unknown	elephantis	#N/A	#N/A	#N/A	#N/A	#N/A	Mycolicibacterium elephantis DSM 44368	#N/A	OK		SAMN10734567	PRJNA203531	GCF_004014805.1	Contig	5469939		#N/A	Unknown	5157	117	2019-01-14	ASM401480v1	Illumina	99.91	1.22
#N/A	Unknown	bohemicum	#N/A	#N/A	#N/A	#N/A	#N/A	Mycobacterium bohemicum	#N/A	OK		SAMN15568985	PRJNA646947	GCF_025821915.1	Scaffold	5344569		134	Unknown	4830	204	2022-10-24	ASM2582191v1	Illumina	98.1	0.83
#N/A	Unknown	septicum	#N/A	#N/A	#N/A	#N/A	#N/A	Mycolicibacterium septicum DSM 44393	#N/A	OK		SAMEA2272699	PRJEB4006	GCF_000455325.1	Scaffold	6908835		7	Unknown	6474	171	2013-08-20	Mycobacterium_septicum_DSM44393T		97.61	1.26
#N/A	Unknown	vanbaalenii	#N/A	#N/A	#N/A	RGM	RGM	Mycolicibacterium vanbaalenii PYR-1	#N/A	OK		SAMN15569003	PRJNA646947	GCF_025821565.1	Scaffold	6415222		407	Unknown	5515	922	2022-10-24	ASM2582156v1	Illumina	85.44	0.27
#N/A	Unknown	fluoranthenivorans	#N/A	#N/A	#N/A	#N/A	#N/A	Mycolicibacterium fluoranthenivorans	#N/A	OK		SAMN12024888	PRJNA546934	GCF_011758805.1	Contig	6408998		#N/A	Unknown	6123	83	2020-03-26	ASM1175880v1	PacBio	98.53	1.26
#N/A	Unknown	setense	#N/A	#N/A	#N/A	#N/A	#N/A	Mycolicibacterium setense	#N/A	OK		SAMN01174788	PRJNA268140	GCF_000805385.1	Contig	6265049		#N/A	Unknown	5898	44	2014-12-19	ASM80538v1	Illumina MiSeq	99.83	1.18
#N/A	Unknown	setense	#N/A	#N/A	#N/A	#N/A	#N/A	Mycolicibacterium setense	#N/A	OK		SAMN15569006	PRJNA646947	GCF_025821545.1	Contig	6535211		#N/A	Unknown	6251	273	2022-10-24	ASM2582154v1	Illumina	99.83	5.03
#N/A	Unknown	baixiangningiae	#N/A	#N/A	#N/A	RGM	RGM	Mycolicibacterium baixiangningiae	#N/A	OK		SAMN15770944	PRJNA656083	GCF_014893035.1	Scaffold	6160012		26	Unknown	5777	109	2020-10-19	ASM1489303v1	Illumina HiSeq	99.77	1.67
#N/A	Unknown	fluoranthenivorans	#N/A	#N/A	#N/A	#N/A	#N/A	Mycolicibacterium fluoranthenivorans	#N/A	OK		SAMN15568934	PRJNA646947	GCF_025823075.1	Scaffold	6420585		43	Unknown	6153	110	2022-10-24	ASM2582307v1	Illumina	99.35	1.26
#N/A	Unknown	terrae	#N/A	#N/A	#N/A	SGM	SGM	Mycolicibacter terrae	#N/A	OK		SAMN04216954	PRJNA299467	GCF_002101955.1	Contig	4524815		#N/A	Unknown	4158	79	2017-04-20	ASM210195v1	Illumina HiSeq	99.2	0.78
#N/A	Unknown	saopaulense	#N/A	#N/A	#N/A	RGM	RGM	Mycobacteroides saopaulense	#N/A	OK		SAMN06064258	PRJNA354248	GCF_002086715.1	Contig	5200319		#N/A	Unknown	5109	110	2017-04-11	ASM208671v1	Illumina	99.26	0.09
#N/A	Unknown	riyadhense	#N/A	#N/A	#N/A	SGM	#N/A	Mycobacterium riyadhense	#N/A	OK		SAMN15568995	PRJNA646947	GCF_025821735.1	Scaffold	6422095		219	Unknown	5356	410	2022-10-24	ASM2582173v1	Illumina	98.71	0.58
#N/A	Unknown	terrae	#N/A	#N/A	#N/A	SGM	SGM	Mycolicibacter terrae	#N/A	OK		SAMN15568981	PRJNA646947	GCF_025822005.1	Scaffold	4511082		118	Unknown	4176	132	2022-10-24	ASM2582200v1	Illumina	99.09	0.66
#N/A	Unknown	nebraskense	#N/A	#N/A	#N/A	SGM	#N/A	Mycobacterium nebraskense	#N/A	OK		SAMN15568988	PRJNA646947	GCF_025821845.1	Scaffold	6648069		171	Unknown	5908	410	2022-10-24	ASM2582184v1	Illumina	95.18	0.85
#N/A	Unknown	riyadhense	#N/A	#N/A	#N/A	SGM	#N/A	Mycobacterium riyadhense	#N/A	OK		SAMN04216947	PRJNA299467	GCF_002101845.1	Contig	6269850		#N/A	Unknown	5307	381	2017-04-20	ASM210184v1	Illumina HiSeq	98.71	0.58
#N/A	Unknown	celatum	#N/A	#N/A	#N/A	SGM	#N/A	Mycobacterium celatum	#N/A	OK		SAMD00025827	PRJDB3515	GCF_000974705.1	Contig	4662053		#N/A	Unknown	4497	847	2015-02-27	ASM97470v1	ION Trent PGM	87.84	2.69
#N/A	Unknown	holsaticum	#N/A	#N/A	#N/A	RGM	RGM	Mycolicibacterium holsaticum DSM 44478 = JCM 12374	#N/A	OK		SAMN32724496	PRJNA173678	GCF_027886245.1	Contig	5603737		#N/A	Unknown	5259	71	2023-01-17	ASM2788624v1	Illumina HiSeq	99.57	0.07
#N/A	Unknown	holsaticum	#N/A	#N/A	#N/A	RGM	RGM	Mycolicibacterium holsaticum	#N/A	OK		SAMN43282038	PRJNA595761	GCF_042649505.1	Scaffold	5607699		23	Unknown	5256	64	2024-10-05	ASM4264950v1	Illumina MiSeq	99.66	0.07
#N/A	Unknown	thermoresistibile	#N/A	#N/A	#N/A	RGM	RGM	Mycolicibacterium thermoresistibile ATCC 19527	#N/A	OK		SAMN02471087	PRJNA72237	GCF_000234585.1	Contig	4870742		#N/A	Unknown	4518	113	2011-11-07	ASM23458v1	Roche 454; Illumina GA II	99.64	0.82
#N/A	Unknown	thermoresistibile	#N/A	#N/A	#N/A	RGM	RGM	Mycolicibacterium thermoresistibile	#N/A	OK		SAMN15568963	PRJNA646947	GCF_025822325.1	Scaffold	4899199		66	Unknown	4549	124	2022-10-24	ASM2582232v1	Illumina	99.64	0.82
#N/A	Unknown	thermoresistibile	#N/A	#N/A	#N/A	RGM	RGM	Mycolicibacterium thermoresistibile	#N/A	OK		SAMD00041176	PRJDB4227	GCF_001570505.1	Scaffold	4893136		85	Unknown	4550	109	2016-02-10	ASM157050v1	Illumina Miseq	99.64	0.82
#N/A	Unknown	asiaticum	#N/A	#N/A	#N/A	SGM	#N/A	Mycobacterium asiaticum DSM 44297	#N/A	OK		SAMEA3138999	PRJEB5743	GCF_000613245.1	Scaffold	5938932		10	Unknown	5301	264	2014-03-26	PRJEB5743_assembly_1		95.58	0.77
#N/A	Unknown	tokaiense	#N/A	#N/A	#N/A	Unknown	RGM	Mycolicibacterium tokaiense	#N/A	OK		SAMEA37369168	PRJEB6403	GCF_900453365.1	Contig	6428810		#N/A	Unknown	6029	184	2018-08-01	52601_E01		95.7	3.54
#N/A	Unknown	florentinum	#N/A	#N/A	#N/A	SGM	SGM	Mycobacterium florentinum	#N/A	OK		SAMN15568915	PRJNA646947	GCF_025823305.1	Scaffold	6185517		15	Unknown	5722	113	2022-10-24	ASM2582330v1	Illumina	98.65	1.33
#N/A	Unknown	seoulense	#N/A	#N/A	#N/A	SGM	SGM	Mycobacterium seoulense	#N/A	OK		SAMN15568913	PRJNA646947	GCF_025823355.1	Scaffold	5511211		11	Unknown	5030	98	2022-10-24	ASM2582335v1	Illumina	98.5	0.44
#N/A	Unknown	aichiense	#N/A	#N/A	#N/A	RGM	RGM	Mycolicibacterium aichiense	#N/A	OK		SAMEA4076713	PRJEB6403	GCF_900453085.1	Contig	5924247		#N/A	Unknown	5644	39	2018-08-01	49677_D01		99.48	0.98
#N/A	Unknown	kubicae	#N/A	#N/A	#N/A	SGM	SGM	Mycobacterium kubicae	#N/A	OK		SAMD00153187	PRJDB7717	GCF_010723135.1	Contig	6014391		#N/A	Unknown	5372	329	2020-02-06	ASM1072313v1	Oxford Nanopore Technologies MinION; Illumina HiSeq2500	97.43	0.67
#N/A	Unknown	bacteremicum	#N/A	#N/A	#N/A	#N/A	#N/A	Mycolicibacterium bacteremicum	#N/A	OK		SAMN15568916	PRJNA646947	GCF_025823285.1	Scaffold	5964132		16	Unknown	5646	61	2022-10-24	ASM2582328v1	Illumina	99.51	2.19
#N/A	Unknown	paraense	#N/A	#N/A	#N/A	#N/A	#N/A	Mycobacterium paraense	#N/A	OK		SAMN15568912	PRJNA646947	GCF_025823385.1	Contig	5624936		#N/A	Unknown	5248	80	2022-10-24	ASM2582338v1	Illumina	99.05	0.97
#N/A	Unknown	alsense	#N/A	#N/A	#N/A	#N/A	#N/A	Mycobacterium alsense	#N/A	OK		SAMN15568921	PRJNA646947	GCF_025823205.1	Contig	5715069		#N/A	Unknown	5174	141	2022-10-24	ASM2582320v1	Illumina	98.71	0.83
#N/A	Unknown	arabiense	#N/A	#N/A	#N/A	RGM	RGM	Mycolicibacterium arabiense	#N/A	OK		SAMN15568925	PRJNA646947	GCF_025823225.1	Contig	6406347		#N/A	Unknown	5990	87	2022-10-24	ASM2582322v1	Illumina	99.16	3.47
#N/A	Unknown	pulveris	#N/A	#N/A	#N/A	Intermediate	RGM	Mycolicibacterium pulveris	#N/A	OK		SAMN15568975	PRJNA646947	GCF_025822105.1	Scaffold	5522439		95	Unknown	5301	109	2022-10-24	ASM2582210v1	Illumina	99.66	1.89
#N/A	Unknown	fragae	#N/A	#N/A	#N/A	#N/A	#N/A	Mycobacterium fragae	#N/A	OK		SAMN15568920	PRJNA646947	GCF_025823245.1	Scaffold	4746741		28	Unknown	4455	128	2022-10-24	ASM2582324v1	Illumina	98.23	0.17
#N/A	Unknown	sediminis	#N/A	#N/A	#N/A	RGM	RGM	Mycolicibacterium sediminis	#N/A	OK		SAMN15568932	PRJNA646947	GCF_025822985.1	Scaffold	6218385		21	Unknown	5893	62	2022-10-24	ASM2582298v1	Illumina	99.31	1.43
#N/A	Unknown	porcinum	#N/A	#N/A	#N/A	RGM	#N/A	Mycolicibacterium porcinum	#N/A	OK		SAMN15568926	PRJNA646947	GCF_025823105.1	Contig	6963272		#N/A	Unknown	6592	95	2022-10-24	ASM2582310v1	Illumina	99.14	1.67
#N/A	Unknown	florentinum	#N/A	#N/A	#N/A	SGM	SGM	Mycobacterium florentinum	#N/A	OK		SAMN04216926	PRJNA299467	GCF_002101635.1	Contig	6178353		#N/A	Unknown	5695	117	2017-04-20	ASM210163v1	Illumina HiSeq	98.79	1.33
#N/A	Unknown	parmense	#N/A	#N/A	#N/A	SGM	SGM	Mycobacterium parmense	#N/A	OK		SAMN15568931	PRJNA646947	GCF_025822965.1	Scaffold	5913836		39	Unknown	5321	175	2022-10-24	ASM2582296v1	Illumina	98.69	2.01
#N/A	Unknown	bulgaricum	#N/A	#N/A	#N/A	Unknown	RGM	[Mycobacterium] bulgaricum	#N/A	OK		SAMN42688602	PRJNA1138261	GCF_041287165.2	Contig	6070946		#N/A	Unknown	5768	90	2024-09-11	ASM4128716v2	DNBSEQ	99.67	1.21
#N/A	Unknown	parakoreensis	#N/A	#N/A	#N/A	SGM	SGM	Mycolicibacillus parakoreensis	#N/A	OK		SAMN15568938	PRJNA646947	GCF_025822825.1	Scaffold	3932111		44	Unknown	3690	66	2022-10-24	ASM2582282v1	Illumina	99.12	0.39
#N/A	Unknown	aichiense	#N/A	#N/A	#N/A	RGM	RGM	Mycolicibacterium aichiense	#N/A	OK		SAMN15568971	PRJNA646947	GCF_025822215.1	Contig	5925797		#N/A	Unknown	5621	70	2022-10-24	ASM2582221v1	Illumina	99.48	0.81
#N/A	Unknown	tokaiense	#N/A	#N/A	#N/A	Unknown	RGM	Mycolicibacterium tokaiense	#N/A	OK		SAMN15568996	PRJNA646947	GCF_025821705.1	Contig	6048932		#N/A	Unknown	5771	57	2022-10-24	ASM2582170v1	Illumina	95.46	3.29
#N/A	Unknown	hippocampi	#N/A	#N/A	#N/A	RGM	#N/A	Mycolicibacterium hippocampi	#N/A	OK		SAMN15569002	PRJNA646947	GCF_025821585.1	Contig	6292450		#N/A	Unknown	6085	290	2022-10-24	ASM2582158v1	Illumina	99.66	4.38
#N/A	Unknown	cosmeticum	#N/A	#N/A	#N/A	#N/A	#N/A	Mycolicibacterium cosmeticum	#N/A	OK		SAMN08339100	PRJNA429429	GCF_005670675.1	Scaffold	6446208		40	Unknown	6224	85	2019-05-23	ASM567067v1	Illumina-Hiseq 2000	99.51	2.97
#N/A	Unknown	hiberniae	#N/A	#N/A	#N/A	SGM	SGM	Mycolicibacter hiberniae	#N/A	OK		SAMN15569001	PRJNA646947	GCF_025821605.1	Scaffold	4544096		373	Unknown	4230	230	2022-10-24	ASM2582160v1	Illumina	97.38	3.43
#N/A	Unknown	paraseoulense	#N/A	#N/A	#N/A	SGM	SGM	Mycobacterium paraseoulense	#N/A	OK		SAMN15568924	PRJNA646947	GCF_025823155.1	Scaffold	6051488		35	Unknown	5569	150	2022-10-24	ASM2582315v1	Illumina	99.34	0.44
#N/A	Unknown	marseillense	#N/A	#N/A	#N/A	SGM	SGM	Mycobacterium marseillense	#N/A	OK		SAMN15568923	PRJNA646947	GCF_025823125.1	Contig	5475980		#N/A	Unknown	4995	113	2022-10-24	ASM2582312v1	Illumina	99.62	0
#N/A	Unknown	neworleansense	#N/A	#N/A	#N/A	#N/A	#N/A	Mycolicibacterium neworleansense	#N/A	OK		SAMN15568929	PRJNA646947	GCF_025823025.1	Scaffold	6295700		38	Unknown	5970	77	2022-10-24	ASM2582302v1	Illumina	99.71	1.31
#N/A	Unknown	helvum	#N/A	#N/A	#N/A	Unknown	RGM	Mycolicibacterium helvum	#N/A	OK		SAMD00645679	PRJDB10510	GCF_039540135.1	Scaffold	6364012		41	Unknown	5913	95	2024-02-23	ASM3954013v1	MGISEQ-2000	99.83	1.84
#N/A	Unknown	branderi	#N/A	#N/A	#N/A	SGM	SGM	Mycobacterium branderi	#N/A	OK		SAMN15568957	PRJNA646947	GCF_025822465.1	Contig	5920277		#N/A	Unknown	5628	156	2022-10-24	ASM2582246v1	Illumina	98.31	0.9
#N/A	Unknown	minnesotensis	#N/A	#N/A	#N/A	Intermediate	SGM	Mycolicibacter minnesotensis	#N/A	OK		SAMN15569008	PRJNA646947	GCF_025821425.1	Scaffold	4488759		552	Unknown	4200	318	2022-10-24	ASM2582142v1	Illumina	99.17	5.21
#N/A	Unknown	mantenii	#N/A	#N/A	#N/A	SGM	SGM	Mycobacterium mantenii	#N/A	OK		SAMN15568949	PRJNA646947	GCF_025822645.1	Scaffold	6120998		51	Unknown	5500	234	2022-10-24	ASM2582264v1	Illumina	98.51	0.91
#N/A	Unknown	algericus	#N/A	#N/A	#N/A	#N/A	#N/A	Mycolicibacter algericus DSM 45454	#N/A	OK		SAMN15569000	PRJNA646947	GCF_025821685.1	Contig	4761798		#N/A	Unknown	4485	241	2022-10-24	ASM2582168v1	Illumina	98.56	2.31
#N/A	Unknown	confluentis	#N/A	#N/A	#N/A	RGM	RGM	Mycolicibacterium confluentis	#N/A	OK		SAMN15568936	PRJNA646947	GCF_025822845.1	Scaffold	5851624		44	Unknown	5440	88	2022-10-24	ASM2582284v1	Illumina	99.17	0.83
#N/A	Unknown	duvalii	#N/A	#N/A	#N/A	RGM	RGM	Mycolicibacterium duvalii	#N/A	OK		SAMN15568930	PRJNA646947	GCF_025823005.1	Scaffold	5612033		39	Unknown	5283	96	2022-10-24	ASM2582300v1	Illumina	99.71	0.34
#N/A	Unknown	paraffinicum	#N/A	#N/A	#N/A	SGM	#N/A	Mycobacterium paraffinicum	#N/A	OK		SAMD00645729	PRJDB10510	GCF_039541435.1	Scaffold	5602154		76	Unknown	5112	137	2024-02-23	ASM3954143v1	MGISEQ-2000	99.88	0.44
#N/A	Unknown	longobardus	#N/A	#N/A	#N/A	#N/A	#N/A	Mycolicibacter longobardus	#N/A	OK		SAMN15568922	PRJNA646947	GCF_025823135.1	Scaffold	4546193		33	Unknown	4237	86	2022-10-24	ASM2582313v1	Illumina	98.86	0.57
#N/A	Unknown	confluentis	#N/A	#N/A	#N/A	RGM	RGM	Mycolicibacterium confluentis	#N/A	OK		SAMN04216920	PRJNA299467	GCF_002102105.1	Contig	5841691		#N/A	Unknown	5421	88	2017-04-20	ASM210210v1	Illumina HiSeq	99.34	1.18
#N/A	Unknown	crocinum	#N/A	#N/A	#N/A	Unknown	RGM	Mycolicibacterium crocinum	#N/A	OK		SAMN15568959	PRJNA646947	GCF_025822435.1	Scaffold	5931547		62	Unknown	5683	99	2022-10-24	ASM2582243v1	Illumina	99.83	1.98
#N/A	Unknown	diernhoferi	#N/A	#N/A	#N/A	RGM	RGM	Mycolicibacterium diernhoferi	#N/A	OK		SAMN15568961	PRJNA646947	GCF_025822385.1	Contig	5987569		#N/A	Unknown	5636	109	2022-10-24	ASM2582238v1	Illumina	99.32	1.03
#N/A	Unknown	murale	#N/A	#N/A	#N/A	#N/A	#N/A	Mycolicibacterium murale	#N/A	OK		SAMN15568965	PRJNA646947	GCF_025822305.1	Scaffold	6741760		77	Unknown	6390	131	2022-10-24	ASM2582230v1	Illumina	99.22	4.72
#N/A	Unknown	stomatepiae	#N/A	#N/A	#N/A	SGM	SGM	Mycobacterium stomatepiae	#N/A	OK		SAMN15568992	PRJNA646947	GCF_025821785.1	Contig	6223474		#N/A	Unknown	5499	549	2022-10-24	ASM2582178v1	Illumina	98.04	2.88
#N/A	Unknown	conspicuum	#N/A	#N/A	#N/A	SGM	SGM	Mycobacterium conspicuum	#N/A	OK		SAMN04216921	PRJNA299467	GCF_002102095.1	Contig	6200614		#N/A	Unknown	5570	148	2017-04-20	ASM210209v1	Illumina HiSeq	98.69	0.49
#N/A	Unknown	shimoidei	#N/A	#N/A	#N/A	#N/A	#N/A	Mycobacterium shimoidei	#N/A	OK		SAMN15568941	PRJNA646947	GCF_025822885.1	Scaffold	4720881		46	Unknown	4405	104	2022-10-24	ASM2582288v1	Illumina	96.5	0.28
#N/A	Unknown	celeriflavum	#N/A	#N/A	#N/A	RGM	RGM	Mycolicibacterium celeriflavum	#N/A	OK		SAMN15568950	PRJNA646947	GCF_025822625.1	Contig	4952193		#N/A	Unknown	4698	83	2022-10-24	ASM2582262v1	Illumina	99.48	0.47
#N/A	Unknown	bouchedurhonense	#N/A	#N/A	#N/A	#N/A	#N/A	Mycobacterium bouchedurhonense	#N/A	OK		SAMN15568974	PRJNA646947	GCF_025822125.1	Scaffold	5924724		95	Unknown	5459	216	2022-10-24	ASM2582212v1	Illumina	99.86	0.75
#N/A	Unknown	novocastrense	#N/A	#N/A	#N/A	#N/A	#N/A	Mycolicibacterium novocastrense	#N/A	OK		SAMD00041175	PRJDB4227	GCF_001570485.1	Scaffold	6228220		119	Unknown	5976	138	2016-02-10	ASM157048v1	Illumina Miseq	99.94	1.09
#N/A	Unknown	branderi	#N/A	#N/A	#N/A	SGM	SGM	Mycobacterium branderi	#N/A	OK		SAMN06064235	PRJNA354248	GCF_002086575.1	Contig	5903509		#N/A	Unknown	5606	137	2017-04-11	ASM208657v1	Illumina	98.64	0.9
#N/A	Unknown	cookii	#N/A	#N/A	#N/A	SGM	SGM	Mycobacterium cookii	#N/A	OK		SAMN15568939	PRJNA646947	GCF_025822925.1	Scaffold	5287989		45	Unknown	4864	115	2022-10-24	ASM2582292v1	Illumina	97.23	0.51
#N/A	Unknown	koreensis	#N/A	#N/A	#N/A	SGM	SGM	Mycolicibacillus koreensis	#N/A	OK		SAMN15568946	PRJNA646947	GCF_025822715.1	Scaffold	4090183		50	Unknown	3929	72	2022-10-24	ASM2582271v1	Illumina	99.06	0.39
#N/A	Unknown	noviomagense	#N/A	#N/A	#N/A	SGM	SGM	Mycobacterium noviomagense	#N/A	OK		SAMN15569016	PRJNA646947	GCF_025821305.1	Contig	4750403		#N/A	Unknown	4354	199	2022-10-24	ASM2582130v1	Illumina	98.83	0.4
#N/A	Unknown	brisbanense	#N/A	#N/A	#N/A	#N/A	#N/A	Mycolicibacterium brisbanense	#N/A	OK		SAMN15568968	PRJNA646947	GCF_025822265.1	Scaffold	7389371		79	Unknown	7023	116	2022-10-24	ASM2582226v1	Illumina	99.61	4.32
#N/A	Unknown	novocastrense	#N/A	#N/A	#N/A	#N/A	#N/A	Mycolicibacterium novocastrense	#N/A	OK		SAMN15568972	PRJNA646947	GCF_025822165.1	Scaffold	6224011		84	Unknown	5953	147	2022-10-24	ASM2582216v1	Illumina	99.94	1.02
#N/A	Unknown	kubicae	#N/A	#N/A	#N/A	SGM	SGM	Mycobacterium kubicae	#N/A	OK		SAMN15568989	PRJNA646947	GCF_025821825.1	Contig	5812358		#N/A	Unknown	5285	248	2022-10-24	ASM2582182v1	Illumina	97.55	1.59
#N/A	Unknown	lehmannii	#N/A	#N/A	#N/A	#N/A	#N/A	Mycobacterium lehmannii	#N/A	OK		SAMN07269029	PRJNA391443	GCF_002245535.1	Contig	5496052		#N/A	Unknown	5240	113	2017-08-10	ASM224553v1	Illumina MiSeq	99.75	1.19
#N/A	Unknown	parmense	#N/A	#N/A	#N/A	SGM	SGM	Mycobacterium parmense	#N/A	OK		SAMN04216945	PRJNA299467	GCF_002102335.1	Contig	5891740		#N/A	Unknown	5326	175	2017-04-20	ASM210233v1		98.94	2.17
#N/A	Unknown	aubagnense	#N/A	#N/A	#N/A	RGM	RGM	Mycolicibacterium aubagnense	#N/A	OK		SAMN08339098	PRJNA429429	GCF_005670695.1	Scaffold	6191633		85	Unknown	5810	136	2019-05-23	ASM567069v1	Illumina-Hiseq 2000	99.03	1.47
#N/A	Unknown	celeriflavum	#N/A	#N/A	#N/A	RGM	RGM	Mycolicibacterium celeriflavum	#N/A	OK		SAMN06064236	PRJNA354248	GCF_002086175.1	Contig	4949446		#N/A	Unknown	4707	99	2017-04-11	ASM208617v1	Illumina	99.37	0.38
#N/A	Unknown	minnesotensis	#N/A	#N/A	#N/A	Intermediate	SGM	Mycolicibacter minnesotensis	#N/A	OK		SAMN06064248	PRJNA354248	GCF_002086405.1	Contig	4187822		#N/A	Unknown	3790	63	2017-04-11	ASM208640v1	Illumina	99.17	1.15
#N/A	Unknown	hiberniae	#N/A	#N/A	#N/A	SGM	SGM	Mycolicibacter hiberniae	#N/A	OK		SAMN04216930	PRJNA299467	GCF_002101655.1	Contig	4342192		#N/A	Unknown	3956	79	2017-04-20	ASM210165v1	Illumina HiSeq	96.92	0.57
#N/A	Unknown	europaeum	#N/A	#N/A	#N/A	SGM	#N/A	Mycobacterium europaeum	#N/A	OK		SAMN04216924	PRJNA299467	GCF_002102155.1	Contig	5630674		#N/A	Unknown	5172	136	2017-04-20	ASM210215v1	Illumina HiSeq	99.21	0.5
#N/A	Unknown	algericus	#N/A	#N/A	#N/A	#N/A	#N/A	Mycolicibacter algericus DSM 45454	#N/A	OK		SAMN06064225	PRJNA354248	GCF_002086455.1	Contig	4619277		#N/A	Unknown	4299	119	2017-04-11	ASM208645v1	Illumina	98.91	0.11
#N/A	Unknown	doricum	#N/A	#N/A	#N/A	SGM	RGM	Mycolicibacterium doricum	#N/A	OK		SAMN15568951	PRJNA646947	GCF_025822585.1	Scaffold	3971499		53	Unknown	3703	182	2022-10-24	ASM2582258v1	Illumina	97.33	1.25
#N/A	Unknown	sherrisii	#N/A	#N/A	#N/A	#N/A	#N/A	Mycobacterium sherrisii	#N/A	OK		SAMN15568979	PRJNA646947	GCF_025822045.1	Scaffold	5584142		111	Unknown	5035	230	2022-10-24	ASM2582204v1	Illumina	99.72	1.69
#N/A	Unknown	bourgelatii	#N/A	#N/A	#N/A	#N/A	#N/A	Mycobacterium bourgelatii	#N/A	OK		SAMN15568983	PRJNA646947	GCF_025821955.1	Scaffold	6797308		122	Unknown	5748	185	2022-10-24	ASM2582195v1	Illumina	98.47	0.74
#N/A	Unknown	canariasense	#N/A	#N/A	#N/A	RGM	#N/A	Mycolicibacterium canariasense	#N/A	OK		SAMN15568964	PRJNA646947	GCF_025822345.1	Scaffold	6766916		69	Unknown	6684	115	2022-10-24	ASM2582234v1	Illumina	99.58	4.08
#N/A	Unknown	senuensis	#N/A	#N/A	#N/A	#N/A	#N/A	Mycolicibacter senuensis	#N/A	OK		SAMN04216949	PRJNA299467	GCF_002101885.1	Contig	4534628		#N/A	Unknown	4161	68	2017-04-20	ASM210188v1	Illumina HiSeq	98.33	0.63
#N/A	Unknown	canariasense	#N/A	#N/A	#N/A	RGM	#N/A	Mycolicibacterium canariasense	#N/A	OK		SAMD00041173	PRJDB4227	GCF_001570445.1	Scaffold	6734610		140	Unknown	6665	132	2016-02-10	ASM157044v1	Illumina Miseq	99.62	4.08
#N/A	Unknown	salmoniphilum	#N/A	#N/A	#N/A	Unknown	RGM	Mycobacteroides salmoniphilum	#N/A	OK		SAMN05186798	PRJNA323571	GCF_002013685.1	Contig	4766268		#N/A	Unknown	4541	89	2017-03-03	ASM201368v1	Illumina HiSeq	98.47	0.38
#N/A	Unknown	phocaicum	#N/A	#N/A	#N/A	RGM	RGM	Mycolicibacterium phocaicum	#N/A	OK		SAMN08339097	PRJNA429429	GCF_005670655.1	Contig	5771543		#N/A	Unknown	5441	108	2019-05-23	ASM567065v1	Illumina-Hiseq 2000	99.26	0.44
#N/A	Unknown	kubicae	#N/A	#N/A	#N/A	SGM	SGM	Mycobacterium kubicae	#N/A	OK		SAMN04216934	PRJNA299467	GCF_002101745.1	Contig	5832568		#N/A	Unknown	5269	249	2017-04-20	ASM210174v1	Illumina HiSeq	97.67	0.67
#N/A	Unknown	diernhoferi	#N/A	#N/A	#N/A	RGM	RGM	Mycolicibacterium diernhoferi	#N/A	OK		SAMD00645368	PRJDB10510	GCF_039533205.1	Scaffold	5988485		24	Unknown	5631	96	2024-02-23	ASM3953320v1	BGISEQ-2000	99.4	2.41
#N/A	Unknown	fallax	#N/A	#N/A	#N/A	RGM	RGM	Mycolicibacterium fallax	#N/A	OK		SAMN04216925	PRJNA299467	GCF_002101995.1	Contig	4232450		#N/A	Unknown	3970	79	2017-04-20	ASM210199v1	Illumina HiSeq	97.71	0.04
#N/A	Unknown	mantenii	#N/A	#N/A	#N/A	SGM	SGM	Mycobacterium mantenii	#N/A	OK		SAMN06064245	PRJNA354248	GCF_002086335.1	Contig	6121894		#N/A	Unknown	5504	233	2017-04-11	ASM208633v1	Illumina	99.16	0.8
#N/A	Unknown	doricum	#N/A	#N/A	#N/A	SGM	RGM	Mycolicibacterium doricum	#N/A	OK		SAMN04216922	PRJNA299467	GCF_002102115.1	Contig	3952103		#N/A	Unknown	3665	177	2017-04-20	ASM210211v1	Illumina HiSeq	97.07	1.25
#N/A	Unknown	shinjukuense	#N/A	#N/A	#N/A	SGM	SGM	Mycobacterium shinjukuense	#N/A	OK		SAMN15568966	PRJNA646947	GCF_025822285.1	Scaffold	4436728		78	Unknown	3764	348	2022-10-24	ASM2582228v1	Illumina	96.21	0.44
#N/A	Unknown	alvei	#N/A	#N/A	#N/A	RGM	RGM	Mycolicibacterium alvei	#N/A	OK		SAMD00645132	PRJDB10510	GCF_039527545.1	Scaffold	5964616		73	Unknown	5644	104	2024-02-23	ASM3952754v1	MGISEQ-2000	99.94	0.9
#N/A	Unknown	marseillense	#N/A	#N/A	#N/A	SGM	SGM	Mycobacterium marseillense	#N/A	OK		SAMN06064246	PRJNA354248	GCF_002086345.1	Contig	5456846		#N/A	Unknown	5009	107	2017-04-11	ASM208634v1	Illumina	98.99	0.05
#N/A	Unknown	heidelbergense	#N/A	#N/A	#N/A	SGM	SGM	Mycobacterium heidelbergense	#N/A	OK		SAMN06064240	PRJNA354248	GCF_002086215.1	Contig	4999105		#N/A	Unknown	4484	179	2017-04-11	ASM208621v1	Illumina	96.91	0.32
#N/A	Unknown	paraseoulense	#N/A	#N/A	#N/A	SGM	SGM	Mycobacterium paraseoulense	#N/A	OK		SAMN06064254	PRJNA354248	GCF_002086475.1	Contig	6078492		#N/A	Unknown	5689	166	2017-04-11	ASM208647v1	Illumina	99.52	0.56
#N/A	Unknown	heidelbergense	#N/A	#N/A	#N/A	SGM	SGM	Mycobacterium heidelbergense	#N/A	OK		SAMN15568984	PRJNA646947	GCF_025821945.1	Scaffold	5007142		132	Unknown	4507	218	2022-10-24	ASM2582194v1	Illumina	97.63	0.75
#N/A	Unknown	poriferae	#N/A	#N/A	#N/A	RGM	RGM	Mycolicibacterium poriferae	#N/A	OK		SAMD00645145	PRJDB10510	GCF_039527815.1	Scaffold	5831735		74	Unknown	5404	148	2024-02-23	ASM3952781v1	MGISEQ-2000	98.49	0.62
#N/A	Unknown	houstonense	#N/A	#N/A	#N/A	#N/A	#N/A	Mycolicibacterium houstonense	#N/A	OK		SAMEA3913388	PRJEB13221	GCF_900078665.2	Scaffold	6451811		27	Unknown	5899	608	2016-04-02	PRJEB13221		87.12	3.13
#N/A	Unknown	agri	#N/A	#N/A	#N/A	#N/A	#N/A	Mycolicibacterium agri	#N/A	OK		SAMN07733415	PRJNA354248	GCF_002553505.1	Contig	6987256		#N/A	Unknown	6577	243	2017-10-15	ASM255350v1	Illumina	100	5.01
#N/A	Unknown	noviomagense	#N/A	#N/A	#N/A	SGM	SGM	Mycobacterium noviomagense	#N/A	OK		SAMN06064252	PRJNA354248	GCF_002086415.1	Contig	4739740		#N/A	Unknown	4413	211	2017-04-11	ASM208641v1	Illumina	98.78	0.23
#N/A	Unknown	angelicum	#N/A	#N/A	#N/A	#N/A	#N/A	Mycobacterium angelicum	#N/A	OK		SAMN06064227	PRJNA354248	GCF_002086155.1	Contig	6662911		#N/A	Unknown	5684	357	2017-04-11	ASM208615v1	Illumina	99.29	1.29
#N/A	Unknown	conspicuum	#N/A	#N/A	#N/A	SGM	SGM	Mycobacterium conspicuum	#N/A	OK		SAMN15568991	PRJNA646947	GCF_025821765.1	Scaffold	6137780		201	Unknown	5602	241	2022-10-24	ASM2582176v1	Illumina	98.25	0.49
#N/A	Unknown	murale	#N/A	#N/A	#N/A	#N/A	#N/A	Mycolicibacterium murale	#N/A	OK		SAMD00645184	PRJDB10510	GCF_039528895.1	Scaffold	6708012		87	Unknown	6383	129	2024-02-23	ASM3952889v1	MGISEQ-2000	98.99	4.66
#N/A	Unknown	koreensis	#N/A	#N/A	#N/A	SGM	SGM	Mycolicibacillus koreensis	#N/A	OK		SAMN06651658	PRJNA354248	GCF_002104795.1	Contig	4078902		#N/A	Unknown	3937	82	2017-04-21	ASM210479v1	Illumina	98.69	0.39
#N/A	Unknown	shinjukuense	#N/A	#N/A	#N/A	SGM	SGM	Mycobacterium shinjukuense	#N/A	OK		SAMN06064260	PRJNA354248	GCF_002086755.1	Contig	4409896		#N/A	Unknown	3773	328	2017-04-11	ASM208675v1	Illumina	95.2	0.44
#N/A	Unknown	psychrotolerans	#N/A	#N/A	#N/A	RGM	RGM	Mycolicibacterium psychrotolerans	#N/A	OK		SAMN15568990	PRJNA646947	GCF_025821805.1	Scaffold	5707071		192	Unknown	5386	231	2022-10-24	ASM2582180v1	Illumina	99.57	1.05
#N/A	Unknown	intermedium	#N/A	#N/A	#N/A	#N/A	#N/A	Mycobacterium intermedium	#N/A	OK		SAMN06064242	PRJNA354248	GCF_002086275.1	Contig	6817968		#N/A	Unknown	5882	280	2017-04-11	ASM208627v1	Illumina	98.91	1.67
#N/A	Unknown	lacus	#N/A	#N/A	#N/A	SGM	SGM	Mycobacterium lacus	#N/A	OK		SAMN04216936	PRJNA299467	GCF_002102215.1	Contig	4905288		#N/A	Unknown	4253	351	2017-04-20	ASM210221v1	Illumina HiSeq	97.81	1.33
#N/A	Unknown	chitae	#N/A	#N/A	#N/A	RGM	RGM	Mycolicibacterium chitae	#N/A	OK		SAMN15568994	PRJNA646947	GCF_025821725.1	Scaffold	5415287		218	Unknown	5105	200	2022-10-24	ASM2582172v1	Illumina	98.48	1.88
#N/A	Unknown	szulgai	#N/A	#N/A	#N/A	#N/A	#N/A	Mycobacterium szulgai	#N/A	OK		SAMN15569012	PRJNA646947	GCF_025821385.1	Scaffold	6884753		907	Unknown	5534	1229	2022-10-24	ASM2582138v1	Illumina	84.15	0.46
#N/A	Unknown	lacus	#N/A	#N/A	#N/A	SGM	SGM	Mycobacterium lacus	#N/A	OK		SAMN15568998	PRJNA646947	GCF_025821645.1	Scaffold	4899677		294	Unknown	4299	448	2022-10-24	ASM2582164v1	Illumina	97.88	0.71
#N/A	Unknown	timonense	#N/A	#N/A	#N/A	#N/A	#N/A	Mycobacterium timonense	#N/A	OK		SAMN06064261	PRJNA354248	GCF_002086775.1	Contig	6009989		#N/A	Unknown	5787	539	2017-04-11	ASM208677v1	Illumina	98.08	0.61
#N/A	Unknown	trivialis	#N/A	#N/A	#N/A	#N/A	#N/A	Mycolicibacillus trivialis	#N/A	OK		SAMN15568993	PRJNA646947	GCF_025821865.1	Contig	3593728		#N/A	Unknown	3422	142	2022-10-24	ASM2582186v1	Illumina	98.34	0.33
#N/A	Unknown	helveticum	#N/A	#N/A	#N/A	#N/A	#N/A	Mycobacterium helveticum	#N/A	OK		SAMN12187686	PRJNA552578	GCF_007714205.1	Contig	5769598		#N/A	Unknown	5157	450	2019-07-30	ASM771420v1	Illumina	96.8	1.21
#N/A	Unknown	fallax	#N/A	#N/A	#N/A	RGM	RGM	Mycolicibacterium fallax	#N/A	OK		SAMN15569010	PRJNA646947	GCF_025821465.1	Scaffold	4406309		589	Unknown	4249	346	2022-10-24	ASM2582146v1	Illumina	97.73	3.41
#N/A	Unknown	interjectum	#N/A	#N/A	#N/A	#N/A	#N/A	Mycobacterium interjectum	#N/A	OK		SAMN15569009	PRJNA646947	GCF_025821415.1	Contig	5917659		#N/A	Unknown	4929	1218	2022-10-24	ASM2582141v1	Illumina	74.27	0.99
#N/A	Unknown	palustre	#N/A	#N/A	#N/A	#N/A	#N/A	Mycobacterium palustre	#N/A	OK		SAMN15569007	PRJNA646947	GCF_025821485.1	Scaffold	5574396		497	Unknown	5211	487	2022-10-24	ASM2582148v1	Illumina	96.43	2.21
#N/A	Unknown	insubricum	#N/A	#N/A	#N/A	RGM	RGM	Mycolicibacterium insubricum	#N/A	OK		SAMN15569020	PRJNA646947	GCF_025821225.1	Contig	4683758		#N/A	Unknown	3968	1466	2022-10-24	ASM2582122v1	Ion Torrent	70.34	1.62
#N/A	Unknown	neoaurum	#N/A	#N/A	#N/A	RGM	RGM	Mycolicibacterium neoaurum	#N/A	OK		SAMN04488581	PRJEB15733	GCF_900101555.1	Scaffold	5566563		14	Unknown	5281	30	2016-10-21	IMG-taxon 2639762559 annotated assembly		99.71	2.77
#N/A	Unknown	neoaurum	#N/A	#N/A	#N/A	RGM	RGM	Mycolicibacterium neoaurum	#N/A	OK		SAMN25687150	PRJNA803772	GCF_022559925.1	Scaffold	5943528		75	Unknown	5643	70	2022-03-14	ASM2255992v1	Illumina HiSeq	99.37	1.93
#N/A	Unknown	neoaurum	#N/A	#N/A	#N/A	RGM	RGM	Mycolicibacterium neoaurum	#N/A	OK		SAMN36023059	PRJNA988509	GCF_030518135.1	Contig	5596668		#N/A	Unknown	5261	49	2023-07-22	ASM3051813v1	Illumina HiSeq	99.71	3.39
#N/A	Unknown	neoaurum	#N/A	#N/A	#N/A	RGM	RGM	Mycolicibacterium neoaurum	#N/A	OK		SAMN03329538	PRJNA274592	GCF_000959045.1	Contig	5390529		#N/A	Unknown	5049	41	2015-03-20	ASM95904v1	Illumina	99.63	1.82
#N/A	Unknown	neoaurum	#N/A	#N/A	#N/A	RGM	RGM	Mycolicibacterium neoaurum	#N/A	OK		SAMN25687151	PRJNA803773	GCF_022559965.1	Contig	5811526		#N/A	Unknown	5528	64	2022-03-14	ASM2255996v1	Illumina HiSeq	99.37	1.96
#N/A	Unknown	neoaurum	#N/A	#N/A	#N/A	RGM	RGM	Mycolicibacterium neoaurum	#N/A	OK		SAMN04386425	PRJNA308070	GCF_001510785.1	Contig	5383007		#N/A	Unknown	5033	57	2016-01-11	ASM151078v1	Illumina HiSeq	99.63	1.82
#N/A	Unknown	fortuitum	#N/A	#N/A	#N/A	RGM	RGM	Mycolicibacterium fortuitum	#N/A	OK		SAMN13503958	PRJNA594109	GCF_013138535.1	Scaffold	6559774		50	Unknown	6256	87	2020-05-21	ASM1313853v1	Illumina HiSeq	99.83	1.56
#N/A	Unknown	fortuitum	#N/A	#N/A	#N/A	RGM	RGM	Mycolicibacterium fortuitum	#N/A	OK		SAMN13503959	PRJNA594109	GCF_013138515.1	Scaffold	6743884		102	Unknown	6473	89	2020-05-21	ASM1313851v1	Illumina HiSeq	99.83	1.85
#N/A	Unknown	fortuitum	#N/A	#N/A	#N/A	RGM	RGM	Mycolicibacterium fortuitum	#N/A	OK		SAMN35311652	PRJNA975069	GCF_030417635.1	Contig	7224288		#N/A	Unknown	7082	106	2023-07-10	ASM3041763v1	Illumina NovaSeq	99.83	1.51
#N/A	Unknown	fortuitum	#N/A	#N/A	#N/A	RGM	RGM	Mycolicibacterium fortuitum	#N/A	OK		SAMN35311667	PRJNA975069	GCF_030417555.1	Contig	7223539		#N/A	Unknown	7082	110	2023-07-10	ASM3041755v1	Illumina NovaSeq	99.83	1.33
#N/A	Unknown	fortuitum	#N/A	#N/A	#N/A	RGM	RGM	Mycolicibacterium fortuitum	#N/A	OK		SAMN35311666	PRJNA975069	GCF_030417565.1	Contig	6642756		#N/A	Unknown	6435	87	2023-07-10	ASM3041756v1	Illumina NovaSeq	99.83	1.33
#N/A	Unknown	fortuitum	#N/A	#N/A	#N/A	RGM	RGM	Mycolicibacterium fortuitum	#N/A	OK		SAMN35311668	PRJNA975069	GCF_030417545.1	Contig	7223196		#N/A	Unknown	7080	111	2023-07-10	ASM3041754v1	Illumina NovaSeq	99.83	1.33
#N/A	Unknown	fortuitum	#N/A	#N/A	#N/A	RGM	RGM	Mycolicibacterium fortuitum	#N/A	OK		SAMN35311665	PRJNA975069	GCF_030417615.1	Contig	7164648		#N/A	Unknown	6998	102	2023-07-10	ASM3041761v1	Illumina NovaSeq	99.83	1.51
#N/A	Unknown	fortuitum	#N/A	#N/A	#N/A	RGM	RGM	Mycolicibacterium fortuitum	#N/A	OK		SAMN34068755	PRJNA952213	GCF_029688765.1	Contig	6726749		#N/A	Unknown	6404	187	2023-04-11	ASM2968876v1	Illumina HiSeq	99.83	1.28
#N/A	Unknown	fortuitum	#N/A	#N/A	#N/A	RGM	RGM	Mycolicibacterium fortuitum	#N/A	OK		SAMN35311732	PRJNA975069	GCF_030417415.1	Contig	7279489		#N/A	Unknown	7066	98	2023-07-10	ASM3041741v1	Illumina NovaSeq	99.83	1.51
#N/A	Unknown	fortuitum	#N/A	#N/A	#N/A	RGM	RGM	Mycolicibacterium fortuitum	#N/A	OK		SAMN35311669	PRJNA975069	GCF_030417535.1	Contig	7222414		#N/A	Unknown	7085	112	2023-07-10	ASM3041753v1	Illumina NovaSeq	99.83	1.33
#N/A	Unknown	fortuitum	#N/A	#N/A	#N/A	RGM	RGM	Mycolicibacterium fortuitum	#N/A	OK		SAMN13503960	PRJNA594109	GCF_013138425.1	Scaffold	6425119		73	Unknown	6082	103	2020-05-21	ASM1313842v1	Illumina HiSeq	99.83	1.68
#N/A	Unknown	fortuitum	#N/A	#N/A	#N/A	RGM	RGM	Mycolicibacterium fortuitum	#N/A	OK		SAMN35311720	PRJNA975069	GCF_030417445.1	Contig	7216525		#N/A	Unknown	7062	112	2023-07-10	ASM3041744v1	Illumina NovaSeq	99.83	1.51
#N/A	Unknown	fortuitum	#N/A	#N/A	#N/A	RGM	RGM	Mycolicibacterium fortuitum	#N/A	OK		SAMN15568970	PRJNA646947	GCF_025822205.1	Contig	7105023		#N/A	Unknown	6793	114	2022-10-24	ASM2582220v1	Illumina	98.97	1.29
#N/A	Unknown	fortuitum	#N/A	#N/A	#N/A	RGM	RGM	Mycolicibacterium fortuitum	#N/A	OK		SAMN17305550	PRJNA691870	GCF_017915355.1	Scaffold	6298118		59	Unknown	6005	71	2021-04-12	ASM1791535v1	Illumina HiSeq	99.66	1.15
#N/A	Unknown	fortuitum	#N/A	#N/A	#N/A	RGM	RGM	Mycolicibacterium fortuitum	#N/A	OK		SAMN37908731	PRJNA1030499	GCF_033100895.1	Contig	7358173		#N/A	Unknown	7200	126	2023-10-29	ASM3310089v1	Illumina NextSeq	99.31	1.39
#N/A	Unknown	fortuitum	#N/A	#N/A	#N/A	RGM	RGM	Mycolicibacterium fortuitum	#N/A	OK		SAMN15806910	PRJNA656902	GCF_020275725.1	Contig	6670994		#N/A	Unknown	6320	112	2021-10-05	ASM2027572v1	Illumina MiSeq	98.97	2.41
#N/A	Unknown	fortuitum	#N/A	#N/A	#N/A	RGM	RGM	Mycolicibacterium fortuitum	#N/A	OK		SAMN37908726	PRJNA1030499	GCF_033100995.1	Contig	7478868		#N/A	Unknown	7264	142	2023-10-29	ASM3310099v1	Illumina NextSeq	99.48	1.39
#N/A	Unknown	fortuitum	#N/A	#N/A	#N/A	RGM	RGM	Mycolicibacterium fortuitum	#N/A	OK		SAMN34068754	PRJNA952213	GCF_029688855.1	Contig	7079595		#N/A	Unknown	6777	185	2023-04-11	ASM2968885v1	Illumina HiSeq	98.4	6.94
#N/A	Unknown	fortuitum	#N/A	#N/A	#N/A	RGM	RGM	Mycolicibacterium fortuitum	#N/A	OK		SAMN04634176	PRJNA305922	GCF_001673275.1	Contig	6301194		#N/A	Unknown	5977	90	2016-06-17	ASM167327v1	Illumina NextSeq 500	99.37	1.26
#N/A	Unknown	fortuitum	#N/A	#N/A	#N/A	RGM	RGM	Mycolicibacterium fortuitum	#N/A	OK		SAMN37908724	PRJNA1030499	GCF_033100955.1	Contig	7299685		#N/A	Unknown	7100	124	2023-10-29	ASM3310095v1	Illumina NextSeq	99.31	1.39
#N/A	Unknown	fortuitum	#N/A	#N/A	#N/A	RGM	RGM	Mycolicibacterium fortuitum	#N/A	OK		SAMN37908730	PRJNA1030499	GCF_033100875.1	Contig	7358201		#N/A	Unknown	7200	131	2023-10-29	ASM3310087v1	Illumina NextSeq	99.08	1.39
#N/A	Unknown	fortuitum	#N/A	#N/A	#N/A	RGM	RGM	Mycolicibacterium fortuitum	#N/A	OK		SAMN37908719	PRJNA1030499	GCF_033101075.1	Contig	7359331		#N/A	Unknown	7203	121	2023-10-29	ASM3310107v1	Illumina NextSeq	99.08	1.39
#N/A	Unknown	fortuitum	#N/A	#N/A	#N/A	RGM	RGM	Mycolicibacterium fortuitum	#N/A	OK		SAMN04691959	PRJNA305922	GCF_001665795.1	Contig	6542049		#N/A	Unknown	6279	154	2016-06-17	ASM166579v1	Illumina NextSeq 500	99.48	1.28
#N/A	Unknown	fortuitum	#N/A	#N/A	#N/A	RGM	RGM	Mycolicibacterium fortuitum	#N/A	OK		SAMN37908723	PRJNA1030499	GCF_033100975.1	Contig	7295951		#N/A	Unknown	7102	124	2023-10-29	ASM3310097v1	Illumina NextSeq	99.31	1.39
#N/A	Unknown	fortuitum	#N/A	#N/A	#N/A	RGM	RGM	Mycolicibacterium fortuitum	#N/A	OK		SAMN37908729	PRJNA1030499	GCF_033101875.1	Contig	7358104		#N/A	Unknown	7202	123	2023-10-29	ASM3310187v1	Illumina NextSeq	99.31	1.39
#N/A	Unknown	fortuitum	#N/A	#N/A	#N/A	RGM	RGM	Mycolicibacterium fortuitum	#N/A	OK		SAMN37908725	PRJNA1030499	GCF_033100935.1	Contig	7290220		#N/A	Unknown	7100	128	2023-10-29	ASM3310093v1	Illumina NextSeq	99.08	1.39
#N/A	Unknown	fortuitum	#N/A	#N/A	#N/A	RGM	RGM	Mycolicibacterium fortuitum	#N/A	OK		SAMN37908720	PRJNA1030499	GCF_033101055.1	Contig	7289700		#N/A	Unknown	7106	134	2023-10-29	ASM3310105v1	Illumina NextSeq	98.91	1.39
#N/A	Unknown	fortuitum	#N/A	#N/A	#N/A	RGM	RGM	Mycolicibacterium fortuitum	#N/A	OK		SAMN37908722	PRJNA1030499	GCF_033101035.1	Contig	7292437		#N/A	Unknown	7084	131	2023-10-29	ASM3310103v1	Illumina NextSeq	99.08	1.39
#N/A	Unknown	fortuitum	#N/A	#N/A	#N/A	RGM	RGM	Mycolicibacterium fortuitum	#N/A	OK		SAMN04634205	PRJNA305922	GCF_001672855.1	Contig	6228643		#N/A	Unknown	5911	104	2016-06-17	ASM167285v1	Illumina NextSeq 500	99.48	1.33
#N/A	Unknown	fortuitum	#N/A	#N/A	#N/A	RGM	RGM	Mycolicibacterium fortuitum	#N/A	OK		SAMN04692001	PRJNA305922	GCF_001665455.1	Contig	6358417		#N/A	Unknown	6075	116	2016-06-17	ASM166545v1	Illumina NextSeq 500	99.48	1.03
#N/A	Unknown	fortuitum	#N/A	#N/A	#N/A	RGM	RGM	Mycolicibacterium fortuitum	#N/A	OK		SAMN04691961	PRJNA305922	GCF_001665545.1	Contig	6686242		#N/A	Unknown	6428	310	2016-06-17	ASM166554v1	Illumina NextSeq 500	99.43	1.62
#N/A	Unknown	fortuitum	#N/A	#N/A	#N/A	RGM	RGM	Mycolicibacterium fortuitum	#N/A	OK		SAMN37908721	PRJNA1030499	GCF_033101015.1	Contig	7294580		#N/A	Unknown	7100	126	2023-10-29	ASM3310101v1	Illumina NextSeq	99.08	1.39
#N/A	Unknown	fortuitum	#N/A	#N/A	#N/A	RGM	RGM	Mycolicibacterium fortuitum	#N/A	OK		SAMN37908728	PRJNA1030499	GCF_033100915.1	Contig	7293125		#N/A	Unknown	7103	136	2023-10-29	ASM3310091v1	Illumina NextSeq	99.08	1.39
#N/A	Unknown	fortuitum	#N/A	#N/A	#N/A	RGM	RGM	Mycolicibacterium fortuitum	#N/A	OK		SAMN04634204	PRJNA305922	GCF_001672835.1	Contig	6126360		#N/A	Unknown	5853	115	2016-06-17	ASM167283v1	Illumina NextSeq 500	99.45	1.15
#N/A	Unknown	fortuitum	#N/A	#N/A	#N/A	RGM	RGM	Mycolicibacterium fortuitum	#N/A	OK		SAMN04634170	PRJNA305922	GCF_001673325.1	Contig	6743562		#N/A	Unknown	6424	142	2016-06-17	ASM167332v1	Illumina NextSeq 500	99.83	1.61
#N/A	Unknown	fortuitum	#N/A	#N/A	#N/A	RGM	RGM	Mycolicibacterium fortuitum	#N/A	OK		SAMN04692022	PRJNA305922	GCF_001667345.1	Contig	6665038		#N/A	Unknown	6438	151	2016-06-17	ASM166734v1	Illumina NextSeq 500	99.21	1.45
#N/A	Unknown	fortuitum	#N/A	#N/A	#N/A	RGM	RGM	Mycolicibacterium fortuitum	#N/A	OK		SAMN04634208	PRJNA305922	GCF_001666985.1	Contig	6181898		#N/A	Unknown	5904	119	2016-06-17	ASM166698v1	Illumina NextSeq 500	99.48	1.22
#N/A	Unknown	fortuitum	#N/A	#N/A	#N/A	RGM	RGM	Mycolicibacterium fortuitum	#N/A	OK		SAMN04634272	PRJNA305922	GCF_001954035.1	Contig	6210935		#N/A	Unknown	6000	110	2017-01-18	ASM195403v1	Illumina NextSeq 500	99.76	0.69
#N/A	Unknown	fortuitum	#N/A	#N/A	#N/A	RGM	RGM	Mycolicibacterium fortuitum	#N/A	OK		SAMN04691950	PRJNA305922	GCF_001667445.1	Contig	6926361		#N/A	Unknown	6704	259	2016-06-17	ASM166744v1	Illumina NextSeq 500	99.83	1.21
#N/A	Unknown	fortuitum	#N/A	#N/A	#N/A	RGM	RGM	Mycolicibacterium fortuitum	#N/A	OK		SAMN04634280	PRJNA305922	GCF_001954145.1	Contig	6642199		#N/A	Unknown	6402	124	2017-01-18	ASM195414v1	Illumina NextSeq 500	99.8	1.49
#N/A	Unknown	fortuitum	#N/A	#N/A	#N/A	RGM	RGM	Mycolicibacterium fortuitum	#N/A	OK		SAMN04634202	PRJNA305922	GCF_001672845.1	Contig	6352455		#N/A	Unknown	6065	149	2016-06-17	ASM167284v1	Illumina NextSeq 500	99.37	2.13
#N/A	Unknown	fortuitum	#N/A	#N/A	#N/A	RGM	RGM	Mycolicibacterium fortuitum	#N/A	OK		SAMN04634207	PRJNA305922	GCF_001666795.1	Contig	6332502		#N/A	Unknown	5993	169	2016-06-17	ASM166679v1	Illumina NextSeq 500	99.31	1.46
#N/A	Unknown	fortuitum	#N/A	#N/A	#N/A	RGM	RGM	Mycolicibacterium fortuitum	#N/A	OK		SAMN12135350	PRJNA379996	GCF_006517415.1	Contig	6487040		#N/A	Unknown	6194	187	2019-06-30	ASM651741v1	Illumina MiSeq	99.33	1.36
#N/A	Unknown	fortuitum	#N/A	#N/A	#N/A	RGM	RGM	Mycolicibacterium fortuitum	#N/A	OK		SAMN40731422	PRJNA1095647	GCF_040947865.1	Contig	6700587		#N/A	Unknown	6386	186	2024-07-29	ASM4094786v1	Illumina MiSeq	98.33	1.26
#N/A	Unknown	fortuitum	#N/A	#N/A	#N/A	RGM	RGM	Mycolicibacterium fortuitum	#N/A	OK		SAMN04634203	PRJNA305922	GCF_001665315.1	Contig	6134932		#N/A	Unknown	5881	162	2016-06-17	ASM166531v1	Illumina NextSeq 500	99.08	1.91
#N/A	Unknown	fortuitum	#N/A	#N/A	#N/A	RGM	RGM	Mycolicibacterium fortuitum	#N/A	OK		SAMN04634206	PRJNA305922	GCF_001665415.1	Contig	6505563		#N/A	Unknown	6190	201	2016-06-17	ASM166541v1	Illumina NextSeq 500	99.07	0.87
#N/A	Unknown	fortuitum	#N/A	#N/A	#N/A	RGM	RGM	Mycolicibacterium fortuitum	#N/A	OK		SAMN04634192	PRJNA305922	GCF_001673485.1	Contig	6745646		#N/A	Unknown	6427	268	2016-06-17	ASM167348v1	Illumina NextSeq 500	98.93	2.3
#N/A	Unknown	fortuitum	#N/A	#N/A	#N/A	RGM	RGM	Mycolicibacterium fortuitum	#N/A	OK		SAMN40731426	PRJNA1095647	GCF_040947905.1	Contig	6536000		#N/A	Unknown	6441	450	2024-07-29	ASM4094790v1	Illumina MiSeq	94.41	2.13
#N/A	Unknown	gordonae	#N/A	#N/A	#N/A	SGM	#N/A	Mycobacterium gordonae	#N/A	OK		SAMN19689020	PRJNA737296	GCF_024451565.1	Contig	7266850		#N/A	Unknown	6339	286	2022-07-26	ASM2445156v1	Illumina MiSeq	99.13	1.35
#N/A	Unknown	gordonae	#N/A	#N/A	#N/A	SGM	#N/A	Mycobacterium gordonae	#N/A	OK		SAMN05202167	PRJNA305922	GCF_001675225.1	Contig	7764157		#N/A	Unknown	6771	623	2016-06-22	ASM167522v1	Illumina NextSeq 500	98.78	2.88
#N/A	Unknown	gordonae	#N/A	#N/A	#N/A	SGM	#N/A	Mycobacterium gordonae	#N/A	OK		SAMN05730078	PRJNA338014	GCF_001722405.1	Scaffold	7293532		446	Unknown	6344	589	2016-09-09	ASM172240v1	Illumina	96.58	2.1
#N/A	Unknown	simiae	#N/A	#N/A	#N/A	SGM	SGM	Mycobacterium simiae	#N/A	OK		SAMN06564598	PRJNA378996	GCF_002093075.1	Contig	6686819		#N/A	Unknown	6120	164	2017-04-17	ASM209307v1	Illumina HiSeq	98.43	2.78
#N/A	Unknown	simiae	#N/A	#N/A	#N/A	SGM	SGM	Mycobacterium simiae	#N/A	OK		SAMN35311736	PRJNA975069	GCF_030417435.1	Contig	6248454		#N/A	Unknown	5763	155	2023-07-10	ASM3041743v1	Illumina NovaSeq	98.85	2.19
#N/A	Unknown	simiae	#N/A	#N/A	#N/A	SGM	SGM	Mycobacterium simiae ATCC 25275 = DSM 44165	#N/A	OK		SAMEA2272207	PRJEB1560	GCF_000455305.1	Scaffold	5782968		1	Unknown	5187	400	2013-08-20	MsimiaeDSM44165		94.27	1.84
#N/A	Unknown	senegalense	#N/A	#N/A	#N/A	RGM	RGM	Mycolicibacterium senegalense	#N/A	OK		SAMEA104200680	PRJEB6403	GCF_900454115.1	Contig	6075887		#N/A	Unknown	5687	74	2018-08-01	56433_B01		99.92	1.59
#N/A	Unknown	senegalense	#N/A	#N/A	#N/A	RGM	RGM	Mycolicibacterium senegalense	#N/A	OK		SAMN03744420	PRJNA285366	GCF_001021425.1	Scaffold	6854999		14	Unknown	6554	82	2015-06-08	ASM102142v1	Nextera paired-end; Illumina	99.89	1.26
#N/A	Unknown	senegalense	#N/A	#N/A	#N/A	RGM	RGM	Mycolicibacterium senegalense	#N/A	OK		SAMN03699825	PRJNA284213	GCF_001012795.1	Contig	6738555		#N/A	Unknown	6444	106	2015-05-22	ASM101279v1	Nextera paired-end; Illumina	99.83	0.92
#N/A	Unknown	senegalense	#N/A	#N/A	#N/A	RGM	RGM	Mycolicibacterium senegalense	#N/A	OK		SAMN43906942	PRJNA1164745	GCF_042687585.1	Contig	6064731		#N/A	Unknown	5730	69	2024-10-07	ASM4268758v1	Illumina MiSeq	100	0.98
#N/A	Unknown	senegalense	#N/A	#N/A	#N/A	RGM	RGM	Mycolicibacterium senegalense	#N/A	OK		SAMN31452955	PRJNA894339	GCF_025942325.1	Contig	6291213		#N/A	Unknown	5911	126	2022-11-01	ASM2594232v1	IonTorrent	99.5	0.8
#N/A	Unknown	iranicum	#N/A	#N/A	#N/A	RGM	#N/A	Mycolicibacterium iranicum	#N/A	OK		SAMN32036409	PRJNA908658	GCF_026805495.1	Contig	6516536		#N/A	Unknown	6185	89	2022-12-11	ASM2680549v1	Illumina HiSeq	100	1.52
#N/A	Unknown	phlei	#N/A	#N/A	#N/A	RGM	RGM	Mycolicibacterium phlei	#N/A	OK		SAMN28729052	PRJNA843359	GCF_024652765.1	Contig	5366584		#N/A	Unknown	5088	92	2022-08-13	ASM2465276v1	Illumina	99.83	1.15
#N/A	Unknown	mageritense	#N/A	#N/A	#N/A	RGM	RGM	Mycolicibacterium mageritense	#N/A	OK		SAMD00414014	PRJDB12517	GCF_020884715.1	Scaffold	8162041		192	Unknown	7822	134	2021-11-03	ASM2088471v1	Illumina NovaSeq 6000	99.87	4.16
#N/A	Unknown	mageritense	#N/A	#N/A	#N/A	RGM	RGM	Mycolicibacterium mageritense	#N/A	OK		SAMN23076627	PRJNA779841	GCF_020907445.1	Contig	8482105		#N/A	Unknown	7967	671	2021-11-21	ASM2090744v1	IonTorrent	87.45	3.19
#N/A	Unknown	phlei	#N/A	#N/A	#N/A	RGM	RGM	Mycolicibacterium phlei	#N/A	OK		SAMN15860745	PRJNA82767	GCF_015333575.1	Contig	5643513		#N/A	Unknown	5491	145	2020-11-10	ASM1533357v1	Illumina HiSeq2000	100	0.2
#N/A	Unknown	phlei	#N/A	#N/A	#N/A	RGM	RGM	Mycolicibacterium phlei DSM 43072	#N/A	OK		SAMN04537321	PRJNA203528	GCF_001581995.1	Contig	5311375		#N/A	Unknown	5025	105	2016-03-08	ASM158199v1	Illumina	99.31	0.46
#N/A	Unknown	phlei	#N/A	#N/A	#N/A	RGM	RGM	Mycolicibacterium phlei RIVM601174	#N/A	OK		SAMN02470133	PRJNA84347	GCF_000257725.1	Contig	5681954		#N/A	Unknown	5493	148	2012-04-05	ASM25772v1	Illumina HiSeq2000	99.48	0.2
#N/A	Unknown	iranicum	#N/A	#N/A	#N/A	RGM	#N/A	Mycolicibacterium iranicum UM_TJL	#N/A	OK		SAMN02471859	PRJNA213255	GCF_000455165.1	Scaffold	6137283		119	Unknown	5803	102	2013-08-26	Mycobacterium iranicum UM_TJL	Illumina HiSeq	100	0.81
#N/A	Unknown	phlei	#N/A	#N/A	#N/A	RGM	RGM	Mycolicibacterium phlei DSM 43070	#N/A	OK		SAMN04537320	PRJNA203527	GCF_001582005.1	Contig	5304064		#N/A	Unknown	5016	137	2016-03-08	ASM158200v1	Illumina	99.44	0.46
#N/A	Unknown	vaccae	#N/A	#N/A	#N/A	RGM	RGM	Mycolicibacterium vaccae ATCC 25954	#N/A	OK		SAMN02470132	PRJNA167528	GCF_000295825.1	Scaffold	6245372		33	Unknown	5876	122	2012-09-12	ASM29582v1	Illumina HiSeq2000	100	0.51
#N/A	Unknown	phlei	#N/A	#N/A	#N/A	RGM	RGM	Mycolicibacterium phlei DSM 43071	#N/A	OK		SAMN02951394	PRJNA214718	GCF_001582025.1	Contig	5306822		#N/A	Unknown	5052	217	2016-03-08	ASM158202v1	Illumina HiSeq	99.57	0.8
#N/A	Unknown	conceptionense	#N/A	#N/A	#N/A	RGM	#N/A	Mycolicibacterium conceptionense	#N/A	OK		SAMN40892597	PRJNA1097974	GCF_040430805.1	Contig	6366322		#N/A	Unknown	6041	83	2024-06-30	ASM4043080v1	Illumina NovaSeq	100	1.15
#N/A	Unknown	conceptionense	#N/A	#N/A	#N/A	RGM	#N/A	Mycolicibacterium conceptionense	#N/A	OK		SAMN39413578	PRJNA1063977	GCF_039668315.1	Contig	6818352		#N/A	Unknown	6504	55	2024-05-17	ASM3966831v1	BGI	100	1.15
#N/A	Unknown	conceptionense	#N/A	#N/A	#N/A	RGM	#N/A	Mycolicibacterium conceptionense	#N/A	OK		SAMN39413579	PRJNA1063977	GCF_039668295.1	Contig	6342755		#N/A	Unknown	6008	50	2024-05-17	ASM3966829v1	BGI	99.66	0.98
#N/A	Unknown	conceptionense	#N/A	#N/A	#N/A	RGM	#N/A	Mycolicibacterium conceptionense	#N/A	OK		SAMN15568928	PRJNA646947	GCF_025823065.1	Scaffold	6338625		36	Unknown	5985	93	2022-10-24	ASM2582306v1	Illumina	99.54	0.52
#N/A	Unknown	heckeshornense	#N/A	#N/A	#N/A	SGM	SGM	Mycobacterium heckeshornense	#N/A	OK		SAMN05990901	PRJNA352780	GCF_001881585.2	Contig	4824707		#N/A	Unknown	4462	202	2017-11-06	ASM188158v2	Illumina MiSeq	97.81	0.82
#N/A	Unknown	conceptionense	#N/A	#N/A	#N/A	RGM	#N/A	Mycolicibacterium conceptionense	#N/A	OK		SAMN04634258	PRJNA305922	GCF_001667225.1	Contig	6386603		#N/A	Unknown	6060	93	2016-06-17	ASM166722v1	Illumina NextSeq 500	99.89	0.69
#N/A	Unknown	conceptionense	#N/A	#N/A	#N/A	RGM	#N/A	Mycolicibacterium conceptionense	#N/A	OK		SAMN04634264	PRJNA305922	GCF_001667235.1	Contig	6392622		#N/A	Unknown	6065	96	2016-06-17	ASM166723v1	Illumina NextSeq 500	99.82	0.69
#N/A	Unknown	conceptionense	#N/A	#N/A	#N/A	RGM	#N/A	Mycolicibacterium conceptionense	#N/A	OK		SAMN04634269	PRJNA305922	GCF_001667305.1	Contig	6452502		#N/A	Unknown	6087	95	2016-06-17	ASM166730v1	Illumina NextSeq 500	99.82	0.69
#N/A	Unknown	conceptionense	#N/A	#N/A	#N/A	RGM	#N/A	Mycolicibacterium conceptionense	#N/A	OK		SAMN03793182	PRJNA288077	GCF_001077745.1	Contig	7098887		#N/A	Unknown	6924	103	2015-07-14	ASM107774v1	Nextera paired-end	100	1.93
#N/A	Unknown	conceptionense	#N/A	#N/A	#N/A	RGM	#N/A	Mycolicibacterium conceptionense	#N/A	OK		SAMN04634254	PRJNA305922	GCF_001667965.1	Contig	6386103		#N/A	Unknown	6057	90	2016-06-17	ASM166796v1	Illumina NextSeq 500	99.89	0.69
#N/A	Unknown	conceptionense	#N/A	#N/A	#N/A	RGM	#N/A	Mycolicibacterium conceptionense	#N/A	OK		SAMN04634256	PRJNA305922	GCF_001665335.1	Contig	6452644		#N/A	Unknown	6092	95	2016-06-17	ASM166533v1	Illumina NextSeq 500	99.89	0.69
#N/A	Unknown	conceptionense	#N/A	#N/A	#N/A	RGM	#N/A	Mycolicibacterium conceptionense	#N/A	OK		SAMN04634281	PRJNA305922	GCF_001954205.1	Contig	6162534		#N/A	Unknown	5838	88	2017-01-18	ASM195420v1	Illumina NextSeq 500	99.64	0.63
#N/A	Unknown	heckeshornense	#N/A	#N/A	#N/A	SGM	SGM	Mycobacterium heckeshornense	#N/A	OK		SAMN03793170	PRJNA288073	GCF_001077755.1	Contig	5010173		#N/A	Unknown	4654	219	2015-07-14	ASM107775v1	Nextera paired-end	97.81	0.82
#N/A	Unknown	conceptionense	#N/A	#N/A	#N/A	RGM	#N/A	Mycolicibacterium conceptionense	#N/A	OK		SAMN04634177	PRJNA305922	GCF_001673265.1	Contig	6496279		#N/A	Unknown	6171	185	2016-06-17	ASM167326v1	Illumina NextSeq 500	99.83	1.03
#N/A	Unknown	conceptionense	#N/A	#N/A	#N/A	RGM	#N/A	Mycolicibacterium conceptionense	#N/A	OK		SAMN04634279	PRJNA305922	GCF_001954125.1	Contig	6634698		#N/A	Unknown	6347	187	2017-01-18	ASM195412v1	Illumina NextSeq 500	99.13	1.03
#N/A	Unknown	conceptionense	#N/A	#N/A	#N/A	RGM	#N/A	Mycolicibacterium conceptionense	#N/A	OK		SAMN04634284	PRJNA305922	GCF_001954235.1	Contig	6443650		#N/A	Unknown	6241	190	2017-01-18	ASM195423v1	Illumina NextSeq 500	99.89	1.49
#N/A	Unknown	conceptionense	#N/A	#N/A	#N/A	RGM	#N/A	Mycolicibacterium conceptionense	#N/A	OK		SAMN02471927	PRJNA73031	GCF_000233935.1	Contig	6499679		#N/A	Unknown	6453	428	2011-11-04	Mfort_1.0	Illumina GAIIx	98.33	2.07
#N/A	Unknown	colombiense	#N/A	#N/A	#N/A	SGM	SGM	Mycobacterium colombiense	#N/A	OK		SAMN27759972	PRJNA831661	GCF_023218095.1	Contig	5670095		#N/A	Unknown	5267	84	2022-05-02	ASM2321809v1	Illumina	99.31	0
#N/A	Unknown	paragordonae	#N/A	#N/A	#N/A	SGM	SGM	Mycobacterium paragordonae	#N/A	OK		SAMN35524006	PRJNA977432	GCF_030755195.1	Contig	7577404		#N/A	Unknown	6685	124	2023-08-16	ASM3075519v1	Oxford Nanopore; MGI MGISEQ-2000RS	98.5	1.31
#N/A	Unknown	peregrinum	#N/A	#N/A	#N/A	RGM	#N/A	Mycolicibacterium peregrinum	#N/A	OK		SAMEA3534845	PRJEB10727	GCF_001403655.1	Scaffold	7109837		6	Unknown	6646	172	2015-10-07	Mycobacterium peregrinum		98.5	1.28
#N/A	Unknown	immunogenum	#N/A	#N/A	#N/A	RGM	RGM	Mycobacteroides immunogenum	#N/A	OK		SAMN04395166	PRJNA308413	GCF_001655155.1	Scaffold	5272148		32	Unknown	5061	55	2016-06-02	ASM165515v1	Illumina HiSeq	99.43	1.43
#N/A	Unknown	paragordonae	#N/A	#N/A	#N/A	SGM	SGM	Mycobacterium paragordonae	#N/A	OK		SAMN10799738	PRJNA508088	GCF_004359025.1	Scaffold	7049864		48	Unknown	6178	143	2019-03-20	ASM435902v1	Illumina MiSeq	98.6	1.03
#N/A	Unknown	peregrinum	#N/A	#N/A	#N/A	RGM	#N/A	Mycolicibacterium peregrinum	#N/A	OK		SAMN10532552	PRJNA508894	GCF_004721035.1	Contig	6479047		#N/A	Unknown	6142	48	2019-04-08	ASM472103v1	Illumina HiSeq	99.91	1.73
#N/A	Unknown	immunogenum	#N/A	#N/A	#N/A	RGM	RGM	Mycobacteroides immunogenum	#N/A	OK		SAMN04025494	PRJNA294421	GCF_001296245.1	Contig	5649917		#N/A	Unknown	5505	76	2015-09-22	ASM129624v1	Illumina HiSeq	99.21	1.77
#N/A	Unknown	peregrinum	#N/A	#N/A	#N/A	RGM	#N/A	Mycolicibacterium peregrinum	#N/A	OK		SAMN10532378	PRJNA508884	GCF_004721025.1	Contig	6451733		#N/A	Unknown	6125	54	2019-04-08	ASM472102v1	Illumina HiSeq	99.91	1.73
#N/A	Unknown	paragordonae	#N/A	#N/A	#N/A	SGM	SGM	Mycobacterium paragordonae	#N/A	OK		SAMN10799737	PRJNA508088	GCF_004359015.1	Scaffold	6697711		49	Unknown	5882	133	2019-03-20	ASM435901v1	Illumina MiSeq	98.89	1.26
#N/A	Unknown	immunogenum	#N/A	#N/A	#N/A	RGM	RGM	Mycobacteroides immunogenum	#N/A	OK		SAMN04025495	PRJNA294421	GCF_001296255.1	Contig	5723552		#N/A	Unknown	5595	75	2015-09-22	ASM129625v1	Illumina HiSeq	99.21	1.77
#N/A	Unknown	immunogenum	#N/A	#N/A	#N/A	RGM	RGM	Mycobacteroides immunogenum	#N/A	OK		SAMN04025493	PRJNA294421	GCF_001296265.1	Contig	5644131		#N/A	Unknown	5497	76	2015-09-22	ASM129626v1	Illumina HiSeq	99.21	1.77
#N/A	Unknown	immunogenum	#N/A	#N/A	#N/A	RGM	RGM	Mycobacteroides immunogenum	#N/A	OK		SAMN04025501	PRJNA294421	GCF_001296335.1	Contig	5682787		#N/A	Unknown	5542	77	2015-09-22	ASM129633v1	Illumina HiSeq	99.04	2.46
#N/A	Unknown	immunogenum	#N/A	#N/A	#N/A	RGM	RGM	Mycobacteroides immunogenum	#N/A	OK		SAMN04025492	PRJNA294421	GCF_001296275.1	Contig	5719131		#N/A	Unknown	5599	74	2015-09-22	ASM129627v1	Illumina HiSeq	99.21	1.77
#N/A	Unknown	wolinskyi	#N/A	#N/A	#N/A	RGM	#N/A	Mycolicibacterium wolinskyi	#N/A	OK		SAMN04113082	PRJNA296779	GCF_001545135.1	Contig	7449739		#N/A	Unknown	7152	92	2016-02-02	ASM154513v1	Illumina MiSeq	99.94	3.69
#N/A	Unknown	paragordonae	#N/A	#N/A	#N/A	SGM	SGM	Mycobacterium paragordonae	#N/A	OK		SAMN10799734	PRJNA508088	GCF_004359035.1	Scaffold	7291508		66	Unknown	6433	171	2019-03-20	ASM435903v1	Illumina MiSeq	98.89	1.26
#N/A	Unknown	immunogenum	#N/A	#N/A	#N/A	RGM	RGM	Mycobacteroides immunogenum	#N/A	OK		SAMN04025499	PRJNA294421	GCF_001296385.1	Contig	5860610		#N/A	Unknown	5770	94	2015-09-22	ASM129638v1	Illumina HiSeq	98.87	3.15
#N/A	Unknown	peregrinum	#N/A	#N/A	#N/A	RGM	#N/A	Mycolicibacterium peregrinum	#N/A	OK		SAMN04634257	PRJNA305922	GCF_001667205.1	Contig	6536987		#N/A	Unknown	6203	73	2016-06-17	ASM166720v1	Illumina NextSeq 500	99.04	1.6
#N/A	Unknown	paragordonae	#N/A	#N/A	#N/A	SGM	SGM	Mycobacterium paragordonae	#N/A	OK		SAMN13318592	PRJNA590116	GCF_009733755.1	Contig	7136091		#N/A	Unknown	6245	156	2019-12-06	ASM973375v1	Illumina HiSeq	99.1	3.24
#N/A	Unknown	immunogenum	#N/A	#N/A	#N/A	RGM	RGM	Mycobacteroides immunogenum	#N/A	OK		SAMN04025498	PRJNA294421	GCF_001296415.1	Contig	5810596		#N/A	Unknown	5713	98	2015-09-22	ASM129641v1	Illumina HiSeq	99.21	1.86
#N/A	Unknown	immunogenum	#N/A	#N/A	#N/A	RGM	RGM	Mycobacteroides immunogenum	#N/A	OK		SAMN03295724	PRJNA273764	GCF_000878425.1	Scaffold	5566719		102	Unknown	5435	77	2015-02-20	ASM87842v1	Illumina; Nextera paired-end	99.21	1.77
#N/A	Unknown	llatzerense	#N/A	#N/A	#N/A	Unknown	RGM	Mycolicibacterium llatzerense	#N/A	OK		SAMN43282728	PRJNA595761	GCF_042658305.1	Scaffold	5792814		51	Unknown	5490	92	2024-10-06	ASM4265830v1	Illumina MiSeq	93	1.6
#N/A	Unknown	immunogenum	#N/A	#N/A	#N/A	RGM	RGM	Mycobacteroides immunogenum	#N/A	OK		SAMN04025502	PRJNA294421	GCF_001296425.1	Contig	5975867		#N/A	Unknown	5871	98	2015-09-22	ASM129642v1	Illumina HiSeq	99.21	1.86
#N/A	Unknown	immunogenum	#N/A	#N/A	#N/A	RGM	RGM	Mycobacteroides immunogenum	#N/A	OK		SAMN04025500	PRJNA294421	GCF_001296405.1	Contig	5759306		#N/A	Unknown	5654	110	2015-09-22	ASM129640v1	Illumina HiSeq	99.13	1.77
#N/A	Unknown	immunogenum	#N/A	#N/A	#N/A	RGM	RGM	Mycobacteroides immunogenum	#N/A	OK		SAMN04025497	PRJNA294421	GCF_001296345.1	Contig	5988570		#N/A	Unknown	5876	105	2015-09-22	ASM129634v1	Illumina HiSeq	99.21	1.86
#N/A	Unknown	llatzerense	#N/A	#N/A	#N/A	Unknown	RGM	Mycolicibacterium llatzerense	#N/A	OK		SAMN04955244	PRJNA321104	GCF_025331235.1	Scaffold	6394577		84	Unknown	6237	94	2022-09-20	ASM2533123v1	Illumina HiSeq	98.97	0.65
#N/A	Unknown	peregrinum	#N/A	#N/A	#N/A	RGM	#N/A	Mycolicibacterium peregrinum	#N/A	OK		SAMN06702994	PRJNA382269	GCF_002198105.1	Scaffold	6931852		216	Unknown	6598	161	2017-06-19	ASM219810v1	Illumina MiSeq	99.83	2.74
#N/A	Unknown	austroafricanum	#N/A	#N/A	#N/A	RGM	#N/A	Mycolicibacterium austroafricanum	#N/A	OK		SAMN36274782	PRJNA990788	GCF_030418225.1	Scaffold	7092171		101	Unknown	6601	171	2023-07-10	ASM3041822v1	Illumina HiSeq	100	3.47
#N/A	Unknown	immunogenum	#N/A	#N/A	#N/A	RGM	RGM	Mycobacteroides immunogenum	#N/A	OK		SAMN04025496	PRJNA294421	GCF_001296325.1	Contig	6063718		#N/A	Unknown	5999	115	2015-09-22	ASM129632v1	Illumina HiSeq	99.04	1.86
#N/A	Unknown	llatzerense	#N/A	#N/A	#N/A	Unknown	RGM	Mycolicibacterium llatzerense	#N/A	OK		SAMN03295723	PRJNA273763	GCF_000878195.1	Contig	6091591		#N/A	Unknown	5816	91	2015-02-19	ASM87819v1	Illumina; Nextera paired-end	99.25	1.27
#N/A	Unknown	llatzerense	#N/A	#N/A	#N/A	Unknown	RGM	Mycolicibacterium llatzerense	#N/A	OK		SAMN04004267	PRJNA293498	GCF_001865165.1	Contig	6697820		#N/A	Unknown	6430	186	2016-11-02	ASM186516v1	454	98.76	1.25
#N/A	Unknown	peregrinum	#N/A	#N/A	#N/A	RGM	#N/A	Mycolicibacterium peregrinum	#N/A	OK		SAMN04696139	PRJNA305922	GCF_001665625.1	Contig	6751207		#N/A	Unknown	6417	153	2016-06-17	ASM166562v1	Illumina NextSeq 500	99.14	1.33
#N/A	Unknown	obuense	#N/A	#N/A	#N/A	RGM	#N/A	Mycolicibacterium obuense	#N/A	OK		SAMN03451582	PRJNA279894	GCF_000974925.2	Scaffold	6381766		249	Unknown	6072	188	2015-05-05	ASM97492v2	Illumina; Nextera paired-end	99.66	3.25
#N/A	Unknown	austroafricanum	#N/A	#N/A	#N/A	RGM	#N/A	Mycolicibacterium austroafricanum	#N/A	OK		SAMN08578609	PRJNA434831	GCF_002968275.1	Contig	6499695		#N/A	Unknown	6314	570	2018-03-04	ASM296827v1	Illumina MiSeq	99.94	2.53
#N/A	Unknown	haemophilum	#N/A	#N/A	#N/A	SGM	SGM	Mycobacterium haemophilum	#N/A	OK		SAMN03734844	PRJNA284995	GCF_001021405.1	Contig	4363991		#N/A	Unknown	3844	276	2015-06-08	ASM102140v1	Nextera paired-end; Illumina	97.98	1.04
#N/A	Unknown	haemophilum	#N/A	#N/A	#N/A	SGM	SGM	Mycobacterium haemophilum	#N/A	OK		SAMN03734843	PRJNA284995	GCF_001021435.1	Contig	4369071		#N/A	Unknown	3859	290	2015-06-08	ASM102143v1	Nextera paired-end; Illumina	97.98	1.04
#N/A	Unknown	haemophilum	#N/A	#N/A	#N/A	SGM	SGM	Mycobacterium haemophilum	#N/A	OK		SAMN03734845	PRJNA284995	GCF_001021485.1	Contig	4366495		#N/A	Unknown	3851	288	2015-06-08	ASM102148v1	Nextera paired-end; Illumina	97.98	1.04
#N/A	Unknown	haemophilum	#N/A	#N/A	#N/A	SGM	SGM	Mycobacterium haemophilum	#N/A	OK		SAMN03734842	PRJNA284995	GCF_001021415.1	Contig	4369428		#N/A	Unknown	3864	290	2015-06-08	ASM102141v1	Nextera paired-end; Illumina	97.98	1.04
#N/A	Unknown	xenopi	#N/A	#N/A	#N/A	SGM	SGM	Mycobacterium xenopi	#N/A	OK		SAMN32603692	PRJNA918685	GCF_027854195.1	Contig	4889376		#N/A	Unknown	4530	239	2023-01-14	ASM2785419v1	Illumina MiSeq	97.71	1.08
#N/A	Unknown	xenopi	#N/A	#N/A	#N/A	SGM	SGM	Mycobacterium xenopi	#N/A	OK		SAMN32603694	PRJNA918685	GCF_027854175.1	Contig	4879895		#N/A	Unknown	4538	217	2023-01-14	ASM2785417v1	Illumina MiSeq	97.38	1.08
#N/A	Unknown	xenopi	#N/A	#N/A	#N/A	SGM	SGM	Mycobacterium xenopi	#N/A	OK		SAMN32603693	PRJNA918685	GCF_027854205.1	Contig	4889461		#N/A	Unknown	4562	252	2023-01-14	ASM2785420v1	Illumina MiSeq	98.04	1.08
#N/A	Unknown	xenopi	#N/A	#N/A	#N/A	SGM	SGM	Mycobacterium xenopi RIVM700367	#N/A	OK		SAMN02470128	PRJNA84345	GCF_000257745.1	Contig	4434836		#N/A	Unknown	4114	203	2012-04-05	ASM25774v1	Illumina HiSeq2000	97.88	0.55
#N/A	Unknown	franklinii	#N/A	#N/A	#N/A	#N/A	#N/A	Mycobacteroides franklinii	#N/A	OK		SAMN07807804	PRJNA414709	GCF_004367235.1	Scaffold	4998469		14	Unknown	4750	105	2019-03-22	ASM436723v1	Illumina HiSeq	99.31	0.38
#N/A	Unknown	franklinii	#N/A	#N/A	#N/A	#N/A	#N/A	Mycobacteroides franklinii	#N/A	OK		SAMN07807805	PRJNA414709	GCF_004367185.1	Scaffold	4997587		9	Unknown	4752	101	2019-03-22	ASM436718v1	Illumina HiSeq	99.31	0.38
#N/A	Unknown	franklinii	#N/A	#N/A	#N/A	#N/A	#N/A	Mycobacteroides franklinii	#N/A	OK		SAMN07807806	PRJNA414709	GCF_004366145.1	Scaffold	5008405		36	Unknown	4767	104	2019-03-22	ASM436614v1	Illumina HiSeq	99.31	0.38
#N/A	Unknown	franklinii	#N/A	#N/A	#N/A	#N/A	#N/A	Mycobacteroides franklinii	#N/A	OK		SAMN07807802	PRJNA414709	GCF_004366895.1	Scaffold	4998395		8	Unknown	4754	98	2019-03-22	ASM436689v1	Illumina HiSeq	99.31	0.38
#N/A	Unknown	franklinii	#N/A	#N/A	#N/A	#N/A	#N/A	Mycobacteroides franklinii	#N/A	OK		SAMN07807807	PRJNA414709	GCF_004367295.1	Scaffold	4998395		8	Unknown	4754	98	2019-03-22	ASM436729v1	Illumina HiSeq	99.31	0.38
#N/A	Unknown	franklinii	#N/A	#N/A	#N/A	#N/A	#N/A	Mycobacteroides franklinii	#N/A	OK		SAMN05186775	PRJNA323571	GCF_002013295.1	Contig	5115012		#N/A	Unknown	4924	61	2017-03-03	ASM201329v1	Illumina MiSeq	99.43	1.15
#N/A	Unknown	goodii	#N/A	#N/A	#N/A	RGM	RGM	Mycolicibacterium goodii	#N/A	OK		SAMN19031643	PRJNA727929	GCF_018524325.1	Contig	6981814		#N/A	Unknown	6605	168	2021-05-26	ASM1852432v1	Illumina MiSeq	99.66	4.01
#N/A	Unknown	franklinii	#N/A	#N/A	#N/A	#N/A	#N/A	Mycobacteroides franklinii	#N/A	OK		SAMN03354702	PRJNA275919	GCF_011064445.1	Contig	5273423		#N/A	Unknown	5111	67	2020-03-04	ASM1106444v1	IonTorrent; Illumina MiSeq	99.31	0.75
#N/A	Unknown	montefiorense	#N/A	#N/A	#N/A	#N/A	#N/A	Mycobacterium montefiorense	#N/A	OK		SAMD00452378	PRJDB13312	GCF_024342085.1	Scaffold	5739217		88	Unknown	5181	206	2022-07-14	ASM2434208v1	Illumina HiSeqX	97.8	1.38
#N/A	Unknown	goodii	#N/A	#N/A	#N/A	RGM	RGM	Mycolicibacterium goodii	#N/A	OK		SAMN19031642	PRJNA727929	GCF_018524375.1	Scaffold	7450602		181	Unknown	7053	163	2021-05-26	ASM1852437v1	Illumina MiSeq	99.34	7.58
#N/A	Unknown	franklinii	#N/A	#N/A	#N/A	#N/A	#N/A	Mycobacteroides franklinii	#N/A	OK		SAMN05186779	PRJNA323571	GCF_002013715.1	Contig	5110168		#N/A	Unknown	4924	66	2017-03-03	ASM201371v1	Illumina MiSeq	99.38	1.32
#N/A	Unknown	gadium	#N/A	#N/A	#N/A	RGM	RGM	Mycolicibacterium gadium	#N/A	OK		SAMN26536104	PRJNA814055	GCF_029675005.1	Contig	6036732		#N/A	Unknown	5849	92	2023-04-11	ASM2967500v1	Illumina NovaSeq	100	2.8
#N/A	Unknown	montefiorense	#N/A	#N/A	#N/A	#N/A	#N/A	Mycobacterium montefiorense	#N/A	OK		SAMD00452375	PRJDB13312	GCF_024342025.1	Scaffold	5745062		108	Unknown	5201	211	2022-07-14	ASM2434202v1	Illumina HiSeqX	97.76	1.38
#N/A	Unknown	goodii	#N/A	#N/A	#N/A	RGM	RGM	Mycolicibacterium goodii	#N/A	OK		SAMN19031644	PRJNA727929	GCF_018524285.1	Contig	7397597		#N/A	Unknown	7113	177	2021-05-26	ASM1852428v1	Illumina MiSeq	99.77	4.01
#N/A	Unknown	montefiorense	#N/A	#N/A	#N/A	#N/A	#N/A	Mycobacterium montefiorense	#N/A	OK		SAMD00452377	PRJDB13312	GCF_024342065.1	Scaffold	5749386		127	Unknown	5206	220	2022-07-14	ASM2434206v1	Illumina HiSeqX	97.64	1.38
#N/A	Unknown	montefiorense	#N/A	#N/A	#N/A	#N/A	#N/A	Mycobacterium montefiorense	#N/A	OK		SAMD00452374	PRJDB13312	GCF_024342005.1	Scaffold	5749641		116	Unknown	5193	221	2022-07-14	ASM2434200v1	Illumina HiSeqX	97.64	1.67
#N/A	Unknown	montefiorense	#N/A	#N/A	#N/A	#N/A	#N/A	Mycobacterium montefiorense	#N/A	OK		SAMD00452371	PRJDB13312	GCF_024341945.1	Scaffold	5744673		123	Unknown	5210	213	2022-07-14	ASM2434194v1	Illumina HiSeqX	97.8	1.38
#N/A	Unknown	goodii	#N/A	#N/A	#N/A	RGM	RGM	Mycolicibacterium goodii	#N/A	OK		SAMN19031645	PRJNA727929	GCF_018524295.1	Contig	7194239		#N/A	Unknown	6854	191	2021-05-26	ASM1852429v1	Illumina MiSeq	99.43	3.61
#N/A	Unknown	montefiorense	#N/A	#N/A	#N/A	#N/A	#N/A	Mycobacterium montefiorense	#N/A	OK		SAMD00452376	PRJDB13312	GCF_024342045.1	Scaffold	5764439		210	Unknown	5238	258	2022-07-14	ASM2434204v1	Illumina HiSeqX	97.76	1.83
#N/A	Unknown	montefiorense	#N/A	#N/A	#N/A	#N/A	#N/A	Mycobacterium montefiorense	#N/A	OK		SAMD00452373	PRJDB13312	GCF_024341985.1	Scaffold	5753077		155	Unknown	5222	224	2022-07-14	ASM2434198v1	Illumina HiSeqX	97.8	1.52
#N/A	Unknown	goodii	#N/A	#N/A	#N/A	RGM	RGM	Mycolicibacterium goodii	#N/A	OK		SAMN07828250	PRJNA415539	GCF_002798385.1	Contig	6621508		#N/A	Unknown	6283	124	2017-11-29	ASM279838v1	Illumina MiSeq	99.6	4.42
#N/A	Unknown	montefiorense	#N/A	#N/A	#N/A	#N/A	#N/A	Mycobacterium montefiorense	#N/A	OK		SAMD00452372	PRJDB13312	GCF_024341965.1	Scaffold	5776754		234	Unknown	5274	258	2022-07-14	ASM2434196v1	Illumina HiSeqX	97.71	1.58
#N/A	Unknown	kumamotonensis	#N/A	#N/A	#N/A	#N/A	#N/A	Mycolicibacter kumamotonensis	#N/A	OK		SAMN03793173	PRJNA288076	GCF_001679965.1	Scaffold	5330450		276	Unknown	5012	202	2016-07-06	ASM167996v1	Illumina	98.51	0.42
#N/A	Unknown	kyorinense	#N/A	#N/A	#N/A	#N/A	#N/A	Mycobacterium kyorinense	#N/A	OK		SAMN04196478	PRJNA299270	GCF_001439515.1	Contig	5355645		#N/A	Unknown	5059	230	2015-11-06	ASM143951v1	Illumina HiSeq	98.67	1.3
#N/A	Unknown	goodii	#N/A	#N/A	#N/A	RGM	RGM	Mycolicibacterium goodii	#N/A	OK		SAMN19031646	PRJNA727929	GCF_018524265.1	Contig	7331741		#N/A	Unknown	6977	212	2021-05-26	ASM1852426v1	Illumina MiSeq	99.7	3.59
#N/A	Unknown	grossiae	#N/A	#N/A	#N/A	RGM	RGM	Mycolicibacterium grossiae	#N/A	OK		SAMN05465167	PRJNA335867	GCF_001766635.1	Contig	6145628		#N/A	Unknown	5846	157	2016-10-17	ASM176663v1	Illumina	98.96	1.93
#N/A	Unknown	arupensis	#N/A	#N/A	#N/A	#N/A	#N/A	Mycolicibacter arupensis	#N/A	OK		SAMN03457165	PRJNA280139	GCF_000970885.2	Contig	4441410		#N/A	Unknown	4049	156	2015-05-05	ASM97088v2	Nextera paired-end; Illumina	98.65	1.61
#N/A	Unknown	arupensis	#N/A	#N/A	#N/A	#N/A	#N/A	Mycolicibacter arupensis	#N/A	OK		SAMN12697711	PRJNA564004	GCF_008373105.1	Contig	4414105		#N/A	Unknown	4072	110	2019-09-12	ASM837310v1	Illumina	98.45	2.17
#N/A	Unknown	septicum	#N/A	#N/A	#N/A	#N/A	#N/A	Mycolicibacterium septicum	#N/A	OK		SAMN32153154	PRJNA401495	GCF_028613735.1	Contig	6716412		#N/A	Unknown	6366	45	2023-02-13	ASM2861373v1	Illumina Hiseq-X10	99.83	1.48
#N/A	Unknown	flavescens	#N/A	#N/A	#N/A	#N/A	#N/A	Mycolicibacterium flavescens	#N/A	OK		SAMN05729960	PRJNA338014	GCF_001722335.1	Scaffold	5973421		72	Unknown	5709	124	2016-09-09	ASM172233v1	Illumina	99.89	0.56
#N/A	Unknown	elephantis	#N/A	#N/A	#N/A	#N/A	#N/A	Mycolicibacterium elephantis	#N/A	OK		SAMN04691997	PRJNA305922	GCF_001665755.1	Contig	5297365		#N/A	Unknown	5047	57	2016-06-17	ASM166575v1	Illumina NextSeq 500	99.66	0.99
#N/A	Unknown	elephantis	#N/A	#N/A	#N/A	#N/A	#N/A	Mycolicibacterium elephantis	#N/A	OK		SAMN06064238	PRJNA354248	GCF_002086605.1	Contig	5313551		#N/A	Unknown	5024	68	2017-04-11	ASM208660v1	Illumina	99.31	0.73
#N/A	Unknown	brumae	#N/A	#N/A	#N/A	RGM	RGM	Mycolicibacterium brumae	#N/A	OK		SAMN07733417	PRJNA354248	GCF_002553575.1	Contig	3878367		#N/A	Unknown	3643	80	2017-11-02	ASM255357v2	Illumina	97.82	0.22
#N/A	Unknown	brumae	#N/A	#N/A	#N/A	RGM	RGM	Mycolicibacterium brumae	#N/A	OK		SAMEA3874519	PRJEB12760	GCF_900073015.1	Contig	4026006		#N/A	Unknown	3784	110	2016-03-05	MBR1		98.05	0.56
#N/A	Unknown	elephantis	#N/A	#N/A	#N/A	#N/A	#N/A	Mycolicibacterium elephantis	#N/A	OK		SAMN03580702	PRJNA282888	GCF_001005175.1	Contig	5187616		#N/A	Unknown	4921	179	2015-05-08	ASM100517v1	Illumina; Nextera paired-end	99.11	1.08
#N/A	Unknown	elephantis	#N/A	#N/A	#N/A	#N/A	#N/A	Mycolicibacterium elephantis	#N/A	OK		SAMN04634166	PRJNA305922	GCF_001665365.1	Contig	5418725		#N/A	Unknown	5185	334	2016-06-17	ASM166536v1	Illumina NextSeq 500	97.52	3.21
#N/A	Unknown	monacense	#N/A	#N/A	#N/A	RGM	RGM	Mycolicibacterium monacense	#N/A	OK		SAMN04696138	PRJNA305922	GCF_001667465.1	Contig	5661695		#N/A	Unknown	5347	92	2016-06-17	ASM166746v1	Illumina NextSeq 500	99.31	0.17
#N/A	Unknown	gilvum	#N/A	#N/A	#N/A	RGM	RGM	Mycolicibacterium gilvum	#N/A	OK		SAMN15568987	PRJNA646947	GCF_025821885.1	Scaffold	6232580		170	Unknown	5775	177	2022-10-24	ASM2582188v1	Illumina	96.56	4.82
#N/A	Unknown	monacense	#N/A	#N/A	#N/A	RGM	RGM	Mycolicibacterium monacense	#N/A	OK		SAMN04856196	PRJNA305922	GCF_001665825.1	Contig	5627631		#N/A	Unknown	5350	180	2016-06-17	ASM166582v1	Illumina NextSeq 500	98.92	0.17
#N/A	Unknown	riyadhense	#N/A	#N/A	#N/A	SGM	#N/A	Mycobacterium riyadhense	#N/A	OK		SAMEA7003858	PRJEB32162	GCF_905219475.1	Contig	6906827		#N/A	Unknown	5659	444	2021-02-14	MR1023		97.88	0.47
#N/A	Unknown	riyadhense	#N/A	#N/A	#N/A	SGM	#N/A	Mycobacterium riyadhense	#N/A	OK		SAMEA7003857	PRJEB32162	GCF_905219555.1	Contig	6916580		#N/A	Unknown	5630	387	2021-02-14	MR246		98.38	0.64
#N/A	Unknown	riyadhense	#N/A	#N/A	#N/A	SGM	#N/A	Mycobacterium riyadhense	#N/A	OK		SAMEA7003851	PRJEB32162	GCF_905219515.1	Contig	6835855		#N/A	Unknown	5589	440	2021-02-14	MR206		98.04	0.64
#N/A	Unknown	riyadhense	#N/A	#N/A	#N/A	SGM	#N/A	Mycobacterium riyadhense	#N/A	OK		SAMEA7003856	PRJEB32162	GCF_905219525.1	Contig	6744506		#N/A	Unknown	5570	438	2021-02-14	MR244		98.04	0.64
#N/A	Unknown	riyadhense	#N/A	#N/A	#N/A	SGM	#N/A	Mycobacterium riyadhense	#N/A	OK		SAMEA7003854	PRJEB32162	GCF_905219535.1	Contig	6888178		#N/A	Unknown	5619	391	2021-02-14	MR226		98.71	0.64
#N/A	Unknown	riyadhense	#N/A	#N/A	#N/A	SGM	#N/A	Mycobacterium riyadhense	#N/A	OK		SAMEA7003850	PRJEB32162	GCF_905219485.1	Contig	6695517		#N/A	Unknown	5514	333	2021-02-14	MR193		98.71	0.58
#N/A	Unknown	riyadhense	#N/A	#N/A	#N/A	SGM	#N/A	Mycobacterium riyadhense	#N/A	OK		SAMEA7003852	PRJEB32162	GCF_905219505.1	Contig	6528955		#N/A	Unknown	5444	300	2021-02-14	MR210		99.04	0.64
#N/A	Unknown	riyadhense	#N/A	#N/A	#N/A	SGM	#N/A	Mycobacterium riyadhense	#N/A	OK		SAMEA7003853	PRJEB32162	GCF_905219495.1	Contig	6533138		#N/A	Unknown	5441	339	2021-02-14	MR222		98.71	0.64
#N/A	Unknown	parafortuitum	#N/A	#N/A	#N/A	Unknown	RGM	Mycolicibacterium parafortuitum	#N/A	OK		SAMEA4681509	PRJEB26917	GCF_900417285.1	Scaffold	6175772		8	Unknown	5737	52	2018-07-08	PRJEB26917		99.71	0.23
#N/A	Unknown	saopaulense	#N/A	#N/A	#N/A	RGM	RGM	Mycobacteroides saopaulense	#N/A	OK		SAMN05897984	PRJNA347845	GCF_001853625.1	Contig	5008608		#N/A	Unknown	4888	91	2016-10-26	ASM185362v1	Illumina MiSeq	99.38	0.55
#N/A	Unknown	saopaulense	#N/A	#N/A	#N/A	RGM	RGM	Mycobacteroides saopaulense	#N/A	OK		SAMN05897989	PRJNA347845	GCF_001853765.1	Contig	4997261		#N/A	Unknown	4870	87	2016-10-26	ASM185376v1	Illumina MiSeq	99.38	0.27
#N/A	Unknown	baixiangningiae	#N/A	#N/A	#N/A	RGM	RGM	Mycolicibacterium baixiangningiae	#N/A	OK		SAMN16833901	PRJNA679448	GCF_015910495.1	Contig	5967350		#N/A	Unknown	5668	100	2020-12-10	ASM1591049v1	Illumina HiSeq PE150	94.48	7.19
#N/A	Unknown	fluoranthenivorans	#N/A	#N/A	#N/A	#N/A	#N/A	Mycolicibacterium fluoranthenivorans	#N/A	OK		SAMN02799620	PRJEB15887	GCF_900100615.1	Scaffold	6572265		29	Unknown	6280	68	2016-10-18	IMG-taxon 2593339259 annotated assembly		99.45	3.24
#N/A	Unknown	setense	#N/A	#N/A	#N/A	#N/A	#N/A	Mycolicibacterium setense	#N/A	OK		SAMEA104376285	PRJEB23414	GCF_900236745.1	Scaffold	6276774		19	Unknown	5848	145	2017-12-22	PRJEB23414		97.78	1.22
#N/A	Unknown	setense	#N/A	#N/A	#N/A	#N/A	#N/A	Mycolicibacterium setense	#N/A	OK		SAMN04691993	PRJNA305922	GCF_001665445.1	Contig	6327085		#N/A	Unknown	6026	69	2016-06-17	ASM166544v1	Illumina NextSeq 500	98.1	1.32
#N/A	Unknown	heraklionensis	#N/A	#N/A	#N/A	Intermediate	SGM	Mycolicibacter heraklionensis	#N/A	OK		SAMN03734870	PRJNA285002	GCF_001021505.1	Scaffold	5109749		75	Unknown	4673	81	2015-06-08	ASM102150v1	Nextera paired-end; Illumina	98.74	0.57
#N/A	Unknown	celatum	#N/A	#N/A	#N/A	SGM	#N/A	Mycobacterium celatum	#N/A	OK		SAMN07733418	PRJNA354248	GCF_002742165.1	Contig	4773526		#N/A	Unknown	4487	148	2017-11-02	ASM274216v1	Illumina	98.9	0.9
#N/A	Unknown	nebraskense	#N/A	#N/A	#N/A	SGM	#N/A	Mycobacterium nebraskense	#N/A	OK		SAMN03734848	PRJNA284996	GCF_001021495.1	Scaffold	6539988		175	Unknown	5918	269	2015-06-08	ASM102149v1	Nextera paired-end; Illumina	99.5	0.87
#N/A	Unknown	adipatum	#N/A	#N/A	#N/A	RGM	#N/A	Mycobacterium adipatum	#N/A	OK		SAMN42780550	PRJNA1139745	GCF_041063225.1	Contig	6832389		#N/A	Unknown	6569	161	2024-08-05	ASM4106322v1	Illumina MiniSeq	99.14	2.34
#N/A	Unknown	nebraskense	#N/A	#N/A	#N/A	SGM	#N/A	Mycobacterium nebraskense	#N/A	OK		SAMN03458449	PRJNA280203	GCF_000970875.1	Contig	6460620		#N/A	Unknown	6019	587	2015-04-08	ASM97087v1	Illumina HiSeq	97.72	3.4
#N/A	Unknown	asiaticum	#N/A	#N/A	#N/A	SGM	#N/A	Mycobacterium asiaticum	#N/A	OK		SAMN04634183	PRJNA305922	GCF_001673635.1	Contig	5772654		#N/A	Unknown	5251	150	2016-06-17	ASM167363v1	Illumina NextSeq 500	99.28	0.67
#N/A	Unknown	asiaticum	#N/A	#N/A	#N/A	SGM	#N/A	Mycobacterium asiaticum	#N/A	OK		SAMN04634178	PRJNA305922	GCF_001669345.1	Contig	6208484		#N/A	Unknown	5597	165	2016-06-17	ASM166934v1	Illumina NextSeq 500	98.66	0.44
#N/A	Unknown	asiaticum	#N/A	#N/A	#N/A	SGM	#N/A	Mycobacterium asiaticum	#N/A	OK		SAMN04634199	PRJNA305922	GCF_001672925.1	Contig	6116072		#N/A	Unknown	5530	245	2016-06-17	ASM167292v1	Illumina NextSeq 500	98.09	0.67
#N/A	Unknown	asiaticum	#N/A	#N/A	#N/A	SGM	#N/A	Mycobacterium asiaticum	#N/A	OK		SAMN04634168	PRJNA305922	GCF_001673345.1	Contig	5910140		#N/A	Unknown	5429	245	2016-06-17	ASM167334v1	Illumina NextSeq 500	98.45	0.67
#N/A	Unknown	asiaticum	#N/A	#N/A	#N/A	SGM	#N/A	Mycobacterium asiaticum	#N/A	OK		SAMN05202170	PRJNA305922	GCF_001668675.1	Contig	6035124		#N/A	Unknown	5485	313	2016-06-17	ASM166867v1	Illumina NextSeq 500	98.19	0.94
#N/A	Unknown	asiaticum	#N/A	#N/A	#N/A	SGM	#N/A	Mycobacterium asiaticum	#N/A	OK		SAMN05202163	PRJNA305922	GCF_001673165.1	Contig	6138373		#N/A	Unknown	5680	326	2016-06-17	ASM167316v1	Illumina NextSeq 500	97.89	2.79
#N/A	Unknown	holsaticum	#N/A	#N/A	#N/A	RGM	RGM	Mycolicibacterium holsaticum	#N/A	OK		SAMN05729959	PRJNA338014	GCF_001722355.1	Contig	5748336		#N/A	Unknown	5430	387	2016-09-09	ASM172235v1	Illumina	95.98	1.28
#N/A	Unknown	lentiflavum	#N/A	#N/A	#N/A	SGM	SGM	Mycobacterium lentiflavum	#N/A	OK		SAMEA3305053	PRJEB8430	GCF_001373395.1	Contig	6818507		#N/A	Unknown	6148	187	2015-04-10	PRJEB8430_assembly_1		98.47	1.42
#N/A	Unknown	porcinum	#N/A	#N/A	#N/A	RGM	#N/A	Mycolicibacterium porcinum	#N/A	OK		SAMN32713429	PRJNA718117	GCF_039645115.1	Contig	7202187		#N/A	Unknown	6854	81	2024-05-15	ASM3964511v1	Illumina; Oxford Nanopore MinION	99.83	1.72
#N/A	Unknown	boenickei	#N/A	#N/A	#N/A	RGM	RGM	Mycolicibacterium boenickei	#N/A	OK		SAMEA92028418	PRJEB19486	GCF_900166915.1	Contig	6506908		#N/A	Unknown	6084	180	2017-02-18	PRJEB19486		95.28	0.79
#N/A	Unknown	europaeum	#N/A	#N/A	#N/A	SGM	#N/A	Mycobacterium europaeum	#N/A	OK		SAMEA3305049	PRJEB8464	GCF_001373515.1	Contig	6152523		#N/A	Unknown	5670	189	2015-04-20	PRJEB8464_assembly_1		97.68	0.88
#N/A	Unknown	salmoniphilum	#N/A	#N/A	#N/A	Unknown	RGM	Mycobacteroides salmoniphilum	#N/A	OK		SAMN07807808	PRJNA414709	GCF_004366645.1	Contig	4802997		#N/A	Unknown	4552	68	2019-03-22	ASM436664v1	Illumina HiSeq	98.92	0.21
#N/A	Unknown	salmoniphilum	#N/A	#N/A	#N/A	Unknown	RGM	Mycobacteroides salmoniphilum	#N/A	OK		SAMN07807810	PRJNA414709	GCF_004367265.1	Contig	4817070		#N/A	Unknown	4567	80	2019-03-22	ASM436726v1	Illumina HiSeq	98.66	1.03
#N/A	Unknown	salmoniphilum	#N/A	#N/A	#N/A	Unknown	RGM	Mycobacteroides salmoniphilum	#N/A	OK		SAMN31484285	PRJNA894974	GCF_041644795.1	Contig	5447198		#N/A	Unknown	5324	78	2024-08-29	ASM4164479v1	Illumina NovaSeq	99.06	0.03
#N/A	Unknown	salmoniphilum	#N/A	#N/A	#N/A	Unknown	RGM	Mycobacteroides salmoniphilum	#N/A	OK		SAMN07807809	PRJNA414709	GCF_004366855.1	Contig	5072347		#N/A	Unknown	4807	57	2019-03-22	ASM436685v1	Illumina HiSeq	98.91	0.21
#N/A	Unknown	salmoniphilum	#N/A	#N/A	#N/A	Unknown	RGM	Mycobacteroides salmoniphilum	#N/A	OK		SAMN07807799	PRJNA414709	GCF_004367915.1	Scaffold	4963292		16	Unknown	4727	73	2019-03-22	ASM436791v1	Illumina HiSeq	99.16	0.21
#N/A	Unknown	salmoniphilum	#N/A	#N/A	#N/A	Unknown	RGM	Mycobacteroides salmoniphilum	#N/A	OK		SAMN07807801	PRJNA414709	GCF_004366875.1	Contig	5176285		#N/A	Unknown	4961	90	2019-03-22	ASM436687v1	Illumina HiSeq	99.16	0.03
#N/A	Unknown	salmoniphilum	#N/A	#N/A	#N/A	Unknown	RGM	Mycobacteroides salmoniphilum	#N/A	OK		SAMN07807800	PRJNA414709	GCF_004367255.1	Scaffold	5076073		14	Unknown	4858	68	2019-03-22	ASM436725v1	Illumina HiSeq	99.43	0.7
#N/A	Unknown	salmoniphilum	#N/A	#N/A	#N/A	Unknown	RGM	Mycobacteroides salmoniphilum	#N/A	OK		SAMN07807798	PRJNA414709	GCF_004366675.1	Scaffold	5076038		15	Unknown	4856	68	2019-03-22	ASM436667v1	Illumina HiSeq	99.43	0.7
#N/A	Unknown	salmoniphilum	#N/A	#N/A	#N/A	Unknown	RGM	Mycobacteroides salmoniphilum	#N/A	OK		SAMN05186785	PRJNA323571	GCF_002013645.1	Contig	4934017		#N/A	Unknown	4747	110	2017-03-03	ASM201364v1	Illumina MiSeq	99.07	0.03
#N/A	Unknown	sediminis	#N/A	#N/A	#N/A	RGM	RGM	Mycolicibacterium sediminis	#N/A	OK		SAMD00645707	PRJDB10510	GCF_039540875.1	Scaffold	6215337		24	Unknown	5893	48	2024-02-23	ASM3954087v1	MGISEQ-2000	99.43	1.39
#N/A	Unknown	marseillense	#N/A	#N/A	#N/A	SGM	SGM	Mycobacterium marseillense	#N/A	OK		SAMN35656213	PRJNA315990	GCF_030342225.1	Contig	5574233		#N/A	Unknown	5103	80	2023-06-25	ASM3034222v1	Illumina NovaSeq	99.04	0
#N/A	Unknown	mengxianglii	#N/A	#N/A	#N/A	RGM	RGM	Mycolicibacterium mengxianglii	#N/A	OK		SAMN16833905	PRJNA679449	GCF_015910525.1	Contig	5982607		#N/A	Unknown	5609	98	2020-12-10	ASM1591052v1	Illumina HiSeq PE150	99.64	3.45
#N/A	Unknown	cosmeticum	#N/A	#N/A	#N/A	#N/A	#N/A	Mycolicibacterium cosmeticum	#N/A	OK		SAMN39413577	PRJNA1063977	GCF_039668325.1	Contig	7557134		#N/A	Unknown	7323	102	2024-05-17	ASM3966832v1	BGI	99.62	5.29
#N/A	Unknown	cosmeticum	#N/A	#N/A	#N/A	#N/A	#N/A	Mycolicibacterium cosmeticum	#N/A	OK		SAMN39413580	PRJNA1063977	GCF_039668265.1	Contig	7556912		#N/A	Unknown	7316	103	2024-05-17	ASM3966826v1	BGI	99.62	5.29
#N/A	Unknown	diernhoferi	#N/A	#N/A	#N/A	RGM	RGM	Mycolicibacterium diernhoferi	#N/A	OK		SAMN06034711	PRJNA338014	GCF_001907655.1	Scaffold	5982379		52	Unknown	5629	91	2016-12-09	ASM190765v1	Illumina	99.48	1.03
#N/A	Unknown	poriferae	#N/A	#N/A	#N/A	RGM	RGM	Mycolicibacterium poriferae	#N/A	OK		SAMN15568947	PRJNA646947	GCF_025822745.1	Scaffold	5653227		50	Unknown	5245	105	2022-10-24	ASM2582274v1	Illumina	98.64	0.62
#N/A	Unknown	porcinum	#N/A	#N/A	#N/A	RGM	#N/A	Mycolicibacterium porcinum	#N/A	OK		SAMN06064256	PRJNA354248	GCF_002086835.1	Contig	6960672		#N/A	Unknown	6623	78	2017-04-11	ASM208683v1	Illumina	99.76	2.07
#N/A	Unknown	paraense	#N/A	#N/A	#N/A	#N/A	#N/A	Mycobacterium paraense	#N/A	OK		SAMN04216944	PRJNA308282	GCF_002102295.1	Contig	5805377		#N/A	Unknown	5444	95	2017-04-20	ASM210229v1	Illumina HiSeq	99.71	2.72
#N/A	Unknown	paraense	#N/A	#N/A	#N/A	#N/A	#N/A	Mycobacterium paraense	#N/A	OK		SAMN04216943	PRJNA308282	GCF_002101825.1	Contig	5765665		#N/A	Unknown	5404	114	2017-04-20	ASM210182v1	Illumina HiSeq	99.68	2.05
#N/A	Unknown	kubicae	#N/A	#N/A	#N/A	SGM	SGM	Mycobacterium kubicae	#N/A	OK		SAMN04634263	PRJNA305922	GCF_001667525.1	Contig	5618076		#N/A	Unknown	5099	113	2016-06-17	ASM166752v1	Illumina NextSeq 500	98.5	0.56
#N/A	Unknown	marseillense	#N/A	#N/A	#N/A	SGM	SGM	Mycobacterium marseillense	#N/A	OK		SAMN11577515	PRJNA541129	GCF_007654935.1	Contig	5706022		#N/A	Unknown	5272	96	2019-07-30	ASM765493v1	Illumina HiSeq	99.04	1
#N/A	Unknown	porcinum	#N/A	#N/A	#N/A	RGM	#N/A	Mycolicibacterium porcinum	#N/A	OK		SAMN12356590	PRJNA556456	GCF_007786435.1	Contig	6796350		#N/A	Unknown	6441	95	2019-07-31	ASM778643v1	Illumina MiSeq	99.83	1.07
#N/A	Unknown	paraense	#N/A	#N/A	#N/A	#N/A	#N/A	Mycobacterium paraense	#N/A	OK		SAMN04216941	PRJNA308282	GCF_002102305.1	Contig	5806129		#N/A	Unknown	5449	94	2017-04-20	ASM210230v1	Illumina HiSeq	99.71	2.72
#N/A	Unknown	boenickei	#N/A	#N/A	#N/A	RGM	RGM	Mycolicibacterium boenickei	#N/A	OK		SAMN07733416	PRJNA354248	GCF_002553535.1	Contig	6544811		#N/A	Unknown	6236	62	2017-10-15	ASM255353v1	Illumina	99.74	0.79
#N/A	Unknown	branderi	#N/A	#N/A	#N/A	SGM	SGM	Mycobacterium branderi	#N/A	OK		SAMN43781994	PRJNA1161482	GCF_042657925.1	Contig	5874978		#N/A	Unknown	5575	140	2024-10-06	ASM4265792v1	Illumina MiSeq	98.31	0.9
#N/A	Unknown	marseillense	#N/A	#N/A	#N/A	SGM	SGM	Mycobacterium marseillense	#N/A	OK		SAMN16989000	PRJNA682417	GCF_020217515.1	Contig	5489066		#N/A	Unknown	5068	80	2021-10-03	ASM2021751v1	Illumina NextSeq	99.23	0
#N/A	Unknown	alvei	#N/A	#N/A	#N/A	RGM	RGM	Mycolicibacterium alvei	#N/A	OK		SAMN15568967	PRJNA646947	GCF_025822365.1	Contig	5978097		#N/A	Unknown	5656	108	2022-10-24	ASM2582236v1	Illumina	99.77	0.72
#N/A	Unknown	novocastrense	#N/A	#N/A	#N/A	#N/A	#N/A	Mycolicibacterium novocastrense	#N/A	OK		SAMN04349490	PRJNA305922	GCF_001499845.1	Contig	5644919		#N/A	Unknown	5356	93	2016-01-06	ASM149984v1	Illumina NextSeq 500	99.9	0.22
#N/A	Unknown	novocastrense	#N/A	#N/A	#N/A	#N/A	#N/A	Mycolicibacterium novocastrense	#N/A	OK		SAMN04349489	PRJNA305922	GCF_001499825.1	Contig	5639806		#N/A	Unknown	5349	89	2016-01-06	ASM149982v1	Illumina NextSeq 500	99.83	0.16
#N/A	Unknown	syngnathidarum	#N/A	#N/A	#N/A	RGM	#N/A	Mycobacterium syngnathidarum	#N/A	OK		SAMN05897977	PRJNA347845	GCF_001853525.1	Contig	6434367		#N/A	Unknown	6097	239	2016-10-26	ASM185352v1	Illumina MiSeq	99.44	1.59
#N/A	Unknown	bouchedurhonense	#N/A	#N/A	#N/A	#N/A	#N/A	Mycobacterium bouchedurhonense	#N/A	OK		SAMN43282729	PRJNA595761	GCF_042658145.1	Scaffold	5928796		151	Unknown	5495	194	2024-10-06	ASM4265814v1	Illumina MiSeq	99.86	0.75
#N/A	Unknown	porcinum	#N/A	#N/A	#N/A	RGM	#N/A	Mycolicibacterium porcinum	#N/A	OK		SAMN04634255	PRJNA305922	GCF_001686675.1	Contig	6778270		#N/A	Unknown	6443	69	2016-07-15	ASM168667v1	Illumina NextSeq 500	99.4	2.27
#N/A	Unknown	pinniadriaticum	#N/A	#N/A	#N/A	#N/A	#N/A	Mycobacterium pinniadriaticum	#N/A	OK		SAMN31656080	PRJNA899446	GCF_026242045.1	Contig	6880195		#N/A	Unknown	6395	143	2022-11-20	ASM2624204v1	Illumina NextSeq	99.56	0.88
#N/A	Unknown	zoologicum	#N/A	#N/A	#N/A	Intermediate	#N/A	[Mycobacterium] zoologicum	#N/A	OK		SAMN20062777	PRJNA743883	GCF_020172665.2	Contig	4629194		#N/A	Unknown	4388	135	2024-01-09	ASM2017266v2	Illumina MiSeq	98.06	0.52
#N/A	Unknown	shimoidei	#N/A	#N/A	#N/A	#N/A	#N/A	Mycobacterium shimoidei	#N/A	OK		SAMN05729965	PRJNA338014	GCF_001722445.1	Contig	4720739		#N/A	Unknown	4417	94	2016-09-09	ASM172244v1	Illumina	97.33	0.28
#N/A	Unknown	madagascariense	#N/A	#N/A	#N/A	RGM	RGM	Mycolicibacterium madagascariense	#N/A	OK		SAMN15568976	PRJNA646947	GCF_025822085.1	Scaffold	5665738		101	Unknown	5313	123	2022-10-24	ASM2582208v1	Illumina	98.94	2.34
#N/A	Unknown	duvalii	#N/A	#N/A	#N/A	RGM	RGM	Mycolicibacterium duvalii	#N/A	OK		SAMN07710579	PRJNA354248	GCF_002553585.1	Contig	5603691		#N/A	Unknown	5274	91	2017-10-15	ASM255358v1	Illumina	99.25	0.34
#N/A	Unknown	diernhoferi	#N/A	#N/A	#N/A	RGM	RGM	Mycolicibacterium diernhoferi	#N/A	OK		SAMN07710578	PRJNA354248	GCF_002553495.1	Contig	5976307		#N/A	Unknown	5632	103	2017-10-15	ASM255349v1	Illumina	99.31	1.15
#N/A	Unknown	kiyosense	#N/A	#N/A	#N/A	SGM	SGM	Mycobacterium kiyosense	#N/A	OK		SAMD00505764	PRJDB12154	GCF_026011935.1	Contig	6583771		#N/A	Unknown	5927	237	2022-08-03	ASM2601193v1	Illumina HiseqX	99.09	1.51
#N/A	Unknown	simulans	#N/A	#N/A	#N/A	#N/A	#N/A	Mycobacterium simulans	#N/A	OK		SAMEA104346610	PRJEB22948	GCF_900232515.1	Scaffold	6251405		49	Unknown	5266	389	2020-08-20	PRJEB22948		98.28	0.31
#N/A	Unknown	kiyosense	#N/A	#N/A	#N/A	SGM	SGM	Mycobacterium kiyosense	#N/A	OK		SAMD00469748	PRJDB12154	GCF_026012555.1	Contig	6563409		#N/A	Unknown	5914	222	2022-08-29	ASM2601255v1	Illumina HiseqX	99.09	1.51
#N/A	Unknown	fragae	#N/A	#N/A	#N/A	#N/A	#N/A	Mycobacterium fragae	#N/A	OK		SAMN04101982	PRJNA296667	GCF_020622285.1	Contig	4731454		#N/A	Unknown	4502	119	2021-10-26	ASM2062228v1	Illumina HiSeq	98.15	0.17
#N/A	Unknown	kiyosense	#N/A	#N/A	#N/A	SGM	SGM	Mycobacterium kiyosense	#N/A	OK		SAMD00469745	PRJDB12154	GCF_026012495.1	Contig	6640398		#N/A	Unknown	5977	263	2022-08-29	ASM2601249v1	Illumina HiseqX	98.26	1.44
#N/A	Unknown	sherrisii	#N/A	#N/A	#N/A	#N/A	#N/A	Mycobacterium sherrisii	#N/A	OK		SAMN39455840	PRJNA1065152	GCF_035918615.1	Contig	4633272		#N/A	Unknown	4209	154	2024-01-21	ASM3591861v1	Illumina	84.88	1.28
#N/A	Unknown	kiyosense	#N/A	#N/A	#N/A	SGM	SGM	Mycobacterium kiyosense	#N/A	OK		SAMD00469743	PRJDB12154	GCF_026012455.1	Contig	6647174		#N/A	Unknown	5979	253	2022-08-29	ASM2601245v1	Illumina HiseqX	98.42	1.51
#N/A	Unknown	kiyosense	#N/A	#N/A	#N/A	SGM	SGM	Mycobacterium kiyosense	#N/A	OK		SAMD00469742	PRJDB12154	GCF_026012435.1	Contig	6639254		#N/A	Unknown	5971	258	2022-08-29	ASM2601243v1	Illumina HiseqX	98.42	1.51
#N/A	Unknown	sherrisii	#N/A	#N/A	#N/A	#N/A	#N/A	Mycobacterium sherrisii	#N/A	OK		SAMN05729962	PRJNA338014	GCF_001722325.1	Scaffold	5686820		163	Unknown	5158	233	2016-09-09	ASM172232v1	Illumina	99.43	1.76
#N/A	Unknown	kiyosense	#N/A	#N/A	#N/A	SGM	SGM	Mycobacterium kiyosense	#N/A	OK		SAMD00505762	PRJDB12154	GCF_026011895.1	Contig	6550572		#N/A	Unknown	5884	248	2022-08-03	ASM2601189v1	Illumina HiseqX	98.76	1.27
#N/A	Unknown	kiyosense	#N/A	#N/A	#N/A	SGM	SGM	Mycobacterium kiyosense	#N/A	OK		SAMD00469746	PRJDB12154	GCF_026012515.1	Contig	6216100		#N/A	Unknown	5593	217	2022-08-29	ASM2601251v1	Illumina HiseqX	98.42	1.47
#N/A	Unknown	canariasense	#N/A	#N/A	#N/A	RGM	#N/A	Mycolicibacterium canariasense	#N/A	OK		SAMEA113571671	PRJEB62811	GCF_951805305.1	Contig	6782517		#N/A	Unknown	6622	157	2024-06-05	R400	Illumina	99.28	4.08
#N/A	Unknown	kiyosense	#N/A	#N/A	#N/A	SGM	SGM	Mycobacterium kiyosense	#N/A	OK		SAMD00505763	PRJDB12154	GCF_026011915.1	Contig	6567631		#N/A	Unknown	5917	251	2022-08-03	ASM2601191v1	Illumina HiseqX	98.59	1.34
#N/A	Unknown	celeriflavum	#N/A	#N/A	#N/A	RGM	RGM	Mycolicibacterium celeriflavum	#N/A	OK		SAMN04692011	PRJNA305922	GCF_001667065.1	Contig	4927128		#N/A	Unknown	4634	85	2016-06-17	ASM166706v1	Illumina NextSeq 500	99.74	0.86
#N/A	Unknown	kiyosense	#N/A	#N/A	#N/A	SGM	SGM	Mycobacterium kiyosense	#N/A	OK		SAMD00505759	PRJDB12154	GCF_026011835.1	Contig	6575678		#N/A	Unknown	5951	254	2022-08-03	ASM2601183v1	Illumina HiseqX	98.76	1.34
#N/A	Unknown	intermedium	#N/A	#N/A	#N/A	#N/A	#N/A	Mycobacterium intermedium	#N/A	OK		SAMN05729961	PRJNA338014	GCF_001722345.1	Scaffold	6855640		213	Unknown	5819	247	2016-09-09	ASM172234v1	Illumina	98.47	1.46
#N/A	Unknown	kiyosense	#N/A	#N/A	#N/A	SGM	SGM	Mycobacterium kiyosense	#N/A	OK		SAMD00469744	PRJDB12154	GCF_026012475.1	Contig	6641770		#N/A	Unknown	5977	265	2022-08-29	ASM2601247v1	Illumina HiseqX	98.42	1.51
#N/A	Unknown	kiyosense	#N/A	#N/A	#N/A	SGM	SGM	Mycobacterium kiyosense	#N/A	OK		SAMD00505760	PRJDB12154	GCF_026011855.1	Contig	6786190		#N/A	Unknown	6126	263	2022-08-03	ASM2601185v1	Illumina HiseqX	99.09	1.52
#N/A	Unknown	insubricum	#N/A	#N/A	#N/A	RGM	RGM	Mycolicibacterium insubricum	#N/A	OK		SAMN06064241	PRJNA354248	GCF_002086255.1	Contig	4553680		#N/A	Unknown	4218	127	2017-04-11	ASM208625v1	Illumina	97.82	1.55
#N/A	Unknown	kiyosense	#N/A	#N/A	#N/A	SGM	SGM	Mycobacterium kiyosense	#N/A	OK		SAMD00469747	PRJDB12154	GCF_026012535.1	Contig	6285302		#N/A	Unknown	5689	222	2022-08-29	ASM2601253v1	Illumina HiseqX	99.02	1.4
#N/A	Unknown	virginiensis	#N/A	#N/A	#N/A	SGM	SGM	Mycolicibacter virginiensis	#N/A	OK		SAMN08580349	PRJNA435473	GCF_002967035.1	Contig	4849424		#N/A	Unknown	4517	181	2018-03-02	ASM296703v1	Illumina HiSeq	98.3	1.03
#N/A	Unknown	porcinum	#N/A	#N/A	#N/A	RGM	#N/A	Mycolicibacterium porcinum	#N/A	OK		SAMN40731438	PRJNA1095647	GCF_040947775.1	Contig	7115454		#N/A	Unknown	6835	176	2024-07-29	ASM4094777v1	Illumina MiSeq	97.17	1.56
#N/A	Unknown	alsense	#N/A	#N/A	#N/A	#N/A	#N/A	Mycobacterium alsense	#N/A	OK		SAMN04634198	PRJNA305922	GCF_001672935.1	Contig	5473558		#N/A	Unknown	5033	220	2016-06-17	ASM167293v1	Illumina NextSeq 500	98.91	0.61
#N/A	Unknown	marseillense	#N/A	#N/A	#N/A	SGM	SGM	Mycobacterium marseillense	#N/A	OK		SAMN04634159	PRJNA305922	GCF_001673235.1	Contig	5255222		#N/A	Unknown	4842	216	2016-06-17	ASM167323v1	Illumina NextSeq 500	98.63	0.07
#N/A	Unknown	alsense	#N/A	#N/A	#N/A	#N/A	#N/A	Mycobacterium alsense	#N/A	OK		SAMN04634210	PRJNA305922	GCF_001666815.1	Contig	5656398		#N/A	Unknown	5261	284	2016-06-17	ASM166681v1	Illumina NextSeq 500	98.7	0.84
#N/A	Unknown	kubicae	#N/A	#N/A	#N/A	SGM	SGM	Mycobacterium kubicae	#N/A	OK		SAMN04634195	PRJNA305922	GCF_001673455.1	Contig	5534339		#N/A	Unknown	5075	294	2016-06-17	ASM167345v1	Illumina NextSeq 500	97.97	1
#N/A	Unknown	porcinum	#N/A	#N/A	#N/A	RGM	#N/A	Mycolicibacterium porcinum	#N/A	OK		SAMN05730077	PRJNA338014	GCF_001722425.1	Contig	6930603		#N/A	Unknown	6634	537	2016-09-09	ASM172242v1	Illumina	95.71	1.24
#N/A	Unknown	porcinum	#N/A	#N/A	#N/A	RGM	#N/A	Mycolicibacterium porcinum	#N/A	OK		SAMN40731428	PRJNA1095647	GCF_040947825.1	Contig	7004594		#N/A	Unknown	6918	426	2024-07-29	ASM4094782v1	Illumina MiSeq	95.84	2.48
#N/A	Unknown	kiyosense	#N/A	#N/A	#N/A	SGM	SGM	Mycobacterium kiyosense	#N/A	OK		SAMD00469741	PRJDB12154	GCF_026012415.1	Contig	6559959		#N/A	Unknown	6167	601	2022-08-29	ASM2601241v1	Illumina HiseqX	96.75	2.5
#N/A	Unknown	diernhoferi	#N/A	#N/A	#N/A	RGM	RGM	Mycolicibacterium diernhoferi	#N/A	OK		SAMN05729958	PRJNA338014	GCF_002024975.1	Scaffold	5920839		684	Unknown	5724	479	2017-03-10	ASM202497v1	Illumina	96.16	2.63
#N/A	Unknown	neoaurum	#N/A	#N/A	#N/A	RGM	RGM	Mycolicibacterium neoaurum	#N/A	OK		SAMN32653123	PRJNA922445	GCF_036946495.1	Contig	5369299		#N/A	Unknown	5037	44	2024-03-01	ASM3694649v1	PacBio Sequel	99.2	1.54
#N/A	Unknown	neoaurum	#N/A	#N/A	#N/A	RGM	RGM	Mycolicibacterium neoaurum	#N/A	OK		SAMN32653122	PRJNA922445	GCF_036946595.1	Contig	5545920		#N/A	Unknown	5219	64	2024-03-01	ASM3694659v1	PacBio Sequel	98.12	1.58
#N/A	Unknown	fortuitum	#N/A	#N/A	#N/A	RGM	RGM	Mycolicibacterium fortuitum	#N/A	OK		SAMEA37366918	PRJEB6403	GCF_900453945.1	Contig	6866685		#N/A	Unknown	5910	689	2018-08-01	52601_B01		91.49	0.71
#N/A	Unknown	fortuitum	#N/A	#N/A	#N/A	RGM	RGM	Mycolicibacterium fortuitum	#N/A	OK		SAMN15806912	PRJNA656902	GCF_020275685.1	Contig	6519518		#N/A	Unknown	6031	330	2021-10-05	ASM2027568v1	Illumina MiSeq	0	0
#N/A	Unknown	fortuitum	#N/A	#N/A	#N/A	RGM	RGM	Mycolicibacterium fortuitum subsp. fortuitum DSM 46621 = ATCC 6841 = JCM 6387	#N/A	OK		SAMEA3444530	PRJEB9497	GCF_001050075.1	Scaffold	6316117		338	Unknown	6003	189	2015-06-30	Mycobacterium fortuitum ATCC 6841		0	0
#N/A	Unknown	gordonae	#N/A	#N/A	#N/A	SGM	#N/A	Mycobacterium gordonae	#N/A	OK		SAMN23379366	PRJNA781810	GCF_021154995.1	Contig	6384020		#N/A	Unknown	5912	391	2021-12-10	ASM2115499v1	Illumina NovaSeq	90.53	1.88
#N/A	Unknown	mageritense	#N/A	#N/A	#N/A	RGM	RGM	Mycolicibacterium mageritense	#N/A	OK		SAMN10026448	PRJNA428383	GCF_008015735.1	Contig	7650724		#N/A	Unknown	7406	200	2019-08-19	ASM801573v1	Illumina HiSeq	91.87	4.23
#N/A	Unknown	phlei	#N/A	#N/A	#N/A	RGM	RGM	Mycolicibacterium phlei	#N/A	OK		SAMN43959884	PRJNA1081682	GCF_044464135.1	Scaffold	5174358		196	Unknown	5056	134	2024-11-05	ASM4446413v1	DNBSEQ-G400	92.57	1.01
#N/A	Unknown	conceptionense	#N/A	#N/A	#N/A	RGM	#N/A	Mycolicibacterium conceptionense	#N/A	OK		SAMEA3305051	PRJEB5740	GCF_001052995.1	Scaffold	6388267		20	Unknown	4772	1505	2015-04-20	PRJEB5740_assembly_1		64.36	0
#N/A	Unknown	colombiense	#N/A	#N/A	#N/A	SGM	SGM	Mycobacterium colombiense	#N/A	OK		SAMEA59602168	PRJEB19244	GCF_900161855.1	Scaffold	5853750		14	Unknown	5198	565	2017-02-02	PRJEB19244		88.84	2.87
#N/A	Unknown	obuense	#N/A	#N/A	#N/A	RGM	#N/A	Mycolicibacterium obuense	#N/A	OK		SAMEA110089006	PRJEB47281	GCF_943913265.1	Contig	5743266		#N/A	Unknown	5411	68	2022-06-14	u2DneDdYfL_bin.5.MAG		99.66	1.12
#N/A	Unknown	hassiacum	#N/A	#N/A	#N/A	RGM	RGM	Mycolicibacterium hassiacum	#N/A	OK		SAMN16273791	PRJNA665309	GCF_019686115.1	Contig	4618677		#N/A	Unknown	4437	204	2021-08-18	ASM1968611v1	Illumina NextSeq	95.53	0.09
#N/A	Unknown	gadium	#N/A	#N/A	#N/A	RGM	RGM	Mycolicibacterium gadium	#N/A	OK		SAMN28749595	PRJNA843551	GCF_036799405.1	Scaffold	6170022		76	Unknown	5954	128	2024-02-22	ASM3679940v1	Illumina	99.36	0.63
#N/A	Unknown	arupensis	#N/A	#N/A	#N/A	#N/A	#N/A	Mycolicibacter arupensis	#N/A	OK		SAMN10026447	PRJNA428383	GCF_008015745.1	Contig	5009268		#N/A	Unknown	4723	157	2019-08-19	ASM801574v1	Illumina HiSeq	96.76	7.7
#N/A	Unknown	rufum	#N/A	#N/A	#N/A	Unknown	RGM	Mycolicibacterium rufum	#N/A	OK		SAMN02777056	PRJNA247390	GCF_000762985.1	Contig	6176413		#N/A	Unknown	0	0	2014-10-02	ASM76298v1	PacBio	0	0
#N/A	Unknown	vanbaalenii	#N/A	#N/A	#N/A	RGM	RGM	Mycolicibacterium vanbaalenii	#N/A	OK		SAMN39891609	PRJNA823399	GCF_041677055.1	Contig	5832373		#N/A	Unknown	5599	212	2024-08-30	ASM4167705v1	Illumina HiSeq	93.49	0.76
#N/A	Unknown	nebraskense	#N/A	#N/A	#N/A	SGM	#N/A	Mycobacterium nebraskense	#N/A	OK		SAMN15435078	PRJNA640378	GCF_016185375.1	Scaffold	5408403		78	Unknown	4905	157	2020-12-21	ASM1618537v1	Illumina NovaSeq	93.42	0.71
#N/A	Unknown	shimoidei	#N/A	#N/A	#N/A	#N/A	#N/A	Mycobacterium shimoidei	#N/A	OK		SAMN04216951	PRJNA299467	GCF_002101905.1	Contig	4713740		#N/A	Unknown	4363	137	2017-04-20	ASM210190v1	Illumina HiSeq	0	0
#N/A	Unknown	koreensis	#N/A	#N/A	#N/A	SGM	SGM	Mycolicibacillus koreensis	#N/A	OK		SAMN05729963	PRJNA338014	GCF_001722415.1	Contig	3873226		#N/A	Unknown	3600	78	2016-09-09	ASM172241v1	Illumina	98.91	0.05
#N/A	Unknown	intermedium	#N/A	#N/A	#N/A	#N/A	#N/A	Mycobacterium intermedium	#N/A	OK		SAMN05729955	PRJNA338014	GCF_002024965.1	Contig	6875104		#N/A	Unknown	5674	508	2017-03-10	ASM202496v1	Illumina	0	0
#N/A	Unknown	poriferae	#N/A	#N/A	#N/A	RGM	RGM	Mycolicibacterium poriferae	#N/A	OK		SAMEA112958509	PRJEB26127	GCF_950074805.1	Contig	5882546		#N/A	Unknown	5520	219	2023-05-01	SRR3962772_bin.1_MetaWRAP_v1.3_MAG	Illumina HiSeq 2000	98.51	1.45
#N/A	Unknown	poriferae	#N/A	#N/A	#N/A	RGM	RGM	Mycolicibacterium poriferae	#N/A	OK		SAMEA112958374	PRJEB26114	GCF_950054185.1	Contig	5709104		#N/A	Unknown	5408	311	2023-05-01	SRR3960684_bin.9_MetaWRAP_v1.3_MAG	Illumina HiSeq 2000	94.87	2.8
#N/A	Unknown	poriferae	#N/A	#N/A	#N/A	RGM	RGM	Mycolicibacterium poriferae	#N/A	OK		SAMEA112958486	PRJEB26124	GCF_950054145.1	Contig	6425752		#N/A	Unknown	6200	299	2023-05-01	SRR3962508_bin.8_MetaWRAP_v1.3_MAG	Illumina HiSeq 2000	95.19	3.26
#N/A	Unknown	poriferae	#N/A	#N/A	#N/A	RGM	RGM	Mycolicibacterium poriferae	#N/A	OK		SAMEA112958404	PRJEB26117	GCF_950054135.1	Contig	6057426		#N/A	Unknown	5787	305	2023-05-01	SRR3961604_bin.7_MetaWRAP_v1.3_MAG	Illumina HiSeq 2000	95.48	1.63
#N/A	Unknown	talmoniae	#N/A	#N/A	#N/A	#N/A	#N/A	Mycobacterium talmoniae	#N/A	OK		SAMN08357531	PRJNA429663	GCF_002967005.1	Contig	5125857		#N/A	Unknown	4189	1647	2018-03-02	ASM296700v1	IonTorrent	59.31	1.65
#N/A	Unknown	pseudokansasii	#N/A	#N/A	#N/A	SGM	#N/A	Mycobacterium pseudokansasii	#N/A	OK		SAMEA4938324	PRJEB25525	GCF_900566075.1	Contig	6425786		#N/A	Unknown	5432	354	2018-11-01	MK142		99.55	0.4
#N/A	Unknown	gastri	#N/A	#N/A	#N/A	#N/A	#N/A	Mycobacterium gastri	#N/A	OK		SAMN04216928	PRJNA299467	GCF_002102175.1	Contig	5816659		#N/A	Unknown	4870	358	2017-04-20	ASM210217v1	Illumina HiSeq	99.15	0.35
#N/A	Unknown	attenuatum	#N/A	#N/A	#N/A	#N/A	#N/A	Mycobacterium attenuatum	#N/A	OK		SAMEA4938330	PRJEB25525	GCF_900566085.1	Contig	6527895		#N/A	Unknown	5507	359	2018-11-01	LAUMK41		99.52	1.78
#N/A	Unknown	innocens	#N/A	#N/A	#N/A	#N/A	#N/A	Mycobacterium innocens	#N/A	OK		SAMEA4938327	PRJEB25525	GCF_900566055.1	Contig	6187059		#N/A	Unknown	5325	561	2018-11-01	LAUMK13		98.6	0.58
#N/A	Unknown	persicum	#N/A	#N/A	#N/A	#N/A	#N/A	Mycobacterium persicum	#N/A	OK		SAMN06368474	PRJNA374853	GCF_002086915.1	Scaffold	6347217		30	Unknown	5399	339	2017-04-11	ASM208691v1	Illumina NextSeq 500	98.69	1.83
#N/A	Unknown	ostraviense	#N/A	#N/A	#N/A	Unknown	SGM	Mycobacterium ostraviense	#N/A	OK		SAMN07196566	PRJNA374853	GCF_002705925.1	Scaffold	6101088		200	Unknown	5187	490	2017-10-25	ASM270592v1	Illumina HiSeq	98.93	0.9
#N/A	Unknown	persicum	#N/A	#N/A	#N/A	#N/A	#N/A	Mycobacterium persicum	#N/A	OK		SAMN06064255	PRJNA354248	GCF_002086675.1	Contig	6172209		#N/A	Unknown	5345	432	2017-04-11	ASM208667v1	Illumina	98.64	0.5
#N/A	Unknown	kansasii	#N/A	#N/A	#N/A	SGM	SGM	Mycobacterium kansasii	#N/A	OK		SAMD00234085	PRJDB10140	GCF_015471985.1	Contig	6516416		#N/A	Unknown	5458	259	2020-11-02	ASM1547198v1	PacBio SMRT; Illumina MiSeq	99.26	0.88
#N/A	Unknown	kansasii	#N/A	#N/A	#N/A	SGM	SGM	Mycobacterium kansasii	#N/A	OK		SAMN04599336	PRJNA317047	GCF_001632965.1	Contig	6358301		#N/A	Unknown	5372	306	2016-04-27	Mkan_typeI_1.0	Illumina NextSeq 500	98.61	0.38
#N/A	Unknown	kansasii	#N/A	#N/A	#N/A	SGM	SGM	Mycobacterium kansasii	#N/A	OK		SAMEA4938320	PRJEB25525	GCF_900565995.1	Contig	6414242		#N/A	Unknown	5439	300	2018-11-01	LAUMK7		98.93	0.88
#N/A	Unknown	kansasii	#N/A	#N/A	#N/A	SGM	SGM	Mycobacterium kansasii	#N/A	OK		SAMN06339043	PRJNA374853	GCF_002086895.1	Scaffold	6687473		28	Unknown	5650	339	2017-04-11	ASM208689v1	Illumina NextSeq 500	97.74	2.15
#N/A	Unknown	kansasii	#N/A	#N/A	#N/A	SGM	SGM	Mycobacterium kansasii	#N/A	OK		SAMEA4938318	PRJEB25525	GCF_900565985.1	Contig	6405874		#N/A	Unknown	5454	302	2018-11-01	LAUMK22		98.93	0.88
#N/A	Unknown	kansasii	#N/A	#N/A	#N/A	SGM	SGM	Mycobacterium kansasii	#N/A	OK		SAMEA4938319	PRJEB25525	GCF_900566155.1	Contig	6606911		#N/A	Unknown	5674	329	2018-11-01	LAUMK40		98.93	0.94
#N/A	Unknown	kansasii	#N/A	#N/A	#N/A	SGM	SGM	Mycobacterium kansasii	#N/A	OK		SAMN02798027	PRJNA248353	GCF_000715375.1	Contig	6572554		#N/A	Unknown	5582	286	2014-06-27	ASM71537v1	Illumina HiSeq	99.07	0.38
#N/A	Unknown	kansasii	#N/A	#N/A	#N/A	SGM	SGM	Mycobacterium kansasii	#N/A	OK		SAMN07193056	PRJNA374853	GCF_002705785.1	Scaffold	6530604		40	Unknown	5460	424	2017-10-25	ASM270578v1	Illumina HiSeq	98	0.21
#N/A	Unknown	kansasii	#N/A	#N/A	#N/A	SGM	SGM	Mycobacterium kansasii	#N/A	OK		SAMN07193078	PRJNA374853	GCF_002705825.1	Scaffold	6679778		107	Unknown	5557	470	2017-10-25	ASM270582v1	Illumina HiSeq	98	0.21
#N/A	Unknown	kansasii	#N/A	#N/A	#N/A	SGM	SGM	Mycobacterium kansasii	#N/A	OK		SAMN07193077	PRJNA374853	GCF_002705865.1	Scaffold	6667663		102	Unknown	5560	471	2017-10-25	ASM270586v1	Illumina HiSeq	98	0.21
#N/A	Unknown	kansasii	#N/A	#N/A	#N/A	SGM	SGM	Mycobacterium kansasii	#N/A	OK		SAMN08399526	PRJNA431546	GCF_002920775.1	Contig	6307487		#N/A	Unknown	5409	303	2018-02-06	ASM292077v1	Illumina HiSeq	98.75	0.62
#N/A	Unknown	kansasii	#N/A	#N/A	#N/A	SGM	SGM	Mycobacterium kansasii	#N/A	OK		SAMN08397724	PRJNA431546	GCF_002920705.1	Contig	6411468		#N/A	Unknown	5518	331	2018-02-06	ASM292070v1	Illumina HiSeq	98.93	1.04
#N/A	Unknown	kansasii	#N/A	#N/A	#N/A	SGM	SGM	Mycobacterium kansasii	#N/A	OK		SAMN08397726	PRJNA431546	GCF_002920735.1	Contig	6464047		#N/A	Unknown	5545	314	2018-02-06	ASM292073v1	Illumina HiSeq	98.74	0.71
#N/A	Unknown	kansasii	#N/A	#N/A	#N/A	SGM	SGM	Mycobacterium kansasii	#N/A	OK		SAMN08407869	PRJNA431546	GCF_002920805.1	Contig	6213268		#N/A	Unknown	5311	289	2018-02-06	ASM292080v1	Illumina HiSeq	98.57	0.71
#N/A	Unknown	kansasii	#N/A	#N/A	#N/A	SGM	SGM	Mycobacterium kansasii	#N/A	OK		SAMN08407906	PRJNA431546	GCF_002920875.1	Contig	6178862		#N/A	Unknown	5293	288	2018-02-06	ASM292087v1	Illumina HiSeq	98.74	0.71
#N/A	Unknown	kansasii	#N/A	#N/A	#N/A	SGM	SGM	Mycobacterium kansasii	#N/A	OK		SAMN08395293	PRJNA431546	GCF_002920675.1	Contig	6282326		#N/A	Unknown	5398	312	2018-02-06	ASM292067v1	Illumina HiSeq	98.93	0.88
#N/A	Unknown	kansasii	#N/A	#N/A	#N/A	SGM	SGM	Mycobacterium kansasii	#N/A	OK		SAMN08399459	PRJNA431546	GCF_002920755.1	Contig	6284879		#N/A	Unknown	5429	306	2018-02-06	ASM292075v1	Illumina HiSeq	98.82	0.79
#N/A	Unknown	kansasii	#N/A	#N/A	#N/A	SGM	SGM	Mycobacterium kansasii	#N/A	OK		SAMN08399508	PRJNA431546	GCF_002920795.1	Contig	6289619		#N/A	Unknown	5404	317	2018-02-06	ASM292079v1	Illumina HiSeq	98.93	0.88
#N/A	Unknown	kansasii	#N/A	#N/A	#N/A	SGM	SGM	Mycobacterium kansasii	#N/A	OK		SAMN08395135	PRJNA431546	GCF_002920655.1	Contig	6374282		#N/A	Unknown	5505	315	2018-02-06	ASM292065v1	Illumina HiSeq	98.86	0.96
#N/A	Unknown	kansasii	#N/A	#N/A	#N/A	SGM	SGM	Mycobacterium kansasii	#N/A	OK		SAMN08407800	PRJNA431546	GCF_002920845.1	Contig	6228381		#N/A	Unknown	5356	308	2018-02-06	ASM292084v1	Illumina HiSeq	98.87	0.88
#N/A	Unknown	kansasii	#N/A	#N/A	#N/A	SGM	SGM	Mycobacterium kansasii	#N/A	OK		SAMN08395248	PRJNA431546	GCF_002920665.1	Contig	6225838		#N/A	Unknown	5387	304	2018-02-06	ASM292066v1	Illumina HiSeq	98.41	0.88
#N/A	Unknown	kansasii	#N/A	#N/A	#N/A	SGM	SGM	Mycobacterium kansasii	#N/A	OK		SAMN08407563	PRJNA431546	GCF_002920815.1	Contig	6282923		#N/A	Unknown	5481	382	2018-02-06	ASM292081v1	Illumina HiSeq	98.33	1.18
#N/A	Unknown	kansasii	#N/A	#N/A	#N/A	SGM	SGM	Mycobacterium kansasii 662	#N/A	OK		SAMN02641606	PRJNA191790	GCF_000523615.1	Contig	6896162		#N/A	Unknown	5608	601	2014-01-27	ASM52361v1	Illumina; Pacbio	93.8	2.25
#N/A	Unknown	persicum	#N/A	#N/A	#N/A	#N/A	#N/A	Mycobacterium persicum	#N/A	OK		SAMN07193079	PRJNA374853	GCF_002705895.1	Scaffold	6238172		107	Unknown	5283	365	2017-10-25	ASM270589v1	Illumina NextSeq 500	99.08	0.67
#N/A	Unknown	persicum	#N/A	#N/A	#N/A	#N/A	#N/A	Mycobacterium persicum	#N/A	OK		SAMN07196563	PRJNA374853	GCF_002705835.1	Scaffold	6217645		71	Unknown	5254	352	2017-10-25	ASM270583v1	Illumina NextSeq 500	99.08	0.5
#N/A	Unknown	persicum	#N/A	#N/A	#N/A	#N/A	#N/A	Mycobacterium persicum	#N/A	OK		SAMN04599338	PRJNA317047	GCF_001632975.1	Scaffold	6266032		162	Unknown	5356	330	2016-04-27	Mkan_typeII_1.0	Illumina NextSeq 500	98.75	0.5
#N/A	Unknown	attenuatum	#N/A	#N/A	#N/A	#N/A	#N/A	Mycobacterium attenuatum	#N/A	OK		SAMEA4938328	PRJEB25525	GCF_900566065.1	Contig	6344986		#N/A	Unknown	5292	346	2018-11-01	LAUMK136		99.52	1.61
#N/A	Unknown	persicum	#N/A	#N/A	#N/A	#N/A	#N/A	Mycobacterium persicum	#N/A	OK		SAMN06339046	PRJNA374853	GCF_002086855.1	Scaffold	6175840		23	Unknown	5320	315	2017-04-11	ASM208685v1	Illumina NextSeq 500	98.48	0.5
#N/A	Unknown	persicum	#N/A	#N/A	#N/A	#N/A	#N/A	Mycobacterium persicum	#N/A	OK		SAMEA4938321	PRJEB25525	GCF_900566005.1	Contig	6240721		#N/A	Unknown	5389	323	2018-11-01	LAUMK15		98.94	0.5
#N/A	Unknown	persicum	#N/A	#N/A	#N/A	#N/A	#N/A	Mycobacterium persicum	#N/A	OK		SAMEA4938323	PRJEB25525	GCF_900566035.1	Contig	6424222		#N/A	Unknown	5574	348	2018-11-01	LAUMK4		98.94	0.33
#N/A	Unknown	ostraviense	#N/A	#N/A	#N/A	Unknown	SGM	Mycobacterium ostraviense	#N/A	OK		SAMN04599333	PRJNA317047	GCF_001632895.1	Scaffold	6027332		187	Unknown	5149	466	2016-04-27	Mkan_typeIV_1.0	Illumina NextSeq 500	98.78	0.32
#N/A	Unknown	persicum	#N/A	#N/A	#N/A	#N/A	#N/A	Mycobacterium persicum	#N/A	OK		SAMEA4938322	PRJEB25525	GCF_900566015.1	Contig	6118741		#N/A	Unknown	5304	323	2018-11-01	LAUMK42		97.94	0.5
#N/A	Unknown	pseudokansasii	#N/A	#N/A	#N/A	SGM	#N/A	Mycobacterium pseudokansasii	#N/A	OK		SAMEA4938325	PRJEB25525	GCF_900566045.1	Contig	6287932		#N/A	Unknown	5436	383	2018-11-01	LAUMK21		99.22	0.07
#N/A	Unknown	pseudokansasii	#N/A	#N/A	#N/A	SGM	#N/A	Mycobacterium pseudokansasii	#N/A	OK		SAMEA4938326	PRJEB25525	GCF_900566025.1	Contig	6294787		#N/A	Unknown	5440	387	2018-11-01	LAUMK35		99.22	0.07
#N/A	Unknown	attenuatum	#N/A	#N/A	#N/A	#N/A	#N/A	Mycobacterium attenuatum	#N/A	OK		SAMEA4938329	PRJEB25525	GCF_900566105.1	Contig	6356576		#N/A	Unknown	5340	349	2018-11-01	LAUMK191		99.59	1.61
#N/A	Unknown	persicum	#N/A	#N/A	#N/A	#N/A	#N/A	Mycobacterium persicum	#N/A	OK		SAMEA6620858	PRJEB37255	GCF_902825395.1	Contig	6193138		#N/A	Unknown	5361	359	2020-04-02	Q1465		98.25	0.33
#N/A	Unknown	kansasii	#N/A	#N/A	#N/A	SGM	SGM	Mycobacterium kansasii	#N/A	OK		SAMN06273889	PRJNA368836	GCF_002003625.1	Contig	6629039		#N/A	Unknown	3295	2795	2017-02-17	ASM200362v1	PacBio RS II	45.68	0.62
#N/A	Unknown	kansasii	#N/A	#N/A	#N/A	SGM	SGM	Mycobacterium kansasii	#N/A	OK		SAMN06273888	PRJNA368836	GCF_002003585.1	Contig	6801699		#N/A	Unknown	4206	2021	2017-02-17	ASM200358v1	PacBio RS II	58.04	0.54
#N/A	Unknown	kansasii	#N/A	#N/A	#N/A	SGM	SGM	Mycobacterium kansasii	#N/A	OK		SAMN08637880	PRJNA437053	GCF_009827645.1	Contig	6389967		#N/A	Unknown	5402	296	2020-01-02	ASM982764v1	Illumina	0	0
#N/A	Unknown	kansasii	#N/A	#N/A	#N/A	SGM	SGM	Mycobacterium kansasii 824	#N/A	OK		SAMN02641608	PRJNA191792	GCF_000524095.1	Contig	6592549		#N/A	Unknown	4396	1551	2014-01-27	ASM52409v1	Illumina; Pacbio	65.59	0.21
#N/A	Unknown	pseudokansasii	#N/A	#N/A	#N/A	SGM	#N/A	Mycobacterium pseudokansasii	#N/A	OK		SAMN20165048	PRJNA745370	GCF_019751035.1	Contig	5801484		#N/A	Unknown	5069	348	2021-08-25	ASM1975103v1	Illumina	97.48	1.26
#N/A	Unknown	gastri	#N/A	#N/A	#N/A	#N/A	#N/A	Mycobacterium gastri 'Wayne'	#N/A	OK		SAMN02597426	PRJNA231757	GCF_000521195.1	Contig	6004793		#N/A	Unknown	4856	875	2014-01-16	MgastriV1	Illumina	0	0
#N/A	Unknown	chelonae	#N/A	#N/A	#N/A	RGM	RGM	Mycobacteroides chelonae	#N/A	OK		SAMN05897972	PRJNA347845	GCF_001942545.1	Contig	5035051		#N/A	Unknown	4813	75	2017-01-11	ASM194254v1	Illumina MiSeq	98.7	0.03
#N/A	Unknown	chelonae	#N/A	#N/A	#N/A	RGM	RGM	Mycobacteroides chelonae	#N/A	OK		SAMN04216917	PRJNA299467	GCF_002102055.1	Contig	5023765		#N/A	Unknown	4802	68	2017-04-20	ASM210205v1	Illumina HiSeq	98.7	0.03
#N/A	Unknown	chelonae	#N/A	#N/A	#N/A	RGM	RGM	Mycobacteroides chelonae	#N/A	OK		SAMN13542601	PRJNA594977	GCF_015700725.1	Contig	5107309		#N/A	Unknown	4839	73	2020-11-30	ASM1570072v1	Illumina HiSeq; Oxford Nanopore	99.43	0
#N/A	Unknown	chelonae	#N/A	#N/A	#N/A	RGM	RGM	Mycobacteroides chelonae	#N/A	OK		SAMN13542595	PRJNA594977	GCF_015700835.1	Contig	5073687		#N/A	Unknown	4894	58	2020-11-30	ASM1570083v1	Illumina HiSeq; Oxford Nanopore	98.23	0.03
#N/A	Unknown	chelonae	#N/A	#N/A	#N/A	RGM	RGM	Mycobacteroides chelonae	#N/A	OK		SAMN15422979	PRJNA643662	GCF_019173595.1	Contig	5240884		#N/A	Unknown	5096	51	2021-07-08	ASM1917359v1	Illumina MiSeq; Oxford Nanopore	99.09	0.03
#N/A	Unknown	chelonae	#N/A	#N/A	#N/A	RGM	RGM	Mycobacteroides chelonae	#N/A	OK		SAMN05898000	PRJNA347845	GCF_001853995.1	Contig	5878106		#N/A	Unknown	5798	355	2016-10-26	ASM185399v1	Illumina MiSeq	98.64	2.91
#N/A	Unknown	chelonae	#N/A	#N/A	#N/A	RGM	RGM	Mycobacteroides chelonae	#N/A	OK		SAMN05897993	PRJNA347845	GCF_001853845.1	Contig	4887531		#N/A	Unknown	4716	58	2016-10-26	ASM185384v1	Illumina MiSeq	98.64	0.34
#N/A	Unknown	chelonae	#N/A	#N/A	#N/A	RGM	RGM	Mycobacteroides chelonae	#N/A	OK		SAMN05898002	PRJNA347845	GCF_001854015.1	Contig	5004135		#N/A	Unknown	4814	99	2016-10-26	ASM185401v1	Illumina MiSeq	98.99	0.03
#N/A	Unknown	chelonae	#N/A	#N/A	#N/A	RGM	RGM	Mycobacteroides chelonae	#N/A	OK		SAMN05897987	PRJNA347845	GCF_001853775.1	Contig	5252925		#N/A	Unknown	5107	65	2016-10-26	ASM185377v1	Illumina MiSeq	98.7	0.03
#N/A	Unknown	chelonae	#N/A	#N/A	#N/A	RGM	RGM	Mycobacteroides chelonae	#N/A	OK		SAMN13542594	PRJNA594977	GCF_015700855.1	Contig	5059060		#N/A	Unknown	4880	62	2020-11-30	ASM1570085v1	Illumina HiSeq; Oxford Nanopore	98.11	0.03
#N/A	Unknown	chelonae	#N/A	#N/A	#N/A	RGM	RGM	Mycobacteroides chelonae	#N/A	OK		SAMN13542598	PRJNA594977	GCF_015700815.1	Contig	5012819		#N/A	Unknown	4792	56	2020-11-30	ASM1570081v1	Illumina HiSeq; Oxford Nanopore	98.54	0.03
#N/A	Unknown	chelonae	#N/A	#N/A	#N/A	RGM	RGM	Mycobacteroides chelonae	#N/A	OK		SAMN13542600	PRJNA594977	GCF_015700775.1	Contig	4945239		#N/A	Unknown	4795	75	2020-11-30	Myco6	Illumina HiSeq; Oxford Nanopore	98.64	0.42
#N/A	Unknown	chelonae	#N/A	#N/A	#N/A	RGM	RGM	Mycobacteroides chelonae	#N/A	OK		SAMN05897988	PRJNA347845	GCF_001853665.1	Contig	5118876		#N/A	Unknown	4970	63	2016-10-26	ASM185366v1	Illumina MiSeq	98.7	0.03
#N/A	Unknown	chelonae	#N/A	#N/A	#N/A	RGM	RGM	Mycobacteroides chelonae	#N/A	OK		SAMN05897997	PRJNA347845	GCF_001853965.1	Contig	5015148		#N/A	Unknown	4815	56	2016-10-26	ASM185396v1	Illumina MiSeq	98.7	0.03
#N/A	Unknown	chelonae	#N/A	#N/A	#N/A	RGM	RGM	Mycobacteroides chelonae	#N/A	OK		SAMN05897978	PRJNA347845	GCF_001853545.1	Contig	5115523		#N/A	Unknown	4900	69	2016-10-26	ASM185354v1	Illumina MiSeq	98.7	0.03
#N/A	Unknown	chelonae	#N/A	#N/A	#N/A	RGM	RGM	Mycobacteroides chelonae	#N/A	OK		SAMN05897980	PRJNA347845	GCF_001853615.1	Contig	5101196		#N/A	Unknown	4882	72	2016-10-26	ASM185361v1	Illumina MiSeq	98.7	0.03
#N/A	Unknown	chelonae	#N/A	#N/A	#N/A	RGM	RGM	Mycobacteroides chelonae	#N/A	OK		SAMN05897981	PRJNA347845	GCF_001853535.1	Contig	5092024		#N/A	Unknown	4872	64	2016-10-26	ASM185353v1	Illumina MiSeq	98.7	0.03
#N/A	Unknown	chelonae	#N/A	#N/A	#N/A	RGM	RGM	Mycobacteroides chelonae	#N/A	OK		SAMN05897991	PRJNA347845	GCF_001853805.1	Contig	5357569		#N/A	Unknown	5202	77	2016-10-26	ASM185380v1	Illumina MiSeq	99.33	0.49
#N/A	Unknown	chelonae	#N/A	#N/A	#N/A	RGM	RGM	Mycobacteroides chelonae	#N/A	OK		SAMN05898001	PRJNA347845	GCF_001853895.1	Contig	4984122		#N/A	Unknown	4790	66	2016-10-26	ASM185389v1	Illumina MiSeq	98.99	0.05
#N/A	Unknown	chelonae	#N/A	#N/A	#N/A	RGM	RGM	Mycobacteroides chelonae	#N/A	OK		SAMN05897986	PRJNA347845	GCF_001853685.1	Contig	5142009		#N/A	Unknown	4957	61	2016-10-26	ASM185368v1	Illumina MiSeq	99.09	0
#N/A	Unknown	chelonae	#N/A	#N/A	#N/A	RGM	RGM	Mycobacteroides chelonae	#N/A	OK		SAMN05897999	PRJNA347845	GCF_001853985.1	Contig	5062740		#N/A	Unknown	4882	93	2016-10-26	ASM185398v1	Illumina MiSeq	98.64	0.42
#N/A	Unknown	chelonae	#N/A	#N/A	#N/A	RGM	RGM	Mycobacteroides chelonae	#N/A	OK		SAMN05897985	PRJNA347845	GCF_001853695.1	Contig	4919524		#N/A	Unknown	4678	61	2016-10-26	ASM185369v1	Illumina MiSeq	98.7	0.03
#N/A	Unknown	chelonae	#N/A	#N/A	#N/A	RGM	RGM	Mycobacteroides chelonae	#N/A	OK		SAMN05897983	PRJNA347845	GCF_001853715.1	Contig	5204027		#N/A	Unknown	5009	68	2016-10-26	ASM185371v1	Illumina MiSeq	99.09	0
#N/A	Unknown	chelonae	#N/A	#N/A	#N/A	RGM	RGM	Mycobacteroides chelonae	#N/A	OK		SAMN05897982	PRJNA347845	GCF_001853745.1	Contig	5202317		#N/A	Unknown	5004	67	2016-10-26	ASM185374v1	Illumina MiSeq	99.09	0
#N/A	Unknown	chelonae	#N/A	#N/A	#N/A	RGM	RGM	Mycobacteroides chelonae	#N/A	OK		SAMN39413576	PRJNA1063977	GCF_039668305.1	Contig	5056078		#N/A	Unknown	4842	47	2024-05-17	ASM3966830v1	BGI	99.05	0.38
#N/A	Unknown	chelonae	#N/A	#N/A	#N/A	RGM	RGM	Mycobacteroides chelonae	#N/A	OK		SAMN31484286	PRJNA894974	GCF_041644775.1	Contig	5126096		#N/A	Unknown	4940	54	2024-08-29	ASM4164477v1	Illumina NovaSeq	99.09	0.03
#N/A	Unknown	chelonae	#N/A	#N/A	#N/A	RGM	RGM	Mycobacteroides chelonae	#N/A	OK		SAMN31484284	PRJNA894974	GCF_041644855.1	Contig	5221752		#N/A	Unknown	5130	51	2024-08-29	ASM4164485v1	Illumina NovaSeq	99.09	0.03
#N/A	Unknown	chelonae	#N/A	#N/A	#N/A	RGM	RGM	Mycobacteroides chelonae	#N/A	OK		SAMN05897996	PRJNA347845	GCF_001853885.1	Contig	5201060		#N/A	Unknown	4976	73	2016-10-26	ASM185388v1	Illumina MiSeq	98.7	0.03
#N/A	Unknown	chelonae	#N/A	#N/A	#N/A	RGM	RGM	Mycobacteroides chelonae	#N/A	OK		SAMN05897973	PRJNA347845	GCF_001942555.1	Contig	5099700		#N/A	Unknown	4907	61	2017-01-11	ASM194255v1	Illumina MiSeq	98.36	0.03
#N/A	Unknown	chelonae	#N/A	#N/A	#N/A	RGM	RGM	Mycobacteroides chelonae	#N/A	OK		SAMN05897975	PRJNA347845	GCF_001942575.1	Contig	5114756		#N/A	Unknown	4962	58	2017-01-11	ASM194257v1	Illumina MiSeq	98.7	0.03
#N/A	Unknown	chelonae	#N/A	#N/A	#N/A	RGM	RGM	Mycobacteroides chelonae	#N/A	OK		SAMN05897979	PRJNA347845	GCF_001853605.1	Contig	5171588		#N/A	Unknown	5048	69	2016-10-26	ASM185360v1	Illumina MiSeq	98.7	0.03
#N/A	Unknown	chelonae	#N/A	#N/A	#N/A	RGM	RGM	Mycobacteroides chelonae	#N/A	OK		SAMN05897995	PRJNA347845	GCF_001853925.1	Contig	5331455		#N/A	Unknown	5116	77	2016-10-26	ASM185392v1	Illumina MiSeq	99.05	0.88
#N/A	Unknown	chelonae	#N/A	#N/A	#N/A	RGM	RGM	Mycobacteroides chelonae	#N/A	OK		SAMN05897990	PRJNA347845	GCF_001853585.1	Contig	5267678		#N/A	Unknown	5033	130	2016-10-26	ASM185358v1	Illumina MiSeq	98.99	0.03
#N/A	Unknown	chelonae	#N/A	#N/A	#N/A	RGM	RGM	Mycobacteroides chelonae	#N/A	OK		SAMN05897998	PRJNA347845	GCF_001853945.1	Contig	5815049		#N/A	Unknown	5674	130	2016-10-26	ASM185394v1	Illumina MiSeq	98.99	0.21
#N/A	Unknown	chelonae	#N/A	#N/A	#N/A	RGM	RGM	Mycobacteroides chelonae	#N/A	OK		SAMD00545766	PRJDB14421	GCF_026012635.1	Scaffold	5162943		51	Unknown	5065	66	2022-10-11	ASM2601263v1	DNBSEQ-G400	99.26	0.03
#N/A	Unknown	chelonae	#N/A	#N/A	#N/A	RGM	RGM	Mycobacteroides chelonae	#N/A	OK		SAMN05897994	PRJNA347845	GCF_001853865.1	Contig	4938961		#N/A	Unknown	4775	86	2016-10-26	ASM185386v1	Illumina MiSeq	98.99	0
#N/A	Unknown	chelonae	#N/A	#N/A	#N/A	RGM	RGM	Mycobacteroides chelonae	#N/A	OK		SAMN05186786	PRJNA323571	GCF_002013455.1	Contig	5152563		#N/A	Unknown	5003	63	2017-03-03	ASM201345v1	Illumina HiSeq	98.7	0.03
#N/A	Unknown	chelonae	#N/A	#N/A	#N/A	RGM	RGM	Mycobacteroides chelonae	#N/A	OK		SAMN18795076	PRJNA722866	GCF_019061385.1	Contig	5281480		#N/A	Unknown	5117	86	2021-06-29	ASM1906138v1	Illumina NovaSeq	99.05	0.49
#N/A	Unknown	chelonae	#N/A	#N/A	#N/A	RGM	RGM	Mycobacteroides chelonae	#N/A	OK		SAMN05186771	PRJNA323571	GCF_002013305.1	Contig	4989234		#N/A	Unknown	4844	80	2017-03-03	ASM201330v1	Illumina HiSeq	99.05	0.03
#N/A	Unknown	chelonae	#N/A	#N/A	#N/A	RGM	RGM	Mycobacteroides chelonae	#N/A	OK		SAMN05186792	PRJNA323571	GCF_002013515.1	Contig	4988518		#N/A	Unknown	4817	59	2017-03-03	ASM201351v1	Illumina HiSeq	98.7	0.03
#N/A	Unknown	chelonae	#N/A	#N/A	#N/A	RGM	RGM	Mycobacteroides chelonae	#N/A	OK		SAMN05186772	PRJNA323571	GCF_002013635.1	Contig	5166650		#N/A	Unknown	5013	80	2017-03-03	ASM201363v1	Illumina HiSeq	98.24	0.03
#N/A	Unknown	chelonae	#N/A	#N/A	#N/A	RGM	RGM	Mycobacteroides chelonae	#N/A	OK		SAMN05186770	PRJNA323571	GCF_002013725.1	Contig	5087096		#N/A	Unknown	4962	69	2017-03-03	ASM201372v1	Illumina HiSeq	98.59	0.03
#N/A	Unknown	chelonae	#N/A	#N/A	#N/A	RGM	RGM	Mycobacteroides chelonae	#N/A	OK		SAMN05186789	PRJNA323571	GCF_002013485.1	Contig	5124775		#N/A	Unknown	4947	69	2017-03-03	ASM201348v1	Illumina HiSeq	98.36	0.03
#N/A	Unknown	chelonae	#N/A	#N/A	#N/A	RGM	RGM	Mycobacteroides chelonae	#N/A	OK		SAMN05186788	PRJNA323571	GCF_002013855.1	Contig	5211550		#N/A	Unknown	5109	80	2017-03-03	ASM201385v1	Illumina HiSeq	98.65	0.03
#N/A	Unknown	chelonae	#N/A	#N/A	#N/A	RGM	RGM	Mycobacteroides chelonae	#N/A	OK		SAMN05186773	PRJNA323571	GCF_002013315.1	Contig	4939129		#N/A	Unknown	4708	80	2017-03-03	ASM201331v1	Illumina HiSeq	98.47	0.03
#N/A	Unknown	chelonae	#N/A	#N/A	#N/A	RGM	RGM	Mycobacteroides chelonae	#N/A	OK		SAMN05186791	PRJNA323571	GCF_002013825.1	Contig	5122533		#N/A	Unknown	4984	73	2017-03-03	ASM201382v1	Illumina HiSeq	97.74	0.03
#N/A	Unknown	chelonae	#N/A	#N/A	#N/A	RGM	RGM	Mycobacteroides chelonae	#N/A	OK		SAMN13542599	PRJNA594977	GCF_015700795.1	Contig	5196745		#N/A	Unknown	5028	89	2020-11-30	ASM1570079v1	Illumina HiSeq; Oxford Nanopore	98.7	0.03
#N/A	Unknown	chelonae	#N/A	#N/A	#N/A	RGM	RGM	Mycobacteroides chelonae	#N/A	OK		SAMN05186769	PRJNA323571	GCF_002013595.1	Contig	4996994		#N/A	Unknown	4823	83	2017-03-03	ASM201359v1	Illumina HiSeq	98.82	0.03
#N/A	Unknown	chelonae	#N/A	#N/A	#N/A	RGM	RGM	Mycobacteroides chelonae	#N/A	OK		SAMN05186790	PRJNA323571	GCF_002013675.1	Contig	5132689		#N/A	Unknown	4956	81	2017-03-03	ASM201367v1	Illumina HiSeq	98.27	0.03
#N/A	Unknown	chelonae	#N/A	#N/A	#N/A	RGM	RGM	Mycobacteroides chelonae	#N/A	OK		SAMN05186781	PRJNA323571	GCF_002013815.1	Contig	5454906		#N/A	Unknown	5391	101	2017-03-03	ASM201381v1	Illumina HiSeq	98.05	0.03
#N/A	Unknown	chelonae	#N/A	#N/A	#N/A	RGM	RGM	Mycobacteroides chelonae	#N/A	OK		SAMN05186793	PRJNA323571	GCF_002013535.1	Contig	5181067		#N/A	Unknown	5015	75	2017-03-03	ASM201353v1	Illumina HiSeq	98.7	0.21
#N/A	Unknown	chelonae	#N/A	#N/A	#N/A	RGM	RGM	Mycobacteroides chelonae	#N/A	OK		SAMN05898003	PRJNA347845	GCF_001854035.1	Contig	5267463		#N/A	Unknown	5066	89	2016-10-26	ASM185403v1	Illumina MiSeq	0	0
#N/A	Unknown	malmoense	#N/A	#N/A	#N/A	SGM	SGM	Mycobacterium malmoense	#N/A	OK		SAMN06064244	PRJNA354248	GCF_002086305.1	Contig	5298816		#N/A	Unknown	4784	187	2017-04-11	ASM208630v1	Illumina	98.28	1.22
#N/A	Unknown	malmoense	#N/A	#N/A	#N/A	SGM	SGM	Mycobacterium malmoense	#N/A	OK		SAMN05969904	PRJNA352326	GCF_001870845.1	Contig	5665471		#N/A	Unknown	5225	237	2016-11-07	ASM187084v1	Illumina MiSeq	98.25	3.09
#N/A	Unknown	smegmatis	#N/A	#N/A	#N/A	RGM	RGM	Mycolicibacterium smegmatis	#N/A	OK		SAMN32669029	PRJNA922589	GCF_029222015.1	Contig	6940540		#N/A	Unknown	6540	223	2023-03-15	ASM2922201v1	Illumina MiSeq	97.64	2.2
#N/A	Unknown	smegmatis	#N/A	#N/A	#N/A	RGM	RGM	Mycolicibacterium smegmatis	#N/A	OK		SAMN22365124	PRJNA231221	GCF_020731585.1	Contig	6967248		#N/A	Unknown	6543	104	2021-11-02	ASM2073158v1	Pacbio; Illumina	98.68	1.13
#N/A	Unknown	smegmatis	#N/A	#N/A	#N/A	RGM	RGM	Mycolicibacterium smegmatis	#N/A	OK		SAMEA26391418	PRJEB6403	GCF_900453465.1	Contig	6959437		#N/A	Unknown	6490	150	2018-08-01	52579_C01		97.57	1.29
#N/A	Unknown	smegmatis	#N/A	#N/A	#N/A	RGM	RGM	Mycolicibacterium smegmatis	#N/A	OK		SAMN10960838	PRJNA522926	GCF_009764675.1	Scaffold	6995354		114	Unknown	6542	110	2019-12-18	ASM976467v1	Illumina HiSeq	97.96	3.09
#N/A	Unknown	smegmatis	#N/A	#N/A	#N/A	RGM	RGM	Mycolicibacterium smegmatis	#N/A	OK		SAMN32669032	PRJNA922589	GCF_029221955.1	Contig	6921838		#N/A	Unknown	6495	138	2023-03-15	ASM2922195v1	Illumina MiSeq	97.86	2.21
#N/A	Unknown	smegmatis	#N/A	#N/A	#N/A	RGM	RGM	Mycolicibacterium smegmatis	#N/A	OK		SAMN28113943	PRJNA835822	GCF_024179085.1	Contig	7600730		#N/A	Unknown	7181	154	2022-07-06	ASM2417908v1	Illumina MiSeq	94.62	12.56
#N/A	Unknown	smegmatis	#N/A	#N/A	#N/A	RGM	RGM	Mycolicibacterium smegmatis	#N/A	OK		SAMN09088051	PRJNA454808	GCF_004310235.1	Scaffold	6833447		122	Unknown	6443	113	2019-02-27	ASM431023v1	Illumina MiSeq	98.44	1.25
#N/A	Unknown	smegmatis	#N/A	#N/A	#N/A	RGM	RGM	Mycolicibacterium smegmatis	#N/A	OK		SAMN27155646	PRJNA821894	GCF_023913245.1	Contig	6912349		#N/A	Unknown	6521	187	2022-06-24	ASM2391324v1	Illumina MiSeq	98.43	0.88
#N/A	Unknown	smegmatis	#N/A	#N/A	#N/A	RGM	RGM	Mycolicibacterium smegmatis	#N/A	OK		SAMN27554454	PRJNA826308	GCF_024085445.1	Scaffold	6844754		107	Unknown	6455	110	2022-06-30	ASM2408544v1	Illumina HiSeq	98.39	0.88
#N/A	Unknown	smegmatis	#N/A	#N/A	#N/A	RGM	RGM	Mycolicibacterium smegmatis	#N/A	OK		SAMN16559239	PRJNA672137	GCF_015223255.1	Scaffold	6825805		117	Unknown	6440	110	2020-11-03	ASM1522325v1	Illumina HiSeq	98.44	0.88
#N/A	Unknown	smegmatis	#N/A	#N/A	#N/A	RGM	RGM	Mycolicibacterium smegmatis	#N/A	OK		SAMN09088053	PRJNA454808	GCF_004310145.1	Scaffold	6832606		143	Unknown	6454	120	2019-02-27	ASM431014v1	Illumina MiSeq	98.4	0.9
#N/A	Unknown	smegmatis	#N/A	#N/A	#N/A	RGM	RGM	Mycolicibacterium smegmatis	#N/A	OK		SAMN09088050	PRJNA454808	GCF_004310165.1	Scaffold	6829205		117	Unknown	6437	110	2019-02-27	ASM431016v1	Illumina MiSeq	98.44	0.88
#N/A	Unknown	smegmatis	#N/A	#N/A	#N/A	RGM	RGM	Mycolicibacterium smegmatis	#N/A	OK		SAMN27554467	PRJNA826308	GCF_024085085.1	Scaffold	6844581		120	Unknown	6460	112	2022-06-30	ASM2408508v1	Illumina HiSeq	98.41	0.88
#N/A	Unknown	smegmatis	#N/A	#N/A	#N/A	RGM	RGM	Mycolicibacterium smegmatis	#N/A	OK		SAMN27554465	PRJNA826308	GCF_024085095.1	Scaffold	6845319		121	Unknown	6465	112	2022-06-30	ASM2408509v1	Illumina HiSeq	98.43	1.13
#N/A	Unknown	smegmatis	#N/A	#N/A	#N/A	RGM	RGM	Mycolicibacterium smegmatis	#N/A	OK		SAMN27554468	PRJNA826308	GCF_024085205.1	Scaffold	6845675		127	Unknown	6457	118	2022-06-30	ASM2408520v1	Illumina HiSeq	98.65	0.88
#N/A	Unknown	smegmatis	#N/A	#N/A	#N/A	RGM	RGM	Mycolicibacterium smegmatis	#N/A	OK		SAMN27554460	PRJNA826308	GCF_024085225.1	Scaffold	6844950		108	Unknown	6454	111	2022-06-30	ASM2408522v1	Illumina HiSeq	98.31	0.88
#N/A	Unknown	smegmatis	#N/A	#N/A	#N/A	RGM	RGM	Mycolicibacterium smegmatis	#N/A	OK		SAMN27554457	PRJNA826308	GCF_024085335.1	Scaffold	6844249		114	Unknown	6454	114	2022-06-30	ASM2408533v1	Illumina HiSeq	98.39	0.88
#N/A	Unknown	smegmatis	#N/A	#N/A	#N/A	RGM	RGM	Mycolicibacterium smegmatis	#N/A	OK		SAMN09088052	PRJNA454808	GCF_004310225.1	Scaffold	6831345		121	Unknown	6442	111	2019-02-27	ASM431022v1	Illumina MiSeq	98.26	1
#N/A	Unknown	smegmatis	#N/A	#N/A	#N/A	RGM	RGM	Mycolicibacterium smegmatis	#N/A	OK		SAMN16559236	PRJNA672137	GCF_015321325.1	Scaffold	6829159		113	Unknown	6438	113	2020-11-09	ASM1532132v1	Illumina HiSeq	98.44	0.88
#N/A	Unknown	smegmatis	#N/A	#N/A	#N/A	RGM	RGM	Mycolicibacterium smegmatis	#N/A	OK		SAMN27554466	PRJNA826308	GCF_024085065.1	Scaffold	6844523		115	Unknown	6459	115	2022-06-30	ASM2408506v1	Illumina HiSeq	98.39	0.88
#N/A	Unknown	smegmatis	#N/A	#N/A	#N/A	RGM	RGM	Mycolicibacterium smegmatis	#N/A	OK		SAMN16559237	PRJNA672137	GCF_015223295.1	Scaffold	6827215		109	Unknown	6438	110	2020-11-03	ASM1522329v1	Illumina HiSeq	98.44	0.88
#N/A	Unknown	smegmatis	#N/A	#N/A	#N/A	RGM	RGM	Mycolicibacterium smegmatis	#N/A	OK		SAMN16559235	PRJNA672137	GCF_015321375.1	Scaffold	6830079		109	Unknown	6439	107	2020-11-09	ASM1532137v1	Illumina HiSeq	98.44	0.88
#N/A	Unknown	smegmatis	#N/A	#N/A	#N/A	RGM	RGM	Mycolicibacterium smegmatis	#N/A	OK		SAMN09088057	PRJNA454808	GCF_004310195.1	Scaffold	6848781		195	Unknown	6477	145	2019-02-27	ASM431019v1	Illumina MiSeq	98.44	0.92
#N/A	Unknown	smegmatis	#N/A	#N/A	#N/A	RGM	RGM	Mycolicibacterium smegmatis	#N/A	OK		SAMN16559238	PRJNA672137	GCF_015223265.1	Scaffold	6826127		115	Unknown	6435	112	2020-11-03	ASM1522326v1	Illumina HiSeq	98.44	0.88
#N/A	Unknown	smegmatis	#N/A	#N/A	#N/A	RGM	RGM	Mycolicibacterium smegmatis	#N/A	OK		SAMN16559234	PRJNA672137	GCF_015223305.1	Scaffold	6828407		119	Unknown	6447	110	2020-11-03	ASM1522330v1	Illumina HiSeq	98.44	0.88
#N/A	Unknown	smegmatis	#N/A	#N/A	#N/A	RGM	RGM	Mycolicibacterium smegmatis	#N/A	OK		SAMN16559240	PRJNA672137	GCF_015223215.1	Scaffold	6827328		115	Unknown	6434	115	2020-11-03	ASM1522321v1	Illumina HiSeq	98.44	0.88
#N/A	Unknown	smegmatis	#N/A	#N/A	#N/A	RGM	RGM	Mycolicibacterium smegmatis	#N/A	OK		SAMN27554462	PRJNA826308	GCF_024085165.1	Scaffold	6845264		116	Unknown	6457	109	2022-06-30	ASM2408516v1	Illumina HiSeq	98.64	0.88
#N/A	Unknown	smegmatis	#N/A	#N/A	#N/A	RGM	RGM	Mycolicibacterium smegmatis	#N/A	OK		SAMN27554459	PRJNA826308	GCF_024085325.1	Scaffold	6844939		113	Unknown	6456	111	2022-06-30	ASM2408532v1	Illumina HiSeq	98.64	0.88
#N/A	Unknown	smegmatis	#N/A	#N/A	#N/A	RGM	RGM	Mycolicibacterium smegmatis	#N/A	OK		SAMN27554464	PRJNA826308	GCF_024085075.1	Scaffold	6844942		117	Unknown	6457	112	2022-06-30	ASM2408507v1	Illumina HiSeq	98.39	0.88
#N/A	Unknown	smegmatis	#N/A	#N/A	#N/A	RGM	RGM	Mycolicibacterium smegmatis	#N/A	OK		SAMN27554461	PRJNA826308	GCF_024085145.1	Scaffold	6844606		114	Unknown	6458	113	2022-06-30	ASM2408514v1	Illumina HiSeq	98.64	0.88
#N/A	Unknown	smegmatis	#N/A	#N/A	#N/A	RGM	RGM	Mycolicibacterium smegmatis	#N/A	OK		SAMN27554469	PRJNA826308	GCF_024085175.1	Scaffold	6845074		116	Unknown	6458	112	2022-06-30	ASM2408517v1	Illumina HiSeq	98.68	0.88
#N/A	Unknown	smegmatis	#N/A	#N/A	#N/A	RGM	RGM	Mycolicibacterium smegmatis	#N/A	OK		SAMN27554458	PRJNA826308	GCF_024085245.1	Scaffold	6844743		115	Unknown	6460	113	2022-06-30	ASM2408524v1	Illumina HiSeq	98.68	0.88
#N/A	Unknown	smegmatis	#N/A	#N/A	#N/A	RGM	RGM	Mycolicibacterium smegmatis	#N/A	OK		SAMN27554463	PRJNA826308	GCF_024085945.1	Scaffold	6845160		119	Unknown	6462	115	2022-06-30	ASM2408594v1	Illumina HiSeq	98.68	0.88
#N/A	Unknown	smegmatis	#N/A	#N/A	#N/A	RGM	RGM	Mycolicibacterium smegmatis	#N/A	OK		SAMN27554455	PRJNA826308	GCF_024085425.1	Scaffold	6844986		113	Unknown	6458	111	2022-06-30	ASM2408542v1	Illumina HiSeq	98.64	0.88
#N/A	Unknown	smegmatis	#N/A	#N/A	#N/A	RGM	RGM	Mycolicibacterium smegmatis	#N/A	OK		SAMN09088056	PRJNA454808	GCF_004310135.1	Scaffold	6830791		128	Unknown	6445	113	2019-02-27	ASM431013v1	Illumina MiSeq	98.44	0.88
#N/A	Unknown	smegmatis	#N/A	#N/A	#N/A	RGM	RGM	Mycolicibacterium smegmatis	#N/A	OK		SAMN09088059	PRJNA454808	GCF_004310095.1	Scaffold	6832326		132	Unknown	6443	122	2019-02-27	ASM431009v1	Illumina MiSeq	98.44	0.88
#N/A	Unknown	smegmatis	#N/A	#N/A	#N/A	RGM	RGM	Mycolicibacterium smegmatis	#N/A	OK		SAMN09088049	PRJNA454808	GCF_004310125.1	Scaffold	6835158		142	Unknown	6450	124	2019-02-27	ASM431012v1	Illumina MiSeq	98.44	0.93
#N/A	Unknown	smegmatis	#N/A	#N/A	#N/A	RGM	RGM	Mycolicibacterium smegmatis	#N/A	OK		SAMN27554456	PRJNA826308	GCF_024085405.1	Scaffold	6845423		118	Unknown	6462	114	2022-06-30	ASM2408540v1	Illumina HiSeq	98.64	0.88
#N/A	Unknown	smegmatis	#N/A	#N/A	#N/A	RGM	RGM	Mycolicibacterium smegmatis	#N/A	OK		SAMN09088054	PRJNA454808	GCF_004310075.1	Scaffold	6830272		139	Unknown	6441	122	2019-02-27	ASM431007v1	Illumina MiSeq	98.44	0.88
#N/A	Unknown	smegmatis	#N/A	#N/A	#N/A	RGM	RGM	Mycolicibacterium smegmatis	#N/A	OK		SAMN09088055	PRJNA454808	GCF_004310055.1	Scaffold	6915101		478	Unknown	6592	258	2019-02-27	ASM431005v1	Illumina MiSeq	98.69	1.23
#N/A	Unknown	smegmatis	#N/A	#N/A	#N/A	RGM	RGM	Mycolicibacterium smegmatis	#N/A	OK		SAMN16559233	PRJNA672137	GCF_015223325.1	Scaffold	6829479		116	Unknown	6444	112	2020-11-03	ASM1522332v1	Illumina HiSeq	98.44	0.88
#N/A	Unknown	smegmatis	#N/A	#N/A	#N/A	RGM	RGM	Mycolicibacterium smegmatis	#N/A	OK		SAMN32669033	PRJNA922589	GCF_039889265.1	Contig	6914441		#N/A	Unknown	6508	147	2024-05-28	ASM3988926v1	Illumina MiSeq	97.64	1.96
#N/A	Unknown	smegmatis	#N/A	#N/A	#N/A	RGM	RGM	Mycolicibacterium smegmatis	#N/A	OK		SAMN32669034	PRJNA922589	GCF_029221935.1	Contig	6916857		#N/A	Unknown	6504	144	2023-03-15	ASM2922193v1	Illumina MiSeq	97.65	2.18
#N/A	Unknown	smegmatis	#N/A	#N/A	#N/A	RGM	RGM	Mycolicibacterium smegmatis	#N/A	OK		SAMN09088058	PRJNA454808	GCF_004309955.1	Scaffold	6835795		171	Unknown	6457	127	2019-02-27	ASM430995v1	Illumina MiSeq	98.44	1.06
#N/A	Unknown	smegmatis	#N/A	#N/A	#N/A	RGM	RGM	Mycolicibacterium smegmatis	#N/A	OK		SAMN32669031	PRJNA922589	GCF_039889255.1	Contig	6921148		#N/A	Unknown	6503	135	2024-05-28	ASM3988925v1	Illumina MiSeq	97.67	2
#N/A	Unknown	smegmatis	#N/A	#N/A	#N/A	RGM	RGM	Mycolicibacterium smegmatis	#N/A	OK		SAMN32669030	PRJNA922589	GCF_029221905.1	Contig	6913465		#N/A	Unknown	6508	147	2023-03-15	ASM2922190v1	Illumina MiSeq	97.67	2.21
#N/A	Unknown	smegmatis	#N/A	#N/A	#N/A	RGM	RGM	Mycolicibacterium smegmatis	#N/A	OK		SAMN09088060	PRJNA454808	GCF_004310045.1	Scaffold	6827014		157	Unknown	6436	144	2019-02-27	ASM431004v1	Illumina MiSeq	98.4	0.94
#N/A	Unknown	smegmatis	#N/A	#N/A	#N/A	RGM	RGM	Mycolicibacterium smegmatis MC2 155	#N/A	OK		SAMN10964431	PRJNA523130	GCF_004307055.1	Scaffold	6827731		128	Unknown	6442	116	2019-02-26	ASM430705v1	Illumina MiSeq	98.44	0.88
#N/A	Unknown	smegmatis	#N/A	#N/A	#N/A	RGM	RGM	Mycolicibacterium smegmatis MC2 51	#N/A	OK		SAMN02951866	PRJNA233977	GCF_000521845.1	Scaffold	6823739		96	Unknown	6420	122	2014-01-23	MC2_51v1	Illumina HiSeq	98.42	1.13
#N/A	Unknown	abscessus	#N/A	#N/A	#N/A	RGM	RGM	Mycobacteroides abscessus	#N/A	OK		SAMEA4017704	PRJEB6403	GCF_900453225.1	Contig	5090566		#N/A	Unknown	4933	55	2018-08-01	46941_C01		98.79	0.93
#N/A	Unknown	abscessus	#N/A	#N/A	#N/A	RGM	RGM	Mycobacteroides abscessus ATCC 19977	#N/A	OK		SAMN05897971	PRJNA347845	GCF_001942505.1	Contig	5098655		#N/A	Unknown	4968	54	2017-01-11	ASM194250v1	Illumina MiSeq	98.89	0.93
#N/A	Unknown	abscessus	#N/A	#N/A	#N/A	RGM	RGM	Mycobacteroides abscessus subsp. massiliense	#N/A	OK		SAMN06064247	PRJNA354248	GCF_002086375.1	Contig	4967435		#N/A	Unknown	4825	66	2017-04-11	ASM208637v1	Illumina	98.27	1.04
#N/A	Unknown	abscessus	#N/A	#N/A	#N/A	RGM	RGM	Mycobacteroides abscessus subsp. massiliense	#N/A	OK		SAMN03068290	PRJNA261046	GCF_001792625.1	Contig	4890609		#N/A	Unknown	4756	98	2016-10-19	ASM179262v1	Illumina HiSeq	97.9	0.96
#N/A	Unknown	abscessus	#N/A	#N/A	#N/A	RGM	RGM	Mycobacteroides abscessus subsp. bolletii	#N/A	OK		SAMN03491845	PRJNA281565	GCF_006409125.1	Contig	5053525		#N/A	Unknown	4892	64	2019-06-24	ASM640912v1	Illumina HiSeq	98.76	0.93
#N/A	Unknown	abscessus	#N/A	#N/A	#N/A	RGM	RGM	Mycobacteroides abscessus subsp. bolletii	#N/A	OK		SAMN06064233	PRJNA354248	GCF_002086525.1	Contig	5061701		#N/A	Unknown	4894	65	2017-04-11	ASM208652v1	Illumina	98.74	0.93
#N/A	Unknown	abscessus	#N/A	#N/A	#N/A	RGM	RGM	Mycobacteroides abscessus subsp. bolletii	#N/A	OK		SAMN05186795	PRJNA323571	GCF_002013835.1	Contig	5043548		#N/A	Unknown	4876	67	2017-03-03	ASM201383v1	Illumina HiSeq	98.76	0.93
#N/A	Unknown	abscessus	#N/A	#N/A	#N/A	RGM	RGM	Mycobacteroides abscessus subsp. bolletii	#N/A	OK		SAMN03068289	PRJNA261046	GCF_001792615.1	Contig	4982977		#N/A	Unknown	4846	83	2016-10-19	ASM179261v1	Illumina HiSeq	98.46	0.93
#N/A	Unknown	abscessus	#N/A	#N/A	#N/A	RGM	RGM	Mycobacteroides abscessus subsp. massiliense CCUG 48898 = JCM 15300	#N/A	OK		SAMN00672674	PRJNA65215	GCF_000270665.1	Contig	5195205		#N/A	Unknown	5012	66	2012-06-19	ASM27066v1	Illumina; 454	97.77	4.35
#N/A	Unknown	abscessus	#N/A	#N/A	#N/A	RGM	RGM	Mycobacteroides abscessus subsp. massiliense CCUG 48898 = JCM 15300	#N/A	OK		SAMN02470910	PRJNA73693	GCF_000239055.1	Contig	4969787		#N/A	Unknown	4810	76	2011-12-20	ASM23905v2	Illumina GA IIX	97.92	1.34
#N/A	Unknown	abscessus	#N/A	#N/A	#N/A	RGM	RGM	Mycobacteroides abscessus subsp. bolletii BD	#N/A	OK		SAMN02470911	PRJNA73695	GCF_000239035.1	Contig	5048007		#N/A	Unknown	4864	73	2011-12-20	ASM23903v2	Illumina GA IIX	98.26	0.93
#N/A	Unknown	abscessus	#N/A	#N/A	#N/A	RGM	RGM	Mycobacteroides abscessus	#N/A	OK		SAMN11101001	PRJNA523365	GCF_015023905.1	Contig	5287061		#N/A	Unknown	5185	55	2020-10-27	ASM1502390v1	Illumina; Oxford Nanopore	98.7	2.47
#N/A	Unknown	abscessus	#N/A	#N/A	#N/A	RGM	RGM	Mycobacteroides abscessus	#N/A	OK		SAMN11101008	PRJNA523365	GCF_015023775.1	Contig	5178396		#N/A	Unknown	5041	49	2020-10-27	ASM1502377v1	Illumina; Oxford Nanopore	98.67	0.93
#N/A	Unknown	abscessus	#N/A	#N/A	#N/A	RGM	RGM	Mycobacteroides abscessus	#N/A	OK		SAMN11101014	PRJNA523365	GCF_015023695.1	Contig	5152031		#N/A	Unknown	5007	52	2020-10-27	ASM1502369v1	Illumina; Oxford Nanopore	98.71	1.25
#N/A	Unknown	abscessus	#N/A	#N/A	#N/A	RGM	RGM	Mycobacteroides abscessus	#N/A	OK		SAMN11100988	PRJNA523365	GCF_015024075.1	Contig	5154647		#N/A	Unknown	5016	55	2020-10-27	ASM1502407v1	Illumina; Oxford Nanopore	98.14	1.33
#N/A	Unknown	abscessus	#N/A	#N/A	#N/A	RGM	RGM	Mycobacteroides abscessus	#N/A	OK		SAMN11101017	PRJNA523365	GCF_015023615.1	Contig	5420922		#N/A	Unknown	5271	54	2020-10-27	ASM1502361v1	Illumina; Oxford Nanopore	98.44	1.06
#N/A	Unknown	abscessus	#N/A	#N/A	#N/A	RGM	RGM	Mycobacteroides abscessus	#N/A	OK		SAMN11100994	PRJNA523365	GCF_015024035.1	Contig	5206590		#N/A	Unknown	5035	81	2020-10-27	ASM1502403v1	Illumina; Oxford Nanopore	98.68	1.69
#N/A	Unknown	abscessus	#N/A	#N/A	#N/A	RGM	RGM	Mycobacteroides abscessus	#N/A	OK		SAMN11101011	PRJNA523365	GCF_015023765.1	Contig	5058231		#N/A	Unknown	4948	71	2020-10-27	ASM1502376v1	Illumina; Oxford Nanopore	98.41	1.07
#N/A	Unknown	abscessus	#N/A	#N/A	#N/A	RGM	RGM	Mycobacteroides abscessus	#N/A	OK		SAMN11100993	PRJNA523365	GCF_015024045.1	Contig	5056470		#N/A	Unknown	4854	71	2020-10-27	ASM1502404v1	Illumina; Oxford Nanopore	98.27	2.35
#N/A	Unknown	abscessus	#N/A	#N/A	#N/A	RGM	RGM	Mycobacteroides abscessus	#N/A	OK		SAMN11101005	PRJNA523365	GCF_015023875.1	Contig	5302743		#N/A	Unknown	5218	76	2020-10-27	ASM1502387v1	Illumina; Oxford Nanopore	98.41	1.72
#N/A	Unknown	abscessus	#N/A	#N/A	#N/A	RGM	RGM	Mycobacteroides abscessus	#N/A	OK		SAMN11100995	PRJNA523365	GCF_015024015.1	Contig	5096419		#N/A	Unknown	4949	56	2020-10-27	ASM1502401v1	Illumina; Oxford Nanopore	98.58	2.37
#N/A	Unknown	abscessus	#N/A	#N/A	#N/A	RGM	RGM	Mycobacteroides abscessus	#N/A	OK		SAMN11101003	PRJNA523365	GCF_015023835.1	Contig	5036522		#N/A	Unknown	4897	70	2020-10-27	ASM1502383v1	Illumina; Oxford Nanopore	98.41	1.05
#N/A	Unknown	abscessus	#N/A	#N/A	#N/A	RGM	RGM	Mycobacteroides abscessus	#N/A	OK		SAMN11100996	PRJNA523365	GCF_015023975.1	Contig	4991339		#N/A	Unknown	4826	80	2020-10-27	ASM1502397v1	Illumina; Oxford Nanopore	97.97	1.05
#N/A	Unknown	abscessus	#N/A	#N/A	#N/A	RGM	RGM	Mycobacteroides abscessus	#N/A	OK		SAMN11101000	PRJNA523365	GCF_015023895.1	Contig	4907195		#N/A	Unknown	4693	64	2020-10-27	ASM1502389v1	Illumina; Oxford Nanopore	98.24	1.01
#N/A	Unknown	abscessus	#N/A	#N/A	#N/A	RGM	RGM	Mycobacteroides abscessus	#N/A	OK		SAMN11100989	PRJNA523365	GCF_015023995.1	Contig	4905799		#N/A	Unknown	4707	58	2020-10-27	ASM1502399v1	Illumina; Oxford Nanopore	98.34	1.43
#N/A	Unknown	abscessus	#N/A	#N/A	#N/A	RGM	RGM	Mycobacteroides abscessus	#N/A	OK		SAMN11101007	PRJNA523365	GCF_015023755.1	Contig	4896455		#N/A	Unknown	4743	73	2020-10-27	ASM1502375v1	Illumina; Oxford Nanopore	98.19	0.65
#N/A	Unknown	abscessus	#N/A	#N/A	#N/A	RGM	RGM	Mycobacteroides abscessus	#N/A	OK		SAMN09917505	PRJNA488058	GCF_003583035.1	Contig	4874123		#N/A	Unknown	4696	57	2018-09-20	ASM358303v1	Illumina HiSeq	98.74	0.93
#N/A	Unknown	abscessus	#N/A	#N/A	#N/A	RGM	RGM	Mycobacteroides abscessus	#N/A	OK		SAMN11101016	PRJNA523365	GCF_015023625.1	Contig	4762660		#N/A	Unknown	4609	56	2020-10-27	ASM1502362v1	Illumina; Oxford Nanopore	97.46	1.08
#N/A	Unknown	abscessus	#N/A	#N/A	#N/A	RGM	RGM	Mycobacteroides abscessus	#N/A	OK		SAMN11101020	PRJNA523365	GCF_015023595.1	Contig	5152425		#N/A	Unknown	5009	58	2020-10-27	ASM1502359v1	Illumina; Oxford Nanopore	98.42	1.25
#N/A	Unknown	abscessus	#N/A	#N/A	#N/A	RGM	RGM	Mycobacteroides abscessus	#N/A	OK		SAMN14548548	PRJNA623500	GCF_012845855.1	Contig	5294967		#N/A	Unknown	5194	66	2020-04-27	ASM1284585v1	Illumina MiSeq; Oxford Nanopore GridION	98.4	1.57
#N/A	Unknown	abscessus	#N/A	#N/A	#N/A	RGM	RGM	Mycobacteroides abscessus	#N/A	OK		SAMN11100986	PRJNA523365	GCF_015024085.1	Contig	5090737		#N/A	Unknown	4948	49	2020-10-27	ASM1502408v1	Illumina; Oxford Nanopore	98.89	0.93
#N/A	Unknown	abscessus	#N/A	#N/A	#N/A	RGM	RGM	Mycobacteroides abscessus	#N/A	OK		SAMN09917570	PRJNA488058	GCF_003582005.1	Contig	4721722		#N/A	Unknown	4531	50	2018-09-20	ASM358200v1	Illumina HiSeq	98.44	0.93
#N/A	Unknown	abscessus	#N/A	#N/A	#N/A	RGM	RGM	Mycobacteroides abscessus	#N/A	OK		SAMN11101013	PRJNA523365	GCF_015023715.1	Contig	5093299		#N/A	Unknown	4936	53	2020-10-27	ASM1502371v1	Illumina; Oxford Nanopore	98.89	0.93
#N/A	Unknown	abscessus	#N/A	#N/A	#N/A	RGM	RGM	Mycobacteroides abscessus	#N/A	OK		SAMN09917507	PRJNA488058	GCF_003583005.1	Contig	4972595		#N/A	Unknown	4858	59	2018-09-20	ASM358300v1	Illumina HiSeq	98.13	0.65
#N/A	Unknown	abscessus	#N/A	#N/A	#N/A	RGM	RGM	Mycobacteroides abscessus	#N/A	OK		SAMN06806043	PRJNA315990	GCF_002142845.1	Contig	5248059		#N/A	Unknown	5151	54	2017-05-16	ASM214284v1	Illumina	98.71	1.77
#N/A	Unknown	abscessus	#N/A	#N/A	#N/A	RGM	RGM	Mycobacteroides abscessus	#N/A	OK		SAMN09917550	PRJNA488058	GCF_003582325.1	Scaffold	4913619		5	Unknown	4750	55	2018-09-20	ASM358232v1	Illumina HiSeq	97.12	1.08
#N/A	Unknown	abscessus	#N/A	#N/A	#N/A	RGM	RGM	Mycobacteroides abscessus	#N/A	OK		SAMN08931141	PRJNA448987	GCF_003071825.1	Scaffold	5187125		4	Unknown	5066	43	2018-04-25	ASM307182v1	Illumina HiSeq	98.44	1.13
#N/A	Unknown	abscessus	#N/A	#N/A	#N/A	RGM	RGM	Mycobacteroides abscessus	#N/A	OK		SAMN08931135	PRJNA448987	GCF_003071905.1	Scaffold	4868603		3	Unknown	4696	57	2018-04-25	ASM307190v1	Illumina HiSeq	98.86	0.93
#N/A	Unknown	abscessus	#N/A	#N/A	#N/A	RGM	RGM	Mycobacteroides abscessus	#N/A	OK		SAMN08931125	PRJNA448987	GCF_003072265.1	Scaffold	4941477		5	Unknown	4782	63	2018-04-25	ASM307226v1	Illumina HiSeq	98.86	0.93
#N/A	Unknown	abscessus	#N/A	#N/A	#N/A	RGM	RGM	Mycobacteroides abscessus	#N/A	OK		SAMN11101004	PRJNA523365	GCF_015023815.1	Contig	4993616		#N/A	Unknown	4781	61	2020-10-27	ASM1502381v1	Illumina; Oxford Nanopore	99.03	1.55
#N/A	Unknown	abscessus	#N/A	#N/A	#N/A	RGM	RGM	Mycobacteroides abscessus	#N/A	OK		SAMN35656211	PRJNA315990	GCF_030342325.1	Contig	5217754		#N/A	Unknown	5107	49	2023-06-25	ASM3034232v1	Illumina NovaSeq	98.74	1.11
#N/A	Unknown	abscessus	#N/A	#N/A	#N/A	RGM	RGM	Mycobacteroides abscessus	#N/A	OK		SAMN35656212	PRJNA315990	GCF_030342245.1	Contig	5217277		#N/A	Unknown	5110	47	2023-06-25	ASM3034224v1	Illumina NovaSeq	98.74	1.11
#N/A	Unknown	abscessus	#N/A	#N/A	#N/A	RGM	RGM	Mycobacteroides abscessus	#N/A	OK		SAMN11100987	PRJNA523365	GCF_015024115.1	Contig	5132072		#N/A	Unknown	5007	66	2020-10-27	ASM1502411v1	Illumina; Oxford Nanopore	98.46	1.24
#N/A	Unknown	abscessus	#N/A	#N/A	#N/A	RGM	RGM	Mycobacteroides abscessus	#N/A	OK		SAMN08931143	PRJNA448987	GCF_003071785.1	Scaffold	4678763		3	Unknown	4495	43	2018-04-25	ASM307178v1	Illumina HiSeq	97.99	0.93
#N/A	Unknown	abscessus	#N/A	#N/A	#N/A	RGM	RGM	Mycobacteroides abscessus	#N/A	OK		SAMN09917547	PRJNA488058	GCF_003582375.1	Scaffold	5158934		8	Unknown	5138	70	2018-09-20	ASM358237v1	Illumina HiSeq	97.86	1.47
#N/A	Unknown	abscessus	#N/A	#N/A	#N/A	RGM	RGM	Mycobacteroides abscessus	#N/A	OK		SAMN08931119	PRJNA448987	GCF_003072405.1	Scaffold	4873368		4	Unknown	4690	59	2018-04-25	ASM307240v1	Illumina HiSeq	98.07	0.96
#N/A	Unknown	abscessus	#N/A	#N/A	#N/A	RGM	RGM	Mycobacteroides abscessus	#N/A	OK		SAMN09917521	PRJNA488058	GCF_003582745.1	Contig	5043564		#N/A	Unknown	4927	55	2018-09-20	ASM358274v1	Illumina HiSeq	97.76	1.03
#N/A	Unknown	abscessus	#N/A	#N/A	#N/A	RGM	RGM	Mycobacteroides abscessus	#N/A	OK		SAMN08931134	PRJNA448987	GCF_003072145.1	Contig	5102713		#N/A	Unknown	4926	65	2018-04-25	ASM307214v1	Illumina HiSeq	98.3	1.45
#N/A	Unknown	abscessus	#N/A	#N/A	#N/A	RGM	RGM	Mycobacteroides abscessus	#N/A	OK		SAMN09917560	PRJNA488058	GCF_003582175.1	Contig	4836614		#N/A	Unknown	4684	58	2018-09-20	ASM358217v1	Illumina HiSeq	97.29	0.65
#N/A	Unknown	abscessus	#N/A	#N/A	#N/A	RGM	RGM	Mycobacteroides abscessus	#N/A	OK		SAMN09917510	PRJNA488058	GCF_003582945.1	Contig	5066891		#N/A	Unknown	4923	62	2018-09-20	ASM358294v1	Illumina HiSeq	98.23	1.64
#N/A	Unknown	abscessus	#N/A	#N/A	#N/A	RGM	RGM	Mycobacteroides abscessus	#N/A	OK		SAMN11100999	PRJNA523365	GCF_015023935.1	Contig	5277825		#N/A	Unknown	5121	74	2020-10-27	ASM1502393v1	Illumina; Oxford Nanopore	98.35	1.84
#N/A	Unknown	abscessus	#N/A	#N/A	#N/A	RGM	RGM	Mycobacteroides abscessus	#N/A	OK		SAMN09917553	PRJNA488058	GCF_003582265.1	Contig	4740614		#N/A	Unknown	4541	59	2018-09-20	ASM358226v1	Illumina HiSeq	98.1	1.05
#N/A	Unknown	abscessus	#N/A	#N/A	#N/A	RGM	RGM	Mycobacteroides abscessus	#N/A	OK		SAMN09917562	PRJNA488058	GCF_003582165.1	Scaffold	4837140		3	Unknown	4677	60	2018-09-20	ASM358216v1	Illumina HiSeq	97.29	0.65
#N/A	Unknown	abscessus	#N/A	#N/A	#N/A	RGM	RGM	Mycobacteroides abscessus	#N/A	OK		SAMN11100998	PRJNA523365	GCF_015023925.1	Contig	4881201		#N/A	Unknown	4630	98	2020-10-27	ASM1502392v1	Illumina; Oxford Nanopore	97.27	2.08
#N/A	Unknown	abscessus	#N/A	#N/A	#N/A	RGM	RGM	Mycobacteroides abscessus	#N/A	OK		SAMN09917584	PRJNA488058	GCF_003581785.1	Contig	5344036		#N/A	Unknown	5233	45	2018-09-20	ASM358178v1	Illumina HiSeq	98.74	1.18
#N/A	Unknown	abscessus	#N/A	#N/A	#N/A	RGM	RGM	Mycobacteroides abscessus	#N/A	OK		SAMN08931133	PRJNA448987	GCF_003071865.1	Contig	5196076		#N/A	Unknown	5086	42	2018-04-25	ASM307186v1	Illumina HiSeq	98.74	0.93
#N/A	Unknown	abscessus	#N/A	#N/A	#N/A	RGM	RGM	Mycobacteroides abscessus	#N/A	OK		SAMN08931132	PRJNA448987	GCF_003071925.1	Contig	5195902		#N/A	Unknown	5085	42	2018-04-25	ASM307192v1	Illumina HiSeq	98.74	0.93
#N/A	Unknown	abscessus	#N/A	#N/A	#N/A	RGM	RGM	Mycobacteroides abscessus	#N/A	OK		SAMN35656228	PRJNA315990	GCF_030342025.1	Contig	4942924		#N/A	Unknown	4798	59	2023-06-25	ASM3034202v1	Illumina NovaSeq	98.41	1.01
#N/A	Unknown	abscessus	#N/A	#N/A	#N/A	RGM	RGM	Mycobacteroides abscessus	#N/A	OK		SAMN35656215	PRJNA315990	GCF_030342185.1	Contig	5145551		#N/A	Unknown	4992	58	2023-06-25	ASM3034218v1	Illumina NovaSeq	98.34	1.6
#N/A	Unknown	abscessus	#N/A	#N/A	#N/A	RGM	RGM	Mycobacteroides abscessus	#N/A	OK		SAMN35656216	PRJNA315990	GCF_030342155.1	Contig	5144935		#N/A	Unknown	4991	60	2023-06-25	ASM3034215v1	Illumina NovaSeq	98.34	1.6
#N/A	Unknown	abscessus	#N/A	#N/A	#N/A	RGM	RGM	Mycobacteroides abscessus	#N/A	OK		SAMN08931147	PRJNA448987	GCF_003071705.1	Contig	4781069		#N/A	Unknown	4568	58	2018-04-25	ASM307170v1	Illumina HiSeq	96.94	1.23
#N/A	Unknown	abscessus	#N/A	#N/A	#N/A	RGM	RGM	Mycobacteroides abscessus	#N/A	OK		SAMN11101010	PRJNA523365	GCF_015023725.1	Contig	5187849		#N/A	Unknown	5018	73	2020-10-27	ASM1502372v1	Illumina; Oxford Nanopore	98.7	1.53
#N/A	Unknown	abscessus	#N/A	#N/A	#N/A	RGM	RGM	Mycobacteroides abscessus	#N/A	OK		SAMN09917541	PRJNA488058	GCF_003582475.1	Scaffold	4970386		4	Unknown	4864	55	2018-09-20	ASM358247v1	Illumina HiSeq	98.04	0.65
#N/A	Unknown	abscessus	#N/A	#N/A	#N/A	RGM	RGM	Mycobacteroides abscessus	#N/A	OK		SAMN08931149	PRJNA448987	GCF_003071695.1	Contig	5024757		#N/A	Unknown	4846	65	2018-04-25	ASM307169v1	Illumina HiSeq	98.24	0.99
#N/A	Unknown	abscessus	#N/A	#N/A	#N/A	RGM	RGM	Mycobacteroides abscessus	#N/A	OK		SAMN09917520	PRJNA488058	GCF_003582765.1	Contig	4874519		#N/A	Unknown	4669	59	2018-09-20	ASM358276v1	Illumina HiSeq	98.24	0.99
#N/A	Unknown	abscessus	#N/A	#N/A	#N/A	RGM	RGM	Mycobacteroides abscessus	#N/A	OK		SAMN08931139	PRJNA448987	GCF_003071845.1	Contig	4850174		#N/A	Unknown	4638	62	2018-04-25	ASM307184v1	Illumina HiSeq	98.09	0.99
#N/A	Unknown	abscessus	#N/A	#N/A	#N/A	RGM	RGM	Mycobacteroides abscessus	#N/A	OK		SAMN08931118	PRJNA448987	GCF_003072425.1	Contig	5185855		#N/A	Unknown	5073	41	2018-04-25	ASM307242v1	Illumina HiSeq	98.64	0.95
#N/A	Unknown	abscessus	#N/A	#N/A	#N/A	RGM	RGM	Mycobacteroides abscessus	#N/A	OK		SAMN09917549	PRJNA488058	GCF_003582345.1	Contig	4740264		#N/A	Unknown	4542	61	2018-09-20	ASM358234v1	Illumina HiSeq	98.1	1.05
#N/A	Unknown	abscessus	#N/A	#N/A	#N/A	RGM	RGM	Mycobacteroides abscessus	#N/A	OK		SAMN09917571	PRJNA488058	GCF_003581985.1	Scaffold	5026817		8	Unknown	4837	63	2018-09-20	ASM358198v1	Illumina HiSeq	97.8	1.44
#N/A	Unknown	abscessus	#N/A	#N/A	#N/A	RGM	RGM	Mycobacteroides abscessus	#N/A	OK		SAMN11101002	PRJNA523365	GCF_015023845.1	Contig	4923531		#N/A	Unknown	4750	57	2020-10-27	ASM1502384v1	Illumina; Oxford Nanopore	98.76	1.2
#N/A	Unknown	abscessus	#N/A	#N/A	#N/A	RGM	RGM	Mycobacteroides abscessus	#N/A	OK		SAMN09917596	PRJNA488058	GCF_003581675.1	Contig	4858564		#N/A	Unknown	4642	64	2018-09-20	ASM358167v1	Illumina HiSeq	98.09	0.99
#N/A	Unknown	abscessus	#N/A	#N/A	#N/A	RGM	RGM	Mycobacteroides abscessus	#N/A	OK		SAMN09917516	PRJNA488058	GCF_003582845.1	Contig	4851983		#N/A	Unknown	4645	64	2018-09-20	ASM358284v1	Illumina HiSeq	98.09	0.99
#N/A	Unknown	abscessus	#N/A	#N/A	#N/A	RGM	RGM	Mycobacteroides abscessus	#N/A	OK		SAMN09917575	PRJNA488058	GCF_003581895.1	Contig	4976593		#N/A	Unknown	4780	60	2018-09-20	ASM358189v1	Illumina HiSeq	98.34	1.13
#N/A	Unknown	abscessus	#N/A	#N/A	#N/A	RGM	RGM	Mycobacteroides abscessus	#N/A	OK		SAMN29932452	PRJNA861738	GCF_025657435.1	Contig	4839494		#N/A	Unknown	4696	47	2022-10-11	ASM2565743v1	Illumina	97.86	0.93
#N/A	Unknown	abscessus	#N/A	#N/A	#N/A	RGM	RGM	Mycobacteroides abscessus	#N/A	OK		SAMN29932450	PRJNA861738	GCF_025657455.1	Contig	4839638		#N/A	Unknown	4696	46	2022-10-11	ASM2565745v1	Illumina	97.86	0.93
#N/A	Unknown	abscessus	#N/A	#N/A	#N/A	RGM	RGM	Mycobacteroides abscessus	#N/A	OK		SAMN29932451	PRJNA861738	GCF_025657495.1	Contig	4839494		#N/A	Unknown	4697	47	2022-10-11	ASM2565749v1	Illumina	97.86	0.93
#N/A	Unknown	abscessus	#N/A	#N/A	#N/A	RGM	RGM	Mycobacteroides abscessus	#N/A	OK		SAMN29932448	PRJNA861738	GCF_025657535.1	Contig	4839638		#N/A	Unknown	4696	46	2022-10-11	ASM2565753v1	Illumina	97.86	0.93
#N/A	Unknown	abscessus	#N/A	#N/A	#N/A	RGM	RGM	Mycobacteroides abscessus	#N/A	OK		SAMN29932446	PRJNA861738	GCF_025657555.1	Contig	4839494		#N/A	Unknown	4696	47	2022-10-11	ASM2565755v1	Illumina	97.86	0.93
#N/A	Unknown	abscessus	#N/A	#N/A	#N/A	RGM	RGM	Mycobacteroides abscessus	#N/A	OK		SAMN29932443	PRJNA861738	GCF_025657595.1	Contig	4839638		#N/A	Unknown	4696	46	2022-10-11	ASM2565759v1	Illumina	97.86	0.93
#N/A	Unknown	abscessus	#N/A	#N/A	#N/A	RGM	RGM	Mycobacteroides abscessus	#N/A	OK		SAMN29932441	PRJNA861738	GCF_025657635.1	Contig	4839638		#N/A	Unknown	4698	46	2022-10-11	ASM2565763v1	Illumina	97.86	0.93
#N/A	Unknown	abscessus	#N/A	#N/A	#N/A	RGM	RGM	Mycobacteroides abscessus	#N/A	OK		SAMN29932439	PRJNA861738	GCF_025657655.1	Contig	4839494		#N/A	Unknown	4695	47	2022-10-11	ASM2565765v1	Illumina	97.86	0.93
#N/A	Unknown	abscessus	#N/A	#N/A	#N/A	RGM	RGM	Mycobacteroides abscessus	#N/A	OK		SAMN29932445	PRJNA861738	GCF_025657675.1	Contig	4839494		#N/A	Unknown	4696	47	2022-10-11	ASM2565767v1	Illumina	97.86	0.93
#N/A	Unknown	abscessus	#N/A	#N/A	#N/A	RGM	RGM	Mycobacteroides abscessus	#N/A	OK		SAMN29932437	PRJNA861738	GCF_025657715.1	Contig	4839494		#N/A	Unknown	4695	47	2022-10-11	ASM2565771v1	Illumina	97.86	0.93
#N/A	Unknown	abscessus	#N/A	#N/A	#N/A	RGM	RGM	Mycobacteroides abscessus	#N/A	OK		SAMN29932436	PRJNA861738	GCF_025657725.1	Contig	4839494		#N/A	Unknown	4696	47	2022-10-11	ASM2565772v1	Illumina	97.86	0.93
#N/A	Unknown	abscessus	#N/A	#N/A	#N/A	RGM	RGM	Mycobacteroides abscessus	#N/A	OK		SAMN09917578	PRJNA488058	GCF_003581845.1	Contig	5113150		#N/A	Unknown	4909	64	2018-09-20	ASM358184v1	Illumina HiSeq	98	2.07
#N/A	Unknown	abscessus	#N/A	#N/A	#N/A	RGM	RGM	Mycobacteroides abscessus	#N/A	OK		SAMN08931129	PRJNA448987	GCF_003072205.1	Contig	5208202		#N/A	Unknown	5049	64	2018-04-25	ASM307220v1	Illumina HiSeq	98	2.07
#N/A	Unknown	abscessus	#N/A	#N/A	#N/A	RGM	RGM	Mycobacteroides abscessus	#N/A	OK		SAMN08931140	PRJNA448987	GCF_003072155.1	Scaffold	4954482		5	Unknown	4845	56	2018-04-25	ASM307215v1	Illumina HiSeq	98.26	0.63
#N/A	Unknown	abscessus	#N/A	#N/A	#N/A	RGM	RGM	Mycobacteroides abscessus	#N/A	OK		SAMN08931124	PRJNA448987	GCF_003071935.1	Scaffold	5195710		7	Unknown	5086	44	2018-04-25	ASM307193v1	Illumina HiSeq	98.74	0.93
#N/A	Unknown	abscessus	#N/A	#N/A	#N/A	RGM	RGM	Mycobacteroides abscessus	#N/A	OK		SAMN09917537	PRJNA488058	GCF_003582525.1	Contig	5101698		#N/A	Unknown	4929	58	2018-09-20	ASM358252v1	Illumina HiSeq	98.65	1.55
#N/A	Unknown	abscessus	#N/A	#N/A	#N/A	RGM	RGM	Mycobacteroides abscessus	#N/A	OK		SAMN09917532	PRJNA488058	GCF_003582605.1	Contig	5009681		#N/A	Unknown	4836	66	2018-09-20	ASM358260v1	Illumina HiSeq	98.27	1.18
#N/A	Unknown	abscessus	#N/A	#N/A	#N/A	RGM	RGM	Mycobacteroides abscessus	#N/A	OK		SAMEA1464838	PRJEB2779	GCF_001213305.1	Scaffold	4882689		13	Unknown	4738	75	2015-07-20	7396_6#63		98.47	1.08
#N/A	Unknown	abscessus	#N/A	#N/A	#N/A	RGM	RGM	Mycobacteroides abscessus	#N/A	OK		SAMN08931131	PRJNA448987	GCF_003071975.1	Contig	5026101		#N/A	Unknown	4844	67	2018-04-25	ASM307197v1	Illumina HiSeq	97.87	1.39
#N/A	Unknown	abscessus	#N/A	#N/A	#N/A	RGM	RGM	Mycobacteroides abscessus	#N/A	OK		SAMEA1464943	PRJEB2779	GCF_001214105.1	Scaffold	4848825		14	Unknown	4664	82	2015-07-20	7396_7#17		98.37	1.08
#N/A	Unknown	abscessus	#N/A	#N/A	#N/A	RGM	RGM	Mycobacteroides abscessus	#N/A	OK		SAMN09917576	PRJNA488058	GCF_003581885.1	Contig	4927706		#N/A	Unknown	4788	60	2018-09-20	ASM358188v1	Illumina HiSeq	98.39	0.95
#N/A	Unknown	abscessus	#N/A	#N/A	#N/A	RGM	RGM	Mycobacteroides abscessus	#N/A	OK		SAMN09917544	PRJNA488058	GCF_003582435.1	Contig	4927906		#N/A	Unknown	4789	59	2018-09-20	ASM358243v1	Illumina HiSeq	98.39	0.95
#N/A	Unknown	abscessus	#N/A	#N/A	#N/A	RGM	RGM	Mycobacteroides abscessus	#N/A	OK		SAMN06806041	PRJNA315990	GCF_002142915.1	Contig	4950555		#N/A	Unknown	4793	73	2017-05-16	ASM214291v1	Illumina	98.26	1.16
#N/A	Unknown	abscessus	#N/A	#N/A	#N/A	RGM	RGM	Mycobacteroides abscessus	#N/A	OK		SAMN09917504	PRJNA488058	GCF_003583065.1	Scaffold	5079313		10	Unknown	4888	61	2018-09-20	ASM358306v1	Illumina HiSeq	98.2	1.73
#N/A	Unknown	abscessus	#N/A	#N/A	#N/A	RGM	RGM	Mycobacteroides abscessus	#N/A	OK		SAMN02641602	PRJNA191786	GCF_000523895.1	Contig	5394060		#N/A	Unknown	5079	325	2014-01-27	ASM52389v1	Illumina; Pacbio	95.72	1.67
#N/A	Unknown	abscessus	#N/A	#N/A	#N/A	RGM	RGM	Mycobacteroides abscessus	#N/A	OK		SAMN09917588	PRJNA488058	GCF_003581725.1	Scaffold	4956838		8	Unknown	4798	52	2018-09-20	ASM358172v1	Illumina HiSeq	98.34	1.13
#N/A	Unknown	abscessus	#N/A	#N/A	#N/A	RGM	RGM	Mycobacteroides abscessus	#N/A	OK		SAMN09917512	PRJNA488058	GCF_003582895.1	Scaffold	4982859		6	Unknown	4801	61	2018-09-20	ASM358289v1	Illumina HiSeq	98.44	1.46
#N/A	Unknown	abscessus	#N/A	#N/A	#N/A	RGM	RGM	Mycobacteroides abscessus	#N/A	OK		SAMN09917519	PRJNA488058	GCF_003582785.1	Contig	4726521		#N/A	Unknown	4535	55	2018-09-20	ASM358278v1	Illumina HiSeq	97.36	0.93
#N/A	Unknown	abscessus	#N/A	#N/A	#N/A	RGM	RGM	Mycobacteroides abscessus	#N/A	OK		SAMN09917593	PRJNA488058	GCF_003580125.1	Contig	4851929		#N/A	Unknown	4641	63	2018-09-20	ASM358012v1	Illumina HiSeq	98.24	0.99
#N/A	Unknown	abscessus	#N/A	#N/A	#N/A	RGM	RGM	Mycobacteroides abscessus	#N/A	OK		SAMN08931142	PRJNA448987	GCF_003071805.1	Scaffold	4780838		3	Unknown	4570	57	2018-04-25	ASM307180v1	Illumina HiSeq	96.94	1.23
#N/A	Unknown	abscessus	#N/A	#N/A	#N/A	RGM	RGM	Mycobacteroides abscessus	#N/A	OK		SAMN08931117	PRJNA448987	GCF_003072365.1	Contig	4985318		#N/A	Unknown	4817	57	2018-04-25	ASM307236v1	Illumina HiSeq	98.3	1.13
#N/A	Unknown	abscessus	#N/A	#N/A	#N/A	RGM	RGM	Mycobacteroides abscessus	#N/A	OK		SAMN09917511	PRJNA488058	GCF_003582905.1	Contig	4865560		#N/A	Unknown	4720	64	2018-09-20	ASM358290v1	Illumina HiSeq	98.27	0.95
#N/A	Unknown	abscessus	#N/A	#N/A	#N/A	RGM	RGM	Mycobacteroides abscessus	#N/A	OK		SAMN29932454	PRJNA861738	GCF_025657475.1	Scaffold	4839594		10	Unknown	4696	47	2022-10-11	ASM2565747v1	Illumina	97.86	0.93
#N/A	Unknown	abscessus	#N/A	#N/A	#N/A	RGM	RGM	Mycobacteroides abscessus	#N/A	OK		SAMN29932449	PRJNA861738	GCF_025657515.1	Scaffold	4839436		12	Unknown	4694	51	2022-10-11	ASM2565751v1	Illumina	97.86	0.93
#N/A	Unknown	abscessus	#N/A	#N/A	#N/A	RGM	RGM	Mycobacteroides abscessus	#N/A	OK		SAMN29932444	PRJNA861738	GCF_025657575.1	Scaffold	4839738		9	Unknown	4696	46	2022-10-11	ASM2565757v1	Illumina	97.86	0.93
#N/A	Unknown	abscessus	#N/A	#N/A	#N/A	RGM	RGM	Mycobacteroides abscessus	#N/A	OK		SAMN29932440	PRJNA861738	GCF_025657615.1	Scaffold	4839738		9	Unknown	4697	46	2022-10-11	ASM2565761v1	Illumina	97.86	0.93
#N/A	Unknown	abscessus	#N/A	#N/A	#N/A	RGM	RGM	Mycobacteroides abscessus	#N/A	OK		SAMN29932438	PRJNA861738	GCF_025657695.1	Scaffold	4839594		10	Unknown	4696	47	2022-10-11	ASM2565769v1	Illumina	97.86	0.93
#N/A	Unknown	abscessus	#N/A	#N/A	#N/A	RGM	RGM	Mycobacteroides abscessus	#N/A	OK		SAMN14540184	PRJNA595783	GCF_013140085.1	Scaffold	4970860		6	Unknown	4814	60	2020-05-21	ASM1314008v1	Illumina HiSeq	97.91	1.33
#N/A	Unknown	abscessus	#N/A	#N/A	#N/A	RGM	RGM	Mycobacteroides abscessus	#N/A	OK		SAMN09917585	PRJNA488058	GCF_003581765.1	Scaffold	4806159		13	Unknown	4619	60	2018-09-20	ASM358176v1	Illumina HiSeq	98.02	0.97
#N/A	Unknown	abscessus	#N/A	#N/A	#N/A	RGM	RGM	Mycobacteroides abscessus	#N/A	OK		SAMEA1464835	PRJEB2779	GCF_001213845.1	Scaffold	4853140		21	Unknown	4673	76	2015-07-20	7396_6#92		98.47	1.08
#N/A	Unknown	abscessus	#N/A	#N/A	#N/A	RGM	RGM	Mycobacteroides abscessus	#N/A	OK		SAMN35656226	PRJNA315990	GCF_030342045.1	Contig	4881131		#N/A	Unknown	4724	71	2023-06-25	ASM3034204v1	Illumina NovaSeq	98.15	0.97
#N/A	Unknown	abscessus	#N/A	#N/A	#N/A	RGM	RGM	Mycobacteroides abscessus	#N/A	OK		SAMN35656227	PRJNA315990	GCF_030342065.1	Contig	4881753		#N/A	Unknown	4726	69	2023-06-25	ASM3034206v1	Illumina NovaSeq	98.15	0.97
#N/A	Unknown	abscessus	#N/A	#N/A	#N/A	RGM	RGM	Mycobacteroides abscessus	#N/A	OK		SAMN27861799	PRJNA832057	GCF_024390155.1	Contig	4745180		#N/A	Unknown	4574	59	2022-07-24	ASM2439015v1	Illumina NovaSeq	97	0.65
#N/A	Unknown	abscessus	#N/A	#N/A	#N/A	RGM	RGM	Mycobacteroides abscessus	#N/A	OK		SAMN08931130	PRJNA448987	GCF_003072165.1	Contig	4876513		#N/A	Unknown	4709	66	2018-04-25	ASM307216v1	Illumina HiSeq	98.19	0.88
#N/A	Unknown	abscessus	#N/A	#N/A	#N/A	RGM	RGM	Mycobacteroides abscessus	#N/A	OK		SAMN09917589	PRJNA488058	GCF_003580165.1	Contig	5075138		#N/A	Unknown	4904	65	2018-09-20	ASM358016v1	Illumina HiSeq	98.38	1.91
#N/A	Unknown	abscessus	#N/A	#N/A	#N/A	RGM	RGM	Mycobacteroides abscessus	#N/A	OK		SAMN09917564	PRJNA488058	GCF_003582115.1	Scaffold	5057313		9	Unknown	4927	58	2018-09-20	ASM358211v1	Illumina HiSeq	98.74	2.13
#N/A	Unknown	abscessus	#N/A	#N/A	#N/A	RGM	RGM	Mycobacteroides abscessus	#N/A	OK		SAMN27861806	PRJNA832057	GCF_024389955.1	Contig	4921772		#N/A	Unknown	4761	56	2022-07-24	ASM2438995v1	Illumina NovaSeq	98.2	0.98
#N/A	Unknown	abscessus	#N/A	#N/A	#N/A	RGM	RGM	Mycobacteroides abscessus	#N/A	OK		SAMN06806042	PRJNA315990	GCF_002142865.1	Contig	5223545		#N/A	Unknown	5126	51	2017-05-16	ASM214286v1	Illumina	98.64	0.95
#N/A	Unknown	abscessus	#N/A	#N/A	#N/A	RGM	RGM	Mycobacteroides abscessus	#N/A	OK		SAMN08931122	PRJNA448987	GCF_003072325.1	Contig	5222972		#N/A	Unknown	5113	61	2018-04-25	ASM307232v1	Illumina HiSeq	98.74	1.23
#N/A	Unknown	abscessus	#N/A	#N/A	#N/A	RGM	RGM	Mycobacteroides abscessus	#N/A	OK		SAMN09917546	PRJNA488058	GCF_003582405.1	Contig	5102653		#N/A	Unknown	4937	77	2018-09-20	ASM358240v1	Illumina HiSeq	96	2.08
#N/A	Unknown	abscessus	#N/A	#N/A	#N/A	RGM	RGM	Mycobacteroides abscessus	#N/A	OK		SAMN27861809	PRJNA832057	GCF_024389945.1	Contig	4998071		#N/A	Unknown	4864	57	2022-07-24	ASM2438994v1	Illumina NovaSeq	98.06	1.06
#N/A	Unknown	abscessus	#N/A	#N/A	#N/A	RGM	RGM	Mycobacteroides abscessus	#N/A	OK		SAMN27861766	PRJNA832057	GCF_024390805.1	Contig	4915406		#N/A	Unknown	4729	64	2022-07-24	ASM2439080v1	Illumina NovaSeq	98.91	1.54
#N/A	Unknown	abscessus	#N/A	#N/A	#N/A	RGM	RGM	Mycobacteroides abscessus	#N/A	OK		SAMN09917572	PRJNA488058	GCF_003581945.1	Scaffold	4942754		15	Unknown	4770	52	2018-09-20	ASM358194v1	Illumina HiSeq	98.28	1.34
#N/A	Unknown	abscessus	#N/A	#N/A	#N/A	RGM	RGM	Mycobacteroides abscessus	#N/A	OK		SAMN09917509	PRJNA488058	GCF_003582965.1	Scaffold	5002487		9	Unknown	4778	62	2018-09-20	ASM358296v1	Illumina HiSeq	98.21	1.79
#N/A	Unknown	abscessus	#N/A	#N/A	#N/A	RGM	RGM	Mycobacteroides abscessus	#N/A	OK		SAMN35656232	PRJNA315990	GCF_030341955.1	Contig	5027185		#N/A	Unknown	4891	65	2023-06-25	ASM3034195v1	Illumina NovaSeq	97.43	1.15
#N/A	Unknown	abscessus	#N/A	#N/A	#N/A	RGM	RGM	Mycobacteroides abscessus	#N/A	OK		SAMN27861822	PRJNA832057	GCF_024389645.1	Contig	5164326		#N/A	Unknown	5089	62	2022-07-24	ASM2438964v1	Illumina NovaSeq	98.33	1.2
#N/A	Unknown	abscessus	#N/A	#N/A	#N/A	RGM	RGM	Mycobacteroides abscessus	#N/A	OK		SAMN27861820	PRJNA832057	GCF_024389725.1	Contig	4837341		#N/A	Unknown	4724	55	2022-07-24	ASM2438972v1	Illumina NovaSeq	98.43	0.65
#N/A	Unknown	abscessus	#N/A	#N/A	#N/A	RGM	RGM	Mycobacteroides abscessus	#N/A	OK		SAMEA1464865	PRJEB2779	GCF_001216165.1	Scaffold	4977005		18	Unknown	4831	96	2015-07-20	7396_8#69		97.13	1.11
#N/A	Unknown	abscessus	#N/A	#N/A	#N/A	RGM	RGM	Mycobacteroides abscessus	#N/A	OK		SAMEA1464938	PRJEB2779	GCF_001212965.1	Scaffold	5160642		15	Unknown	5063	70	2015-07-20	7396_6#71		97.77	0.77
#N/A	Unknown	abscessus	#N/A	#N/A	#N/A	RGM	RGM	Mycobacteroides abscessus	#N/A	OK		SAMN27861774	PRJNA832057	GCF_024390635.1	Contig	4967598		#N/A	Unknown	4803	55	2022-07-24	ASM2439063v1	Illumina NovaSeq	98.34	0.96
#N/A	Unknown	abscessus	#N/A	#N/A	#N/A	RGM	RGM	Mycobacteroides abscessus	#N/A	OK		SAMEA1464849	PRJEB2779	GCF_001212905.1	Scaffold	4903044		16	Unknown	4741	74	2015-07-20	7396_6#61		98.47	1.08
#N/A	Unknown	abscessus	#N/A	#N/A	#N/A	RGM	RGM	Mycobacteroides abscessus	#N/A	OK		SAMEA1464855	PRJEB2779	GCF_001217225.1	Scaffold	5159481		18	Unknown	5062	75	2015-07-20	7396_7#33		97.77	0.77
#N/A	Unknown	abscessus	#N/A	#N/A	#N/A	RGM	RGM	Mycobacteroides abscessus	#N/A	OK		SAMN27861785	PRJNA832057	GCF_024390385.1	Contig	5073221		#N/A	Unknown	4914	55	2022-07-24	ASM2439038v1	Illumina NovaSeq	98.55	1.67
#N/A	Unknown	abscessus	#N/A	#N/A	#N/A	RGM	RGM	Mycobacteroides abscessus	#N/A	OK		SAMN27861800	PRJNA832057	GCF_024390125.1	Contig	4785100		#N/A	Unknown	4602	58	2022-07-24	ASM2439012v1	Illumina NovaSeq	97	0.95
#N/A	Unknown	abscessus	#N/A	#N/A	#N/A	RGM	RGM	Mycobacteroides abscessus	#N/A	OK		SAMN27861798	PRJNA832057	GCF_024390185.1	Contig	5111616		#N/A	Unknown	4917	72	2022-07-24	ASM2439018v1	Illumina NovaSeq	98.45	1.63
#N/A	Unknown	abscessus	#N/A	#N/A	#N/A	RGM	RGM	Mycobacteroides abscessus	#N/A	OK		SAMN27861801	PRJNA832057	GCF_024390065.1	Scaffold	4749956		13	Unknown	4578	57	2022-07-24	ASM2439006v1	Illumina NovaSeq	97	0.65
#N/A	Unknown	abscessus	#N/A	#N/A	#N/A	RGM	RGM	Mycobacteroides abscessus	#N/A	OK		SAMEA1464863	PRJEB2779	GCF_001213985.1	Contig	4902421		#N/A	Unknown	4734	74	2015-07-20	7396_6#62		98.47	1.08
#N/A	Unknown	abscessus	#N/A	#N/A	#N/A	RGM	RGM	Mycobacteroides abscessus	#N/A	OK		SAMEA1464845	PRJEB2779	GCF_001214065.1	Scaffold	4849315		17	Unknown	4663	83	2015-07-20	7396_7#15		98.46	1.13
#N/A	Unknown	abscessus	#N/A	#N/A	#N/A	RGM	RGM	Mycobacteroides abscessus	#N/A	OK		SAMEA1464883	PRJEB2779	GCF_001216805.1	Scaffold	5159220		16	Unknown	5063	70	2015-07-20	7396_8#88		97.77	0.92
#N/A	Unknown	abscessus	#N/A	#N/A	#N/A	RGM	RGM	Mycobacteroides abscessus	#N/A	OK		SAMEA1464949	PRJEB2779	GCF_001213445.1	Scaffold	4851588		14	Unknown	4659	82	2015-07-20	7396_6#86		98.33	1.08
#N/A	Unknown	abscessus	#N/A	#N/A	#N/A	RGM	RGM	Mycobacteroides abscessus	#N/A	OK		SAMN08931146	PRJNA448987	GCF_003071685.1	Scaffold	5257995		14	Unknown	5176	53	2018-04-25	ASM307168v1	Illumina HiSeq	98.59	0.95
#N/A	Unknown	abscessus	#N/A	#N/A	#N/A	RGM	RGM	Mycobacteroides abscessus	#N/A	OK		SAMN27861788	PRJNA832057	GCF_024390365.1	Scaffold	4653001		18	Unknown	4482	47	2022-07-24	ASM2439036v1	Illumina NovaSeq	97.31	1.23
#N/A	Unknown	abscessus	#N/A	#N/A	#N/A	RGM	RGM	Mycobacteroides abscessus	#N/A	OK		SAMN27861814	PRJNA832057	GCF_024389875.1	Scaffold	5209315		23	Unknown	5132	56	2022-07-24	ASM2438987v1	Illumina NovaSeq	98.91	0.95
#N/A	Unknown	abscessus	#N/A	#N/A	#N/A	RGM	RGM	Mycobacteroides abscessus	#N/A	OK		SAMEA1464837	PRJEB2779	GCF_001216045.1	Scaffold	5158565		14	Unknown	5063	72	2015-07-20	7396_8#89		97.77	0.77
#N/A	Unknown	abscessus	#N/A	#N/A	#N/A	RGM	RGM	Mycobacteroides abscessus	#N/A	OK		SAMEA1464831	PRJEB2779	GCF_001216825.1	Scaffold	5159041		18	Unknown	5062	72	2015-07-20	7396_7#25		97.77	0.77
#N/A	Unknown	abscessus	#N/A	#N/A	#N/A	RGM	RGM	Mycobacteroides abscessus	#N/A	OK		SAMEA1464935	PRJEB2779	GCF_001215485.1	Scaffold	5148928		32	Unknown	5045	89	2015-07-20	7396_7#9		97.59	0.77
#N/A	Unknown	abscessus	#N/A	#N/A	#N/A	RGM	RGM	Mycobacteroides abscessus	#N/A	OK		SAMN08931145	PRJNA448987	GCF_003071765.1	Scaffold	4989475		14	Unknown	4790	68	2018-04-25	ASM307176v1	Illumina HiSeq	98.6	1.13
#N/A	Unknown	abscessus	#N/A	#N/A	#N/A	RGM	RGM	Mycobacteroides abscessus	#N/A	OK		SAMEA1317698	PRJEB2779	GCF_001217485.1	Contig	5103309		#N/A	Unknown	4893	196	2015-07-20	7520_7#27		95.93	0.76
#N/A	Unknown	abscessus	#N/A	#N/A	#N/A	RGM	RGM	Mycobacteroides abscessus	#N/A	OK		SAMN08931121	PRJNA448987	GCF_003072345.1	Scaffold	4943443		34	Unknown	4813	68	2018-04-25	ASM307234v1	Illumina HiSeq	98.28	0.63
#N/A	Unknown	abscessus	#N/A	#N/A	#N/A	RGM	RGM	Mycobacteroides abscessus	#N/A	OK		SAMN27861818	PRJNA832057	GCF_024389745.1	Contig	4909233		#N/A	Unknown	4745	74	2022-07-24	ASM2438974v1	Illumina NovaSeq	98.55	1.76
#N/A	Unknown	abscessus	#N/A	#N/A	#N/A	RGM	RGM	Mycobacteroides abscessus	#N/A	OK		SAMEA1464926	PRJEB2779	GCF_001216965.1	Scaffold	4837108		21	Unknown	4661	100	2015-07-20	7396_8#91		98.3	1.08
#N/A	Unknown	abscessus	#N/A	#N/A	#N/A	RGM	RGM	Mycobacteroides abscessus	#N/A	OK		SAMN15806920	PRJNA656902	GCF_020275575.1	Contig	4786294		#N/A	Unknown	4663	49	2021-10-05	ASM2027557v1	Illumina MiSeq	98.58	0.73
#N/A	Unknown	abscessus	#N/A	#N/A	#N/A	RGM	RGM	Mycobacteroides abscessus	#N/A	OK		SAMEA1464856	PRJEB2779	GCF_001213665.1	Scaffold	4852119		18	Unknown	4668	76	2015-07-20	7396_6#81		98.47	1.08
#N/A	Unknown	abscessus	#N/A	#N/A	#N/A	RGM	RGM	Mycobacteroides abscessus	#N/A	OK		SAMEA1317717	PRJEB2779	GCF_001214225.1	Scaffold	4825908		14	Unknown	4572	162	2015-07-20	7520_7#40		95.74	1.08
#N/A	Unknown	abscessus	#N/A	#N/A	#N/A	RGM	RGM	Mycobacteroides abscessus	#N/A	OK		SAMEA1464969	PRJEB2779	GCF_001213825.1	Scaffold	5251014		17	Unknown	5129	60	2015-07-21	7396_6#68		98.64	0.93
#N/A	Unknown	abscessus	#N/A	#N/A	#N/A	RGM	RGM	Mycobacteroides abscessus	#N/A	OK		SAMN09917595	PRJNA488058	GCF_003581665.1	Contig	4819574		#N/A	Unknown	4574	63	2018-09-20	ASM358166v1	Illumina HiSeq	97.26	1.23
#N/A	Unknown	abscessus	#N/A	#N/A	#N/A	RGM	RGM	Mycobacteroides abscessus	#N/A	OK		SAMN08931150	PRJNA448987	GCF_003071745.1	Contig	4993500		#N/A	Unknown	4817	65	2018-04-25	ASM307174v1	Illumina HiSeq	98.64	1.99
#N/A	Unknown	abscessus	#N/A	#N/A	#N/A	RGM	RGM	Mycobacteroides abscessus	#N/A	OK		SAMN06806049	PRJNA315990	GCF_002142765.1	Contig	4874198		#N/A	Unknown	4708	64	2017-05-16	ASM214276v1	Illumina	98.41	1.2
#N/A	Unknown	abscessus	#N/A	#N/A	#N/A	RGM	RGM	Mycobacteroides abscessus	#N/A	OK		SAMN06806044	PRJNA315990	GCF_002142855.1	Contig	4871668		#N/A	Unknown	4705	66	2017-05-16	ASM214285v1	Illumina	98.41	1.2
#N/A	Unknown	abscessus	#N/A	#N/A	#N/A	RGM	RGM	Mycobacteroides abscessus	#N/A	OK		SAMN06806045	PRJNA315990	GCF_002142835.1	Contig	5085641		#N/A	Unknown	4985	68	2017-05-16	ASM214283v1	Illumina	98.41	1.2
#N/A	Unknown	abscessus	#N/A	#N/A	#N/A	RGM	RGM	Mycobacteroides abscessus	#N/A	OK		SAMN27861770	PRJNA832057	GCF_024390725.1	Contig	4724187		#N/A	Unknown	4587	57	2022-07-24	ASM2439072v1	Illumina NovaSeq	97.7	1.36
#N/A	Unknown	abscessus	#N/A	#N/A	#N/A	RGM	RGM	Mycobacteroides abscessus	#N/A	OK		SAMEA1464906	PRJEB2779	GCF_001213405.1	Scaffold	5158320		15	Unknown	5062	70	2015-07-20	7396_6#87		97.77	0.77
#N/A	Unknown	abscessus	#N/A	#N/A	#N/A	RGM	RGM	Mycobacteroides abscessus	#N/A	OK		SAMEA1317699	PRJEB2779	GCF_001216685.1	Contig	5154454		#N/A	Unknown	4975	163	2015-07-20	7520_7#39		95.36	0.77
#N/A	Unknown	abscessus	#N/A	#N/A	#N/A	RGM	RGM	Mycobacteroides abscessus	#N/A	OK		SAMEA1464931	PRJEB2779	GCF_001213365.1	Scaffold	5164621		33	Unknown	5056	101	2015-07-20	7396_7#47		97.77	0.77
#N/A	Unknown	abscessus	#N/A	#N/A	#N/A	RGM	RGM	Mycobacteroides abscessus	#N/A	OK		SAMEA1464861	PRJEB2779	GCF_001214285.1	Scaffold	5160070		32	Unknown	5065	83	2015-07-20	7396_7#43		97.32	0.77
#N/A	Unknown	abscessus	#N/A	#N/A	#N/A	RGM	RGM	Mycobacteroides abscessus	#N/A	OK		SAMN09917531	PRJNA488058	GCF_003582625.1	Contig	5008114		#N/A	Unknown	4834	71	2018-09-20	ASM358262v1	Illumina HiSeq	98.27	1.18
#N/A	Unknown	abscessus	#N/A	#N/A	#N/A	RGM	RGM	Mycobacteroides abscessus	#N/A	OK		SAMN08931123	PRJNA448987	GCF_003072285.1	Scaffold	4924646		7	Unknown	4729	69	2018-04-25	ASM307228v1	Illumina HiSeq	97.94	1.13
#N/A	Unknown	abscessus	#N/A	#N/A	#N/A	RGM	RGM	Mycobacteroides abscessus	#N/A	OK		SAMEA1317706	PRJEB2779	GCF_001214805.1	Contig	5157872		#N/A	Unknown	5058	78	2015-07-20	7520_7#25		97.77	0.77
#N/A	Unknown	abscessus	#N/A	#N/A	#N/A	RGM	RGM	Mycobacteroides abscessus	#N/A	OK		SAMN35656221	PRJNA315990	GCF_030342105.1	Contig	5170511		#N/A	Unknown	5031	61	2023-06-25	ASM3034210v1	Illumina NovaSeq	98.74	1.03
#N/A	Unknown	abscessus	#N/A	#N/A	#N/A	RGM	RGM	Mycobacteroides abscessus	#N/A	OK		SAMN35656225	PRJNA315990	GCF_030342085.1	Contig	5268757		#N/A	Unknown	5189	61	2023-06-25	ASM3034208v1	Illumina NovaSeq	98.61	0.95
#N/A	Unknown	abscessus	#N/A	#N/A	#N/A	RGM	RGM	Mycobacteroides abscessus	#N/A	OK		SAMN27861792	PRJNA832057	GCF_024390265.1	Contig	5422254		#N/A	Unknown	5309	83	2022-07-24	ASM2439026v1	Illumina NovaSeq	97.81	1.64
#N/A	Unknown	abscessus	#N/A	#N/A	#N/A	RGM	RGM	Mycobacteroides abscessus	#N/A	OK		SAMEA1464842	PRJEB2779	GCF_001217165.1	Scaffold	5159477		12	Unknown	5064	71	2015-07-20	7396_7#26		97.77	0.92
#N/A	Unknown	abscessus	#N/A	#N/A	#N/A	RGM	RGM	Mycobacteroides abscessus	#N/A	OK		SAMN27861810	PRJNA832057	GCF_024389925.1	Contig	4972875		#N/A	Unknown	4794	55	2022-07-24	ASM2438992v1	Illumina NovaSeq	98.68	1.91
#N/A	Unknown	abscessus	#N/A	#N/A	#N/A	RGM	RGM	Mycobacteroides abscessus	#N/A	OK		SAMEA1464879	PRJEB2779	GCF_001214525.1	Scaffold	5159066		33	Unknown	5055	93	2015-07-20	7396_8#68		97.67	0.77
#N/A	Unknown	abscessus	#N/A	#N/A	#N/A	RGM	RGM	Mycobacteroides abscessus	#N/A	OK		SAMEA1464966	PRJEB2779	GCF_001215465.1	Scaffold	4849231		15	Unknown	4669	74	2015-07-20	7396_8#83		98.47	1.08
#N/A	Unknown	abscessus	#N/A	#N/A	#N/A	RGM	RGM	Mycobacteroides abscessus	#N/A	OK		SAMN09917517	PRJNA488058	GCF_003582825.1	Scaffold	4850760		13	Unknown	4646	66	2018-09-20	ASM358282v1	Illumina HiSeq	98.09	0.99
#N/A	Unknown	abscessus	#N/A	#N/A	#N/A	RGM	RGM	Mycobacteroides abscessus	#N/A	OK		SAMN27861768	PRJNA832057	GCF_024390775.1	Contig	5002475		#N/A	Unknown	4913	54	2022-07-24	ASM2439077v1	Illumina NovaSeq	98.43	1.9
#N/A	Unknown	abscessus	#N/A	#N/A	#N/A	RGM	RGM	Mycobacteroides abscessus	#N/A	OK		SAMN27861767	PRJNA832057	GCF_024390765.1	Contig	4758474		#N/A	Unknown	4576	42	2022-07-24	ASM2439076v1	Illumina NovaSeq	98.66	1.05
#N/A	Unknown	abscessus	#N/A	#N/A	#N/A	RGM	RGM	Mycobacteroides abscessus	#N/A	OK		SAMEA1464973	PRJEB2779	GCF_001213205.1	Scaffold	5252024		13	Unknown	5136	50	2015-07-20	7396_6#49		98.74	0.93
#N/A	Unknown	abscessus	#N/A	#N/A	#N/A	RGM	RGM	Mycobacteroides abscessus	#N/A	OK		SAMEA1464932	PRJEB2779	GCF_001216865.1	Scaffold	5158484		29	Unknown	5045	98	2015-07-20	7396_8#64		97.55	0.77
#N/A	Unknown	abscessus	#N/A	#N/A	#N/A	RGM	RGM	Mycobacteroides abscessus	#N/A	OK		SAMEA1464913	PRJEB2779	GCF_001214845.1	Scaffold	5160053		26	Unknown	5051	92	2015-07-20	7396_8#80		97.43	0.77
#N/A	Unknown	abscessus	#N/A	#N/A	#N/A	RGM	RGM	Mycobacteroides abscessus	#N/A	OK		SAMEA1464860	PRJEB2779	GCF_001214505.1	Scaffold	5150582		23	Unknown	5044	88	2015-07-20	7396_8#76		97.55	0.77
#N/A	Unknown	abscessus	#N/A	#N/A	#N/A	RGM	RGM	Mycobacteroides abscessus	#N/A	OK		SAMEA1464930	PRJEB2779	GCF_001214005.1	Scaffold	5159991		23	Unknown	5067	74	2015-07-20	7396_7#11		97.77	0.77
#N/A	Unknown	abscessus	#N/A	#N/A	#N/A	RGM	RGM	Mycobacteroides abscessus	#N/A	OK		SAMEA1464908	PRJEB2779	GCF_001214725.1	Scaffold	5159681		16	Unknown	5062	77	2015-07-20	7396_7#30		97.62	0.77
#N/A	Unknown	abscessus	#N/A	#N/A	#N/A	RGM	RGM	Mycobacteroides abscessus	#N/A	OK		SAMEA1464912	PRJEB2779	GCF_001214885.1	Scaffold	5342434		31	Unknown	5276	89	2015-07-21	7396_7#46		97.73	0.94
#N/A	Unknown	abscessus	#N/A	#N/A	#N/A	RGM	RGM	Mycobacteroides abscessus	#N/A	OK		SAMEA1464853	PRJEB2779	GCF_001214645.1	Scaffold	5158470		16	Unknown	5061	76	2015-07-20	7396_7#24		97.77	0.77
#N/A	Unknown	abscessus	#N/A	#N/A	#N/A	RGM	RGM	Mycobacteroides abscessus	#N/A	OK		SAMEA1317701	PRJEB2779	GCF_001215225.1	Scaffold	5155703		23	Unknown	4995	147	2015-07-20	7520_7#30		96.52	0.77
#N/A	Unknown	abscessus	#N/A	#N/A	#N/A	RGM	RGM	Mycobacteroides abscessus	#N/A	OK		SAMEA1464847	PRJEB2779	GCF_001217125.1	Scaffold	4971418		24	Unknown	4781	72	2015-07-20	7396_7#42		98.34	1.13
#N/A	Unknown	abscessus	#N/A	#N/A	#N/A	RGM	RGM	Mycobacteroides abscessus	#N/A	OK		SAMN08931128	PRJNA448987	GCF_003072225.1	Scaffold	5094633		22	Unknown	4951	75	2018-04-25	ASM307222v1	Illumina HiSeq	98.7	0.93
#N/A	Unknown	abscessus	#N/A	#N/A	#N/A	RGM	RGM	Mycobacteroides abscessus	#N/A	OK		SAMEA1464864	PRJEB2779	GCF_001214045.1	Scaffold	4850857		18	Unknown	4659	90	2015-07-20	7396_7#16		98.32	1.08
#N/A	Unknown	abscessus	#N/A	#N/A	#N/A	RGM	RGM	Mycobacteroides abscessus	#N/A	OK		SAMEA1464841	PRJEB2779	GCF_001213565.1	Contig	5105778		#N/A	Unknown	4963	56	2015-07-20	7396_6#52		98.57	0.95
#N/A	Unknown	abscessus	#N/A	#N/A	#N/A	RGM	RGM	Mycobacteroides abscessus	#N/A	OK		SAMN27861821	PRJNA832057	GCF_024389705.1	Scaffold	4964236		20	Unknown	4828	75	2022-07-24	ASM2438970v1	Illumina NovaSeq	97.65	1.6
#N/A	Unknown	abscessus	#N/A	#N/A	#N/A	RGM	RGM	Mycobacteroides abscessus	#N/A	OK		SAMEA1464895	PRJEB2779	GCF_001215305.1	Scaffold	5162608		35	Unknown	5055	97	2015-07-20	7396_8#78		97.43	0.81
#N/A	Unknown	abscessus	#N/A	#N/A	#N/A	RGM	RGM	Mycobacteroides abscessus	#N/A	OK		SAMN08931126	PRJNA448987	GCF_003072295.1	Contig	5124602		#N/A	Unknown	4942	65	2018-04-25	ASM307229v1	Illumina HiSeq	98.58	1.54
#N/A	Unknown	abscessus	#N/A	#N/A	#N/A	RGM	RGM	Mycobacteroides abscessus	#N/A	OK		SAMN27861797	PRJNA832057	GCF_024390145.1	Scaffold	5319693		16	Unknown	5178	59	2022-07-24	ASM2439014v1	Illumina NovaSeq	97.96	8.11
#N/A	Unknown	abscessus	#N/A	#N/A	#N/A	RGM	RGM	Mycobacteroides abscessus	#N/A	OK		SAMEA1464909	PRJEB2779	GCF_001216625.1	Scaffold	5168382		26	Unknown	5057	101	2015-07-20	7396_8#56		97.62	0.77
#N/A	Unknown	abscessus	#N/A	#N/A	#N/A	RGM	RGM	Mycobacteroides abscessus	#N/A	OK		SAMEA1464934	PRJEB2779	GCF_001215045.1	Scaffold	5252329		18	Unknown	5134	60	2015-07-20	7396_7#29		98.64	0.93
#N/A	Unknown	abscessus	#N/A	#N/A	#N/A	RGM	RGM	Mycobacteroides abscessus	#N/A	OK		SAMN27861802	PRJNA832057	GCF_024390085.1	Scaffold	4943694		19	Unknown	4801	59	2022-07-24	ASM2439008v1	Illumina NovaSeq	98.21	1.03
#N/A	Unknown	abscessus	#N/A	#N/A	#N/A	RGM	RGM	Mycobacteroides abscessus	#N/A	OK		SAMEA1464954	PRJEB2779	GCF_001215645.1	Scaffold	5157367		14	Unknown	5062	71	2015-07-20	7396_7#38		97.77	0.92
#N/A	Unknown	abscessus	#N/A	#N/A	#N/A	RGM	RGM	Mycobacteroides abscessus	#N/A	OK		SAMN27861823	PRJNA832057	GCF_024389665.1	Contig	4991471		#N/A	Unknown	4911	61	2022-07-24	ASM2438966v1	Illumina NovaSeq	98.43	0.74
#N/A	Unknown	abscessus	#N/A	#N/A	#N/A	RGM	RGM	Mycobacteroides abscessus	#N/A	OK		SAMN27861804	PRJNA832057	GCF_024390045.1	Contig	4942953		#N/A	Unknown	4800	59	2022-07-24	ASM2439004v1	Illumina NovaSeq	98.21	1.03
#N/A	Unknown	abscessus	#N/A	#N/A	#N/A	RGM	RGM	Mycobacteroides abscessus	#N/A	OK		SAMEA1464936	PRJEB2779	GCF_001216005.1	Scaffold	5158046		14	Unknown	5061	71	2015-07-20	7396_7#39		97.77	0.77
#N/A	Unknown	abscessus	#N/A	#N/A	#N/A	RGM	RGM	Mycobacteroides abscessus	#N/A	OK		SAMEA1464859	PRJEB2779	GCF_001215285.1	Scaffold	5170350		30	Unknown	5056	100	2015-07-20	7396_8#61		97.75	0.77
#N/A	Unknown	abscessus	#N/A	#N/A	#N/A	RGM	RGM	Mycobacteroides abscessus	#N/A	OK		SAMN08931138	PRJNA448987	GCF_003071885.1	Contig	4803250		#N/A	Unknown	4632	68	2018-04-25	ASM307188v1	Illumina HiSeq	96.99	0.65
#N/A	Unknown	abscessus	#N/A	#N/A	#N/A	RGM	RGM	Mycobacteroides abscessus	#N/A	OK		SAMN09917566	PRJNA488058	GCF_003582075.1	Contig	5049137		#N/A	Unknown	4881	70	2018-09-20	ASM358207v1	Illumina HiSeq	98.69	1.74
#N/A	Unknown	abscessus	#N/A	#N/A	#N/A	RGM	RGM	Mycobacteroides abscessus	#N/A	OK		SAMN09917565	PRJNA488058	GCF_003582105.1	Contig	5048562		#N/A	Unknown	4879	71	2018-09-20	ASM358210v1	Illumina HiSeq	98.69	1.74
#N/A	Unknown	abscessus	#N/A	#N/A	#N/A	RGM	RGM	Mycobacteroides abscessus	#N/A	OK		SAMN27861805	PRJNA832057	GCF_024390025.1	Scaffold	5004621		39	Unknown	4825	99	2022-07-24	ASM2439002v1	Illumina NovaSeq	97.32	2.01
#N/A	Unknown	abscessus	#N/A	#N/A	#N/A	RGM	RGM	Mycobacteroides abscessus	#N/A	OK		SAMN09917506	PRJNA488058	GCF_003583025.1	Scaffold	4971146		22	Unknown	4789	69	2018-09-20	ASM358302v1	Illumina HiSeq	98.69	1.39
#N/A	Unknown	abscessus	#N/A	#N/A	#N/A	RGM	RGM	Mycobacteroides abscessus	#N/A	OK		SAMEA1464893	PRJEB2779	GCF_001213745.1	Scaffold	5469800		35	Unknown	5345	100	2015-07-21	7396_6#89		98.43	1.73
#N/A	Unknown	abscessus	#N/A	#N/A	#N/A	RGM	RGM	Mycobacteroides abscessus	#N/A	OK		SAMN28175860	PRJNA315990	GCF_036633445.1	Contig	4814826		#N/A	Unknown	4647	69	2024-02-15	ASM3663344v1	Illumina HiSeq	98.74	1.08
#N/A	Unknown	abscessus	#N/A	#N/A	#N/A	RGM	RGM	Mycobacteroides abscessus	#N/A	OK		SAMN27861772	PRJNA832057	GCF_024390685.1	Scaffold	5263259		29	Unknown	5196	57	2022-07-24	ASM2439068v1	Illumina NovaSeq	98.93	0.95
#N/A	Unknown	abscessus	#N/A	#N/A	#N/A	RGM	RGM	Mycobacteroides abscessus	#N/A	OK		SAMN27861796	PRJNA832057	GCF_024390225.1	Contig	5088736		#N/A	Unknown	4895	70	2022-07-24	ASM2439022v1	Illumina NovaSeq	98.45	1.53
#N/A	Unknown	abscessus	#N/A	#N/A	#N/A	RGM	RGM	Mycobacteroides abscessus	#N/A	OK		SAMEA1464916	PRJEB2779	GCF_001214165.1	Scaffold	5149168		33	Unknown	5049	90	2015-07-20	7396_7#1		97.63	0.92
#N/A	Unknown	abscessus	#N/A	#N/A	#N/A	RGM	RGM	Mycobacteroides abscessus	#N/A	OK		SAMEA1464900	PRJEB2779	GCF_001217285.1	Scaffold	5160424		32	Unknown	5056	97	2015-07-20	7396_8#66		97.67	0.77
#N/A	Unknown	abscessus	#N/A	#N/A	#N/A	RGM	RGM	Mycobacteroides abscessus	#N/A	OK		SAMEA1464843	PRJEB2779	GCF_001216025.1	Scaffold	5012535		24	Unknown	4858	80	2015-07-20	7396_8#51		98.46	1.13
#N/A	Unknown	abscessus	#N/A	#N/A	#N/A	RGM	RGM	Mycobacteroides abscessus	#N/A	OK		SAMN09917556	PRJNA488058	GCF_003582225.1	Scaffold	5258698		30	Unknown	5126	67	2018-09-20	ASM358222v1	Illumina HiSeq	98.24	1.62
#N/A	Unknown	abscessus	#N/A	#N/A	#N/A	RGM	RGM	Mycobacteroides abscessus	#N/A	OK		SAMEA1464924	PRJEB2779	GCF_001213165.1	Scaffold	5277658		20	Unknown	5091	89	2015-07-21	7396_6#70		98.44	1.08
#N/A	Unknown	abscessus	#N/A	#N/A	#N/A	RGM	RGM	Mycobacteroides abscessus	#N/A	OK		SAMN27861783	PRJNA832057	GCF_024390465.1	Contig	5265944		#N/A	Unknown	5200	66	2022-07-24	ASM2439046v1	Illumina NovaSeq	98.61	0.95
#N/A	Unknown	abscessus	#N/A	#N/A	#N/A	RGM	RGM	Mycobacteroides abscessus	#N/A	OK		SAMN27861765	PRJNA832057	GCF_024390825.1	Scaffold	5193236		37	Unknown	5089	70	2022-07-24	ASM2439082v1	Illumina NovaSeq	98.3	0.99
#N/A	Unknown	abscessus	#N/A	#N/A	#N/A	RGM	RGM	Mycobacteroides abscessus	#N/A	OK		SAMEA1464851	PRJEB2779	GCF_001215025.1	Scaffold	5150413		24	Unknown	5057	72	2015-07-20	7396_8#75		97.77	0.92
#N/A	Unknown	abscessus	#N/A	#N/A	#N/A	RGM	RGM	Mycobacteroides abscessus	#N/A	OK		SAMEA1464844	PRJEB2779	GCF_001216725.1	Scaffold	5168957		33	Unknown	5052	105	2015-07-20	7396_8#70		97.6	0.76
#N/A	Unknown	abscessus	#N/A	#N/A	#N/A	RGM	RGM	Mycobacteroides abscessus	#N/A	OK		SAMEA1464951	PRJEB2779	GCF_001212845.1	Scaffold	5251561		18	Unknown	5133	55	2015-07-21	7396_6#50		98.74	0.93
#N/A	Unknown	abscessus	#N/A	#N/A	#N/A	RGM	RGM	Mycobacteroides abscessus	#N/A	OK		SAMN27861776	PRJNA832057	GCF_024390585.1	Scaffold	4961712		28	Unknown	4758	80	2022-07-24	ASM2439058v1	Illumina NovaSeq	98.31	2.55
#N/A	Unknown	abscessus	#N/A	#N/A	#N/A	RGM	RGM	Mycobacteroides abscessus	#N/A	OK		SAMEA1464903	PRJEB2779	GCF_001214685.1	Scaffold	5156927		20	Unknown	5063	74	2015-07-20	7396_8#93		97.77	0.92
#N/A	Unknown	abscessus	#N/A	#N/A	#N/A	RGM	RGM	Mycobacteroides abscessus	#N/A	OK		SAMN27861758	PRJNA832057	GCF_024390985.1	Scaffold	4895292		28	Unknown	4729	53	2022-07-24	ASM2439098v1	Illumina NovaSeq	98.41	0.99
#N/A	Unknown	abscessus	#N/A	#N/A	#N/A	RGM	RGM	Mycobacteroides abscessus	#N/A	OK		SAMEA1464963	PRJEB2779	GCF_001216365.1	Scaffold	5158927		20	Unknown	5060	78	2015-07-20	7396_8#60		97.77	0.77
#N/A	Unknown	abscessus	#N/A	#N/A	#N/A	RGM	RGM	Mycobacteroides abscessus	#N/A	OK		SAMN27861790	PRJNA832057	GCF_024390295.1	Contig	4887961		#N/A	Unknown	4730	62	2022-07-24	ASM2439029v1	Illumina NovaSeq	98.68	1.35
#N/A	Unknown	abscessus	#N/A	#N/A	#N/A	RGM	RGM	Mycobacteroides abscessus	#N/A	OK		SAMEA1464937	PRJEB2779	GCF_001216665.1	Scaffold	5150741		29	Unknown	5046	91	2015-07-20	7396_8#59		97.35	0.77
#N/A	Unknown	abscessus	#N/A	#N/A	#N/A	RGM	RGM	Mycobacteroides abscessus	#N/A	OK		SAMEA1464839	PRJEB2779	GCF_001216265.1	Scaffold	4900414		21	Unknown	4733	81	2015-07-20	7396_8#94		98.42	1.23
#N/A	Unknown	abscessus	#N/A	#N/A	#N/A	RGM	RGM	Mycobacteroides abscessus	#N/A	OK		SAMN27861782	PRJNA832057	GCF_024390485.1	Contig	4900482		#N/A	Unknown	4718	60	2022-07-24	ASM2439048v1	Illumina NovaSeq	96.72	1.39
#N/A	Unknown	abscessus	#N/A	#N/A	#N/A	RGM	RGM	Mycobacteroides abscessus	#N/A	OK		SAMN27861762	PRJNA832057	GCF_024390875.1	Scaffold	5175309		26	Unknown	5074	56	2022-07-24	ASM2439087v1	Illumina NovaSeq	99.06	1.03
#N/A	Unknown	abscessus	#N/A	#N/A	#N/A	RGM	RGM	Mycobacteroides abscessus	#N/A	OK		SAMN08931127	PRJNA448987	GCF_003072235.1	Contig	5048179		#N/A	Unknown	4879	69	2018-04-25	ASM307223v1	Illumina HiSeq	98.69	1.74
#N/A	Unknown	abscessus	#N/A	#N/A	#N/A	RGM	RGM	Mycobacteroides abscessus	#N/A	OK		SAMN09917554	PRJNA488058	GCF_003582235.1	Scaffold	5048568		26	Unknown	4877	73	2018-09-20	ASM358223v1	Illumina HiSeq	98.69	1.74
#N/A	Unknown	abscessus	#N/A	#N/A	#N/A	RGM	RGM	Mycobacteroides abscessus	#N/A	OK		SAMN09917557	PRJNA488058	GCF_003582205.1	Contig	5159102		#N/A	Unknown	5053	68	2018-09-20	ASM358220v1	Illumina HiSeq	98.67	1.07
#N/A	Unknown	abscessus	#N/A	#N/A	#N/A	RGM	RGM	Mycobacteroides abscessus	#N/A	OK		SAMEA1464929	PRJEB2779	GCF_001217405.1	Scaffold	5157778		30	Unknown	5058	90	2015-07-20	7396_8#57		97.62	0.77
#N/A	Unknown	abscessus	#N/A	#N/A	#N/A	RGM	RGM	Mycobacteroides abscessus	#N/A	OK		SAMEA1464898	PRJEB2779	GCF_001216305.1	Scaffold	5232871		36	Unknown	5071	79	2015-07-21	7396_7#35		98.64	1.43
#N/A	Unknown	abscessus	#N/A	#N/A	#N/A	RGM	RGM	Mycobacteroides abscessus	#N/A	OK		SAMN27861807	PRJNA832057	GCF_024389985.1	Scaffold	5366065		41	Unknown	5289	73	2022-07-24	ASM2438998v1	Illumina NovaSeq	99.06	1.29
#N/A	Unknown	abscessus	#N/A	#N/A	#N/A	RGM	RGM	Mycobacteroides abscessus	#N/A	OK		SAMN27861773	PRJNA832057	GCF_024390645.1	Contig	5147288		#N/A	Unknown	5010	69	2022-07-24	ASM2439064v1	Illumina NovaSeq	99.06	1.11
#N/A	Unknown	abscessus	#N/A	#N/A	#N/A	RGM	RGM	Mycobacteroides abscessus	#N/A	OK		SAMN27861795	PRJNA832057	GCF_024390195.1	Scaffold	5147557		34	Unknown	5010	75	2022-07-24	ASM2439019v1	Illumina NovaSeq	99.06	1.11
#N/A	Unknown	abscessus	#N/A	#N/A	#N/A	RGM	RGM	Mycobacteroides abscessus	#N/A	OK		SAMN27861803	PRJNA832057	GCF_024390105.1	Contig	5117161		#N/A	Unknown	4922	73	2022-07-24	ASM2439010v1	Illumina NovaSeq	98.45	1.63
#N/A	Unknown	abscessus	#N/A	#N/A	#N/A	RGM	RGM	Mycobacteroides abscessus	#N/A	OK		SAMEA1464967	PRJEB2779	GCF_001214405.1	Scaffold	5334433		186	Unknown	5169	197	2015-07-21	7396_7#45		98.03	1.06
#N/A	Unknown	abscessus	#N/A	#N/A	#N/A	RGM	RGM	Mycobacteroides abscessus	#N/A	OK		SAMN09917581	PRJNA488058	GCF_003581805.1	Scaffold	5243133		27	Unknown	5115	60	2018-09-20	ASM358180v1	Illumina HiSeq	98.34	1.73
#N/A	Unknown	abscessus	#N/A	#N/A	#N/A	RGM	RGM	Mycobacteroides abscessus	#N/A	OK		SAMN27861819	PRJNA832057	GCF_024389735.1	Scaffold	4862172		31	Unknown	4711	62	2022-07-24	ASM2438973v1	Illumina NovaSeq	97.9	0.73
#N/A	Unknown	abscessus	#N/A	#N/A	#N/A	RGM	RGM	Mycobacteroides abscessus	#N/A	OK		SAMEA1464897	PRJEB2779	GCF_001215245.1	Scaffold	5164333		37	Unknown	5064	96	2015-07-20	7396_7#7		97.77	0.77
#N/A	Unknown	abscessus	#N/A	#N/A	#N/A	RGM	RGM	Mycobacteroides abscessus	#N/A	OK		SAMEA1464885	PRJEB2779	GCF_001215965.1	Scaffold	5461916		42	Unknown	5326	116	2015-07-21	7396_8#67		97.79	1.58
#N/A	Unknown	abscessus	#N/A	#N/A	#N/A	RGM	RGM	Mycobacteroides abscessus	#N/A	OK		SAMEA1464887	PRJEB2779	GCF_001213225.1	Scaffold	5395806		38	Unknown	5240	103	2015-07-21	7396_6#88		98.4	1.73
#N/A	Unknown	abscessus	#N/A	#N/A	#N/A	RGM	RGM	Mycobacteroides abscessus	#N/A	OK		SAMEA1464896	PRJEB2779	GCF_001216225.1	Scaffold	5160918		28	Unknown	5058	89	2015-07-20	7396_8#55		97.67	0.77
#N/A	Unknown	abscessus	#N/A	#N/A	#N/A	RGM	RGM	Mycobacteroides abscessus	#N/A	OK		SAMEA1464876	PRJEB2779	GCF_001215385.1	Scaffold	5393268		40	Unknown	5242	103	2015-07-21	7396_7#34		98.35	1.73
#N/A	Unknown	abscessus	#N/A	#N/A	#N/A	RGM	RGM	Mycobacteroides abscessus	#N/A	OK		SAMEA1464945	PRJEB2779	GCF_001214305.1	Scaffold	5158669		18	Unknown	5065	74	2015-07-20	7396_7#44		97.77	0.92
#N/A	Unknown	abscessus	#N/A	#N/A	#N/A	RGM	RGM	Mycobacteroides abscessus	#N/A	OK		SAMEA1464914	PRJEB2779	GCF_001215905.1	Scaffold	5158016		18	Unknown	5062	71	2015-07-20	7396_7#48		97.62	0.77
#N/A	Unknown	abscessus	#N/A	#N/A	#N/A	RGM	RGM	Mycobacteroides abscessus	#N/A	OK		SAMN09917594	PRJNA488058	GCF_003581705.1	Contig	4855878		#N/A	Unknown	4575	67	2018-09-20	ASM358170v1	Illumina HiSeq	97.26	1.23
#N/A	Unknown	abscessus	#N/A	#N/A	#N/A	RGM	RGM	Mycobacteroides abscessus	#N/A	OK		SAMN27861769	PRJNA832057	GCF_024390735.1	Contig	5000015		#N/A	Unknown	4816	62	2022-07-24	ASM2439073v1	Illumina NovaSeq	98.4	1.42
#N/A	Unknown	abscessus	#N/A	#N/A	#N/A	RGM	RGM	Mycobacteroides abscessus	#N/A	OK		SAMEA1464918	PRJEB2779	GCF_001213425.1	Scaffold	5157983		34	Unknown	5054	93	2015-07-20	7396_7#10		97.47	0.77
#N/A	Unknown	abscessus	#N/A	#N/A	#N/A	RGM	RGM	Mycobacteroides abscessus	#N/A	OK		SAMN27861778	PRJNA832057	GCF_024390545.1	Scaffold	4998416		24	Unknown	4819	59	2022-07-24	ASM2439054v1	Illumina NovaSeq	98.4	1.42
#N/A	Unknown	abscessus	#N/A	#N/A	#N/A	RGM	RGM	Mycobacteroides abscessus	#N/A	OK		SAMN09917552	PRJNA488058	GCF_003582285.1	Contig	4906672		#N/A	Unknown	4733	72	2018-09-20	ASM358228v1	Illumina HiSeq	98.64	0.95
#N/A	Unknown	abscessus	#N/A	#N/A	#N/A	RGM	RGM	Mycobacteroides abscessus	#N/A	OK		SAMN09917533	PRJNA488058	GCF_003582575.1	Contig	4904725		#N/A	Unknown	4735	78	2018-09-20	ASM358257v1	Illumina HiSeq	98.64	0.95
#N/A	Unknown	abscessus	#N/A	#N/A	#N/A	RGM	RGM	Mycobacteroides abscessus	#N/A	OK		SAMN27861771	PRJNA832057	GCF_024390705.1	Contig	4843583		#N/A	Unknown	4667	109	2022-07-24	ASM2439070v1	Illumina NovaSeq	97.31	2.04
#N/A	Unknown	abscessus	#N/A	#N/A	#N/A	RGM	RGM	Mycobacteroides abscessus	#N/A	OK		SAMN08931116	PRJNA448987	GCF_003072385.1	Scaffold	4962833		33	Unknown	4801	66	2018-04-25	ASM307238v1	Illumina HiSeq	98.34	1.03
#N/A	Unknown	abscessus	#N/A	#N/A	#N/A	RGM	RGM	Mycobacteroides abscessus	#N/A	OK		SAMEA1464870	PRJEB2779	GCF_001217105.1	Scaffold	5158347		20	Unknown	5064	76	2015-07-20	7396_8#96		97.77	0.92
#N/A	Unknown	abscessus	#N/A	#N/A	#N/A	RGM	RGM	Mycobacteroides abscessus	#N/A	OK		SAMEA1464833	PRJEB2779	GCF_001215325.1	Scaffold	5158243		22	Unknown	5063	78	2015-07-20	7396_7#32		97.77	0.77
#N/A	Unknown	abscessus	#N/A	#N/A	#N/A	RGM	RGM	Mycobacteroides abscessus	#N/A	OK		SAMN09917503	PRJNA488058	GCF_003583085.1	Scaffold	5417559		31	Unknown	5306	74	2018-09-20	ASM358308v1	Illumina HiSeq	97.77	1.77
#N/A	Unknown	abscessus	#N/A	#N/A	#N/A	RGM	RGM	Mycobacteroides abscessus	#N/A	OK		SAMEA1464884	PRJEB2779	GCF_001213605.1	Scaffold	5466937		47	Unknown	5354	99	2015-07-21	7396_6#84		98.25	1.73
#N/A	Unknown	abscessus	#N/A	#N/A	#N/A	RGM	RGM	Mycobacteroides abscessus	#N/A	OK		SAMN14540185	PRJNA595783	GCF_013140075.1	Scaffold	5081460		21	Unknown	4996	62	2020-05-21	ASM1314007v1	Illumina HiSeq	97.97	0.74
#N/A	Unknown	abscessus	#N/A	#N/A	#N/A	RGM	RGM	Mycobacteroides abscessus	#N/A	OK		SAMEA1464882	PRJEB2779	GCF_001215845.1	Scaffold	5468634		42	Unknown	5337	110	2015-07-21	7396_7#28		98.15	1.73
#N/A	Unknown	abscessus	#N/A	#N/A	#N/A	RGM	RGM	Mycobacteroides abscessus	#N/A	OK		SAMN27861763	PRJNA832057	GCF_024390855.1	Scaffold	4699334		23	Unknown	4538	76	2022-07-24	ASM2439085v1	Illumina NovaSeq	98.22	1.33
#N/A	Unknown	abscessus	#N/A	#N/A	#N/A	RGM	RGM	Mycobacteroides abscessus	#N/A	OK		SAMEA1464854	PRJEB2779	GCF_001214345.1	Scaffold	5156440		21	Unknown	5059	77	2015-07-20	7396_8#95		97.77	0.77
#N/A	Unknown	abscessus	#N/A	#N/A	#N/A	RGM	RGM	Mycobacteroides abscessus	#N/A	OK		SAMEA1464877	PRJEB2779	GCF_001214265.1	Scaffold	5157684		28	Unknown	5054	89	2015-07-20	7396_8#77		97.32	0.77
#N/A	Unknown	abscessus	#N/A	#N/A	#N/A	RGM	RGM	Mycobacteroides abscessus	#N/A	OK		SAMEA1464890	PRJEB2779	GCF_001215445.1	Scaffold	5158828		29	Unknown	5017	67	2015-07-20	7396_7#27		98.74	2.02
#N/A	Unknown	abscessus	#N/A	#N/A	#N/A	RGM	RGM	Mycobacteroides abscessus	#N/A	OK		SAMEA1464899	PRJEB2779	GCF_001216925.1	Scaffold	5348343		25	Unknown	5267	77	2015-07-21	7396_7#40		97.76	1.61
#N/A	Unknown	abscessus	#N/A	#N/A	#N/A	RGM	RGM	Mycobacteroides abscessus	#N/A	OK		SAMN06806046	PRJNA315990	GCF_002142785.1	Contig	4989478		#N/A	Unknown	4871	70	2017-05-16	ASM214278v1	Illumina	98.41	1.16
#N/A	Unknown	abscessus	#N/A	#N/A	#N/A	RGM	RGM	Mycobacteroides abscessus	#N/A	OK		SAMEA1464964	PRJEB2779	GCF_001214625.1	Contig	5091857		#N/A	Unknown	4858	81	2015-07-20	7396_7#37		98.45	1.02
#N/A	Unknown	abscessus	#N/A	#N/A	#N/A	RGM	RGM	Mycobacteroides abscessus	#N/A	OK		SAMN06806047	PRJNA315990	GCF_002142755.1	Contig	4802628		#N/A	Unknown	4633	69	2017-05-16	ASM214275v1	Illumina	98.11	1.05
#N/A	Unknown	abscessus	#N/A	#N/A	#N/A	RGM	RGM	Mycobacteroides abscessus	#N/A	OK		SAMN28175861	PRJNA315990	GCF_036633355.1	Contig	4806285		#N/A	Unknown	4637	83	2024-02-15	ASM3663335v1	Illumina HiSeq	98.41	1.01
#N/A	Unknown	abscessus	#N/A	#N/A	#N/A	RGM	RGM	Mycobacteroides abscessus	#N/A	OK		SAMEA1464834	PRJEB2779	GCF_001213885.1	Scaffold	5290272		31	Unknown	5177	79	2015-07-21	7396_7#14		98.72	1.87
#N/A	Unknown	abscessus	#N/A	#N/A	#N/A	RGM	RGM	Mycobacteroides abscessus	#N/A	OK		SAMN27861787	PRJNA832057	GCF_024390405.1	Contig	4830074		#N/A	Unknown	4664	76	2022-07-24	ASM2439040v1	Illumina NovaSeq	96.96	1.53
#N/A	Unknown	abscessus	#N/A	#N/A	#N/A	RGM	RGM	Mycobacteroides abscessus	#N/A	OK		SAMEA1464939	PRJEB2779	GCF_001213685.1	Scaffold	5323981		35	Unknown	5217	76	2015-07-21	7396_6#80		98.74	1.87
#N/A	Unknown	abscessus	#N/A	#N/A	#N/A	RGM	RGM	Mycobacteroides abscessus	#N/A	OK		SAMEA1464950	PRJEB2779	GCF_001216405.1	Scaffold	5154759		21	Unknown	5048	94	2015-07-20	7396_8#63		97.63	0.77
#N/A	Unknown	abscessus	#N/A	#N/A	#N/A	RGM	RGM	Mycobacteroides abscessus	#N/A	OK		SAMEA1464948	PRJEB2779	GCF_001214185.1	Scaffold	5185465		40	Unknown	5048	71	2015-07-21	7396_6#67		98.74	1.66
#N/A	Unknown	abscessus	#N/A	#N/A	#N/A	RGM	RGM	Mycobacteroides abscessus	#N/A	OK		SAMEA1464953	PRJEB2779	GCF_001214085.1	Scaffold	5185449		39	Unknown	5050	71	2015-07-21	7396_6#94		98.74	1.66
#N/A	Unknown	abscessus	#N/A	#N/A	#N/A	RGM	RGM	Mycobacteroides abscessus	#N/A	OK		SAMEA1464905	PRJEB2779	GCF_001213965.1	Scaffold	5186450		37	Unknown	5049	71	2015-07-20	7396_6#78		98.74	1.76
#N/A	Unknown	abscessus	#N/A	#N/A	#N/A	RGM	RGM	Mycobacteroides abscessus	#N/A	OK		SAMEA1464940	PRJEB2779	GCF_001213505.1	Scaffold	5187466		48	Unknown	5053	73	2015-07-20	7396_6#95		98.74	1.66
#N/A	Unknown	abscessus	#N/A	#N/A	#N/A	RGM	RGM	Mycobacteroides abscessus	#N/A	OK		SAMN27861781	PRJNA832057	GCF_024390525.1	Scaffold	5271708		38	Unknown	5098	84	2022-07-24	ASM2439052v1	Illumina NovaSeq	98.76	1.08
#N/A	Unknown	abscessus	#N/A	#N/A	#N/A	RGM	RGM	Mycobacteroides abscessus	#N/A	OK		SAMEA1464919	PRJEB2779	GCF_001213785.1	Scaffold	5235175		44	Unknown	5074	80	2015-07-21	7396_7#20		98.64	1.58
#N/A	Unknown	abscessus	#N/A	#N/A	#N/A	RGM	RGM	Mycobacteroides abscessus	#N/A	OK		SAMEA1464901	PRJEB2779	GCF_001212985.1	Scaffold	5276689		29	Unknown	5093	92	2015-07-21	7396_6#58		98.44	1.08
#N/A	Unknown	abscessus	#N/A	#N/A	#N/A	RGM	RGM	Mycobacteroides abscessus	#N/A	OK		SAMEA1464902	PRJEB2779	GCF_001213705.1	Scaffold	5231534		37	Unknown	5065	80	2015-07-21	7396_7#19		98.32	1.43
#N/A	Unknown	abscessus	#N/A	#N/A	#N/A	RGM	RGM	Mycobacteroides abscessus	#N/A	OK		SAMEA1464868	PRJEB2779	GCF_001212885.1	Scaffold	5187715		40	Unknown	5048	74	2015-07-20	7396_7#12		98.74	1.76
#N/A	Unknown	abscessus	#N/A	#N/A	#N/A	RGM	RGM	Mycobacteroides abscessus	#N/A	OK		SAMEA1464920	PRJEB2779	GCF_001216145.1	Scaffold	5262857		28	Unknown	5164	86	2015-07-21	7396_8#65		98.7	1.12
#N/A	Unknown	abscessus	#N/A	#N/A	#N/A	RGM	RGM	Mycobacteroides abscessus	#N/A	OK		SAMN09917514	PRJNA488058	GCF_003582855.1	Scaffold	4785068		23	Unknown	4637	70	2018-09-20	ASM358285v1	Illumina HiSeq	96.64	0.75
#N/A	Unknown	abscessus	#N/A	#N/A	#N/A	RGM	RGM	Mycobacteroides abscessus	#N/A	OK		SAMN27861808	PRJNA832057	GCF_024389995.1	Contig	5021645		#N/A	Unknown	4878	78	2022-07-24	ASM2438999v1	Illumina NovaSeq	98.75	1.23
#N/A	Unknown	abscessus	#N/A	#N/A	#N/A	RGM	RGM	Mycobacteroides abscessus	#N/A	OK		SAMEA104062574	PRJEB6403	GCF_900453325.1	Contig	5018230		#N/A	Unknown	4758	159	2018-06-30	55312_F01		97.27	1.2
#N/A	Unknown	abscessus	#N/A	#N/A	#N/A	RGM	RGM	Mycobacteroides abscessus	#N/A	OK		SAMN27861811	PRJNA832057	GCF_024389865.1	Contig	4892177		#N/A	Unknown	4731	70	2022-07-24	ASM2438986v1	Illumina NovaSeq	98.41	0.95
#N/A	Unknown	abscessus	#N/A	#N/A	#N/A	RGM	RGM	Mycobacteroides abscessus	#N/A	OK		SAMEA1464944	PRJEB2779	GCF_001213385.1	Scaffold	5322033		38	Unknown	5226	68	2015-07-21	7396_6#60		98.74	1.87
#N/A	Unknown	abscessus	#N/A	#N/A	#N/A	RGM	RGM	Mycobacteroides abscessus	#N/A	OK		SAMN10497036	PRJNA507514	GCF_004010025.1	Scaffold	5097306		46	Unknown	4936	83	2019-01-09	ASM401002v1	Illumina HiSeq	98.7	1.15
#N/A	Unknown	abscessus	#N/A	#N/A	#N/A	RGM	RGM	Mycobacteroides abscessus	#N/A	OK		SAMN27861789	PRJNA832057	GCF_024390325.1	Contig	4880077		#N/A	Unknown	4712	78	2022-07-24	ASM2439032v1	Illumina NovaSeq	98.51	0.67
#N/A	Unknown	abscessus	#N/A	#N/A	#N/A	RGM	RGM	Mycobacteroides abscessus	#N/A	OK		SAMEA1464922	PRJEB2779	GCF_001215165.1	Scaffold	5277565		37	Unknown	5080	118	2015-07-21	7396_8#92		97.91	1.08
#N/A	Unknown	abscessus	#N/A	#N/A	#N/A	RGM	RGM	Mycobacteroides abscessus	#N/A	OK		SAMN09917542	PRJNA488058	GCF_003582445.1	Scaffold	5222254		44	Unknown	5130	70	2018-09-20	ASM358244v1	Illumina HiSeq	98.64	0.98
#N/A	Unknown	abscessus	#N/A	#N/A	#N/A	RGM	RGM	Mycobacteroides abscessus	#N/A	OK		SAMEA1464832	PRJEB2779	GCF_001215345.1	Scaffold	5164281		39	Unknown	5061	102	2015-07-20	7396_8#52		97.4	0.77
#N/A	Unknown	abscessus	#N/A	#N/A	#N/A	RGM	RGM	Mycobacteroides abscessus	#N/A	OK		SAMN27861760	PRJNA832057	GCF_024390925.1	Contig	4883843		#N/A	Unknown	4671	115	2022-07-24	ASM2439092v1	Illumina NovaSeq	97.83	2.28
#N/A	Unknown	abscessus	#N/A	#N/A	#N/A	RGM	RGM	Mycobacteroides abscessus	#N/A	OK		SAMN27861817	PRJNA832057	GCF_024389755.1	Contig	4989148		#N/A	Unknown	4829	63	2022-07-24	ASM2438975v1	Illumina NovaSeq	99.01	1.69
#N/A	Unknown	abscessus	#N/A	#N/A	#N/A	RGM	RGM	Mycobacteroides abscessus	#N/A	OK		SAMEA1464941	PRJEB2779	GCF_001213465.1	Scaffold	4855761		36	Unknown	4702	96	2015-07-20	7396_7#2		97.66	0.69
#N/A	Unknown	abscessus	#N/A	#N/A	#N/A	RGM	RGM	Mycobacteroides abscessus	#N/A	OK		SAMEA1464928	PRJEB2779	GCF_001214825.1	Scaffold	5163376		32	Unknown	5064	94	2015-07-20	7396_8#71		97.67	0.77
#N/A	Unknown	abscessus	#N/A	#N/A	#N/A	RGM	RGM	Mycobacteroides abscessus	#N/A	OK		SAMN35656233	PRJNA315990	GCF_030341945.1	Contig	4994850		#N/A	Unknown	4784	81	2023-06-25	ASM3034194v1	Illumina NovaSeq	98.39	1.51
#N/A	Unknown	abscessus	#N/A	#N/A	#N/A	RGM	RGM	Mycobacteroides abscessus	#N/A	OK		SAMEA1464858	PRJEB2779	GCF_001216065.1	Scaffold	5278956		46	Unknown	5094	101	2015-07-21	7396_8#90		98.44	1.08
#N/A	Unknown	abscessus	#N/A	#N/A	#N/A	RGM	RGM	Mycobacteroides abscessus	#N/A	OK		SAMN03856544	PRJNA248380	GCF_001187745.1	Contig	5342973		#N/A	Unknown	5153	140	2015-07-27	ASM118774v1	454; Illumina GAIIx	96.39	7.52
#N/A	Unknown	abscessus	#N/A	#N/A	#N/A	RGM	RGM	Mycobacteroides abscessus	#N/A	OK		SAMEA1464925	PRJEB2779	GCF_001213945.1	Scaffold	5298458		31	Unknown	5188	68	2015-07-21	7396_6#56		98.74	1.87
#N/A	Unknown	abscessus	#N/A	#N/A	#N/A	RGM	RGM	Mycobacteroides abscessus	#N/A	OK		SAMN27861786	PRJNA832057	GCF_024390425.1	Contig	5362391		#N/A	Unknown	5285	76	2022-07-24	ASM2439042v1	Illumina NovaSeq	99.06	1.29
#N/A	Unknown	abscessus	#N/A	#N/A	#N/A	RGM	RGM	Mycobacteroides abscessus	#N/A	OK		SAMEA1464971	PRJEB2779	GCF_001213725.1	Scaffold	5188044		46	Unknown	5054	70	2015-07-21	7396_6#59		98.74	1.76
#N/A	Unknown	abscessus	#N/A	#N/A	#N/A	RGM	RGM	Mycobacteroides abscessus	#N/A	OK		SAMEA1464952	PRJEB2779	GCF_001215565.1	Scaffold	5396162		45	Unknown	5338	82	2015-07-21	7396_8#58		98.44	1.7
#N/A	Unknown	abscessus	#N/A	#N/A	#N/A	RGM	RGM	Mycobacteroides abscessus	#N/A	OK		SAMEA1464947	PRJEB2779	GCF_001217525.1	Scaffold	5183694		41	Unknown	5039	84	2015-07-21	7396_8#82		98.74	1.66
#N/A	Unknown	abscessus	#N/A	#N/A	#N/A	RGM	RGM	Mycobacteroides abscessus	#N/A	OK		SAMN27861791	PRJNA832057	GCF_024390315.1	Scaffold	4967719		37	Unknown	4812	54	2022-07-24	ASM2439031v1	Illumina NovaSeq	98.9	1.07
#N/A	Unknown	abscessus	#N/A	#N/A	#N/A	RGM	RGM	Mycobacteroides abscessus	#N/A	OK		SAMN27861775	PRJNA832057	GCF_024390625.1	Contig	5322372		#N/A	Unknown	5240	85	2022-07-24	ASM2439062v1	Illumina NovaSeq	98.51	1.33
#N/A	Unknown	abscessus	#N/A	#N/A	#N/A	RGM	RGM	Mycobacteroides abscessus	#N/A	OK		SAMEA1464892	PRJEB2779	GCF_001215065.1	Scaffold	4857276		42	Unknown	4706	92	2015-07-20	7396_7#41		97.83	0.69
#N/A	Unknown	abscessus	#N/A	#N/A	#N/A	RGM	RGM	Mycobacteroides abscessus	#N/A	OK		SAMEA1464960	PRJEB2779	GCF_001217145.1	Scaffold	5295239		36	Unknown	5191	68	2015-07-21	7396_7#31		98.74	1.77
#N/A	Unknown	abscessus	#N/A	#N/A	#N/A	RGM	RGM	Mycobacteroides abscessus	#N/A	OK		SAMN27861777	PRJNA832057	GCF_024390605.1	Contig	4976427		#N/A	Unknown	4807	111	2022-07-24	ASM2439060v1	Illumina NovaSeq	99.05	4.51
#N/A	Unknown	abscessus	#N/A	#N/A	#N/A	RGM	RGM	Mycobacteroides abscessus	#N/A	OK		SAMN27861816	PRJNA832057	GCF_024389805.1	Contig	5083271		#N/A	Unknown	4936	66	2022-07-24	ASM2438980v1	Illumina NovaSeq	98.99	1.55
#N/A	Unknown	abscessus	#N/A	#N/A	#N/A	RGM	RGM	Mycobacteroides abscessus	#N/A	OK		SAMN09917527	PRJNA488058	GCF_003582655.1	Contig	4940776		#N/A	Unknown	4748	76	2018-09-20	ASM358265v1	Illumina HiSeq	97.86	1.84
#N/A	Unknown	abscessus	#N/A	#N/A	#N/A	RGM	RGM	Mycobacteroides abscessus	#N/A	OK		SAMEA1464933	PRJEB2779	GCF_001350895.1	Scaffold	5252966		31	Unknown	5153	93	2015-04-10	7396_8#79		98.6	1.12
#N/A	Unknown	abscessus	#N/A	#N/A	#N/A	RGM	RGM	Mycobacteroides abscessus	#N/A	OK		SAMEA1464927	PRJEB2779	GCF_001214025.1	Scaffold	4851243		48	Unknown	4709	86	2015-07-20	7396_6#55		97.86	0.69
#N/A	Unknown	abscessus	#N/A	#N/A	#N/A	RGM	RGM	Mycobacteroides abscessus	#N/A	OK		SAMN09917522	PRJNA488058	GCF_003582715.1	Scaffold	5414347		43	Unknown	5298	94	2018-09-20	ASM358271v1	Illumina HiSeq	97.56	1.47
#N/A	Unknown	abscessus	#N/A	#N/A	#N/A	RGM	RGM	Mycobacteroides abscessus	#N/A	OK		SAMN15806918	PRJNA656902	GCF_020275565.1	Contig	4791912		#N/A	Unknown	4677	46	2021-10-05	ASM2027556v1	Illumina MiSeq	98.23	1.18
#N/A	Unknown	abscessus	#N/A	#N/A	#N/A	RGM	RGM	Mycobacteroides abscessus	#N/A	OK		SAMN27861757	PRJNA832057	GCF_024390945.1	Contig	4827147		#N/A	Unknown	4715	72	2022-07-24	ASM2439094v1	Illumina NovaSeq	96.3	1.13
#N/A	Unknown	abscessus	#N/A	#N/A	#N/A	RGM	RGM	Mycobacteroides abscessus	#N/A	OK		SAMEA1317700	PRJEB2779	GCF_001214925.1	Contig	5184219		#N/A	Unknown	4967	160	2015-07-21	7520_7#41		96.49	1.66
#N/A	Unknown	abscessus	#N/A	#N/A	#N/A	RGM	RGM	Mycobacteroides abscessus	#N/A	OK		SAMEA5724239	PRJEB33131	GCF_902143535.1	Scaffold	4846802		32	Unknown	4642	81	2019-06-26	P9530		97.97	2.03
#N/A	Unknown	abscessus	#N/A	#N/A	#N/A	RGM	RGM	Mycobacteroides abscessus	#N/A	OK		SAMEA1464959	PRJEB2779	GCF_001214465.1	Scaffold	5169067		31	Unknown	5067	78	2015-07-20	7396_7#36		97.77	0.92
#N/A	Unknown	abscessus	#N/A	#N/A	#N/A	RGM	RGM	Mycobacteroides abscessus	#N/A	OK		SAMN09917526	PRJNA488058	GCF_003582685.1	Contig	5100540		#N/A	Unknown	4936	77	2018-09-20	ASM358268v1	Illumina HiSeq	98.66	1.08
#N/A	Unknown	abscessus	#N/A	#N/A	#N/A	RGM	RGM	Mycobacteroides abscessus	#N/A	OK		SAMEA1464910	PRJEB2779	GCF_001213285.1	Scaffold	5230912		48	Unknown	5073	78	2015-07-21	7396_7#21		98.49	1.43
#N/A	Unknown	abscessus	#N/A	#N/A	#N/A	RGM	RGM	Mycobacteroides abscessus	#N/A	OK		SAMEA1464846	PRJEB2779	GCF_001213145.1	Scaffold	4840383		49	Unknown	4693	82	2015-07-20	7396_6#82		97.83	0.69
#N/A	Unknown	abscessus	#N/A	#N/A	#N/A	RGM	RGM	Mycobacteroides abscessus	#N/A	OK		SAMN09917525	PRJNA488058	GCF_003582705.1	Contig	5023337		#N/A	Unknown	4896	78	2018-09-20	ASM358270v1	Illumina HiSeq	98.36	1.35
#N/A	Unknown	abscessus	#N/A	#N/A	#N/A	RGM	RGM	Mycobacteroides abscessus	#N/A	OK		SAMN02592737	PRJNA235936	GCF_000611935.1	Contig	4729728		#N/A	Unknown	4555	85	2014-04-01	Mycobacterium kansasii Z61	Illumina	96.43	1.18
#N/A	Unknown	abscessus	#N/A	#N/A	#N/A	RGM	RGM	Mycobacteroides abscessus	#N/A	OK		SAMN09917539	PRJNA488058	GCF_003582485.1	Scaffold	5201508		53	Unknown	5057	73	2018-09-20	ASM358248v1	Illumina HiSeq	98.19	1.68
#N/A	Unknown	abscessus	#N/A	#N/A	#N/A	RGM	RGM	Mycobacteroides abscessus	#N/A	OK		SAMN09917573	PRJNA488058	GCF_003581935.1	Scaffold	4983390		49	Unknown	4824	82	2018-09-20	ASM358193v1	Illumina HiSeq	98.34	1.03
#N/A	Unknown	abscessus	#N/A	#N/A	#N/A	RGM	RGM	Mycobacteroides abscessus	#N/A	OK		SAMEA1464881	PRJEB2779	GCF_001213185.1	Scaffold	4883752		29	Unknown	4734	122	2015-07-20	7396_6#54		97.85	0.79
#N/A	Unknown	abscessus	#N/A	#N/A	#N/A	RGM	RGM	Mycobacteroides abscessus	#N/A	OK		SAMN09917513	PRJNA488058	GCF_003582885.1	Scaffold	4831295		49	Unknown	4662	77	2018-09-20	ASM358288v1	Illumina HiSeq	98.74	1.33
#N/A	Unknown	abscessus	#N/A	#N/A	#N/A	RGM	RGM	Mycobacteroides abscessus	#N/A	OK		SAMEA1464968	PRJEB2779	GCF_001214205.1	Scaffold	4828940		48	Unknown	4670	105	2015-07-20	7396_7#4		97.6	0.69
#N/A	Unknown	abscessus	#N/A	#N/A	#N/A	RGM	RGM	Mycobacteroides abscessus	#N/A	OK		SAMEA1464894	PRJEB2779	GCF_001213545.1	Scaffold	4842619		54	Unknown	4693	89	2015-07-20	7396_6#64		97.83	0.69
#N/A	Unknown	abscessus	#N/A	#N/A	#N/A	RGM	RGM	Mycobacteroides abscessus	#N/A	OK		SAMN27861824	PRJNA832057	GCF_024389635.1	Contig	4863476		#N/A	Unknown	4658	70	2022-07-24	ASM2438963v1	Illumina NovaSeq	98.11	0.99
#N/A	Unknown	abscessus	#N/A	#N/A	#N/A	RGM	RGM	Mycobacteroides abscessus	#N/A	OK		SAMN27861779	PRJNA832057	GCF_024390565.1	Contig	5392362		#N/A	Unknown	5290	81	2022-07-24	ASM2439056v1	Illumina NovaSeq	99.01	1.18
#N/A	Unknown	abscessus	#N/A	#N/A	#N/A	RGM	RGM	Mycobacteroides abscessus	#N/A	OK		SAMEA1464917	PRJEB2779	GCF_001214585.1	Scaffold	5183713		40	Unknown	5042	81	2015-07-21	7396_8#85		98.54	1.76
#N/A	Unknown	abscessus	#N/A	#N/A	#N/A	RGM	RGM	Mycobacteroides abscessus	#N/A	OK		SAMEA1464875	PRJEB2779	GCF_001212805.1	Contig	5189108		#N/A	Unknown	5047	73	2015-07-20	7396_6#90		98.74	1.76
#N/A	Unknown	abscessus	#N/A	#N/A	#N/A	RGM	RGM	Mycobacteroides abscessus	#N/A	OK		SAMEA1464873	PRJEB2779	GCF_001215005.1	Scaffold	5190175		53	Unknown	5046	81	2015-07-21	7396_8#54		98.74	1.76
#N/A	Unknown	abscessus	#N/A	#N/A	#N/A	RGM	RGM	Mycobacteroides abscessus	#N/A	OK		SAMEA1464911	PRJEB2779	GCF_001212865.1	Scaffold	5185711		41	Unknown	5050	73	2015-07-20	7396_6#77		98.74	1.76
#N/A	Unknown	abscessus	#N/A	#N/A	#N/A	RGM	RGM	Mycobacteroides abscessus	#N/A	OK		SAMEA1464904	PRJEB2779	GCF_001215265.1	Scaffold	5185330		55	Unknown	5052	76	2015-07-21	7396_8#84		98.69	1.91
#N/A	Unknown	abscessus	#N/A	#N/A	#N/A	RGM	RGM	Mycobacteroides abscessus	#N/A	OK		SAMEA1464880	PRJEB2779	GCF_001217465.1	Scaffold	4837787		49	Unknown	4672	98	2015-07-20	7396_8#86		97.68	0.69
#N/A	Unknown	abscessus	#N/A	#N/A	#N/A	RGM	RGM	Mycobacteroides abscessus	#N/A	OK		SAMN27861780	PRJNA832057	GCF_024390505.1	Contig	5393143		#N/A	Unknown	5284	84	2022-07-24	ASM2439050v1	Illumina NovaSeq	98.99	1.18
#N/A	Unknown	abscessus	#N/A	#N/A	#N/A	RGM	RGM	Mycobacteroides abscessus	#N/A	OK		SAMEA1464840	PRJEB2779	GCF_001214125.1	Scaffold	4839602		43	Unknown	4694	84	2015-07-20	7396_6#74		97.86	0.84
#N/A	Unknown	abscessus	#N/A	#N/A	#N/A	RGM	RGM	Mycobacteroides abscessus	#N/A	OK		SAMEA1464862	PRJEB2779	GCF_001217325.1	Scaffold	4849356		42	Unknown	4702	92	2015-07-20	7396_8#81		97.86	0.69
#N/A	Unknown	abscessus	#N/A	#N/A	#N/A	RGM	RGM	Mycobacteroides abscessus	#N/A	OK		SAMN09917529	PRJNA488058	GCF_003582645.1	Contig	5236933		#N/A	Unknown	5080	81	2018-09-20	ASM358264v1	Illumina HiSeq	98.06	1.54
#N/A	Unknown	abscessus	#N/A	#N/A	#N/A	RGM	RGM	Mycobacteroides abscessus	#N/A	OK		SAMN06806048	PRJNA315990	GCF_002142775.1	Contig	5159377		#N/A	Unknown	4982	146	2017-05-16	ASM214277v1	Illumina	98.02	0.95
#N/A	Unknown	abscessus	#N/A	#N/A	#N/A	RGM	RGM	Mycobacteroides abscessus	#N/A	OK		SAMEA1317703	PRJEB2779	GCF_001217185.1	Scaffold	5181187		43	Unknown	4935	194	2015-07-21	7520_7#43		95.93	1.61
#N/A	Unknown	abscessus	#N/A	#N/A	#N/A	RGM	RGM	Mycobacteroides abscessus	#N/A	OK		SAMEA1464830	PRJEB2779	GCF_001215625.1	Scaffold	5184754		42	Unknown	5045	80	2015-07-21	7396_7#6		98.68	1.76
#N/A	Unknown	abscessus	#N/A	#N/A	#N/A	RGM	RGM	Mycobacteroides abscessus	#N/A	OK		SAMEA1464886	PRJEB2779	GCF_001217365.1	Scaffold	4837060		60	Unknown	4689	93	2015-07-20	7396_8#50		97.86	0.69
#N/A	Unknown	abscessus	#N/A	#N/A	#N/A	RGM	RGM	Mycobacteroides abscessus	#N/A	OK		SAMEA1464872	PRJEB2779	GCF_001212945.1	Scaffold	4829193		49	Unknown	4665	99	2015-07-20	7396_8#49		97.71	0.69
#N/A	Unknown	abscessus	#N/A	#N/A	#N/A	RGM	RGM	Mycobacteroides abscessus	#N/A	OK		SAMEA1464866	PRJEB2779	GCF_001213245.1	Scaffold	4839798		50	Unknown	4696	81	2015-07-20	7396_6#75		97.86	0.69
#N/A	Unknown	abscessus	#N/A	#N/A	#N/A	RGM	RGM	Mycobacteroides abscessus	#N/A	OK		SAMEA1464946	PRJEB2779	GCF_001216905.1	Scaffold	4832125		53	Unknown	4681	94	2015-07-20	7396_8#72		97.71	0.69
#N/A	Unknown	abscessus	#N/A	#N/A	#N/A	RGM	RGM	Mycobacteroides abscessus	#N/A	OK		SAMEA1464957	PRJEB2779	GCF_001214145.1	Scaffold	4966460		74	Unknown	4766	126	2015-07-20	7396_7#22		96.71	2.22
#N/A	Unknown	abscessus	#N/A	#N/A	#N/A	RGM	RGM	Mycobacteroides abscessus	#N/A	OK		SAMN09917577	PRJNA488058	GCF_003581865.1	Scaffold	5243682		56	Unknown	5132	68	2018-09-20	ASM358186v1	Illumina HiSeq	98.04	1.73
#N/A	Unknown	abscessus	#N/A	#N/A	#N/A	RGM	RGM	Mycobacteroides abscessus	#N/A	OK		SAMEA1464972	PRJEB2779	GCF_001213865.1	Scaffold	4840083		69	Unknown	4689	94	2015-07-20	7396_6#93		97.78	0.69
#N/A	Unknown	abscessus	#N/A	#N/A	#N/A	RGM	RGM	Mycobacteroides abscessus	#N/A	OK		SAMEA1464965	PRJEB2779	GCF_001214445.1	Scaffold	4830180		58	Unknown	4662	105	2015-07-20	7396_8#62		96.76	0.84
#N/A	Unknown	abscessus	#N/A	#N/A	#N/A	RGM	RGM	Mycobacteroides abscessus	#N/A	OK		SAMEA1464852	PRJEB2779	GCF_001216185.1	Scaffold	4831982		54	Unknown	4678	97	2015-07-20	7396_8#53		97.83	0.84
#N/A	Unknown	abscessus	#N/A	#N/A	#N/A	RGM	RGM	Mycobacteroides abscessus	#N/A	OK		SAMN09917536	PRJNA488058	GCF_003582545.1	Contig	5108603		#N/A	Unknown	4971	76	2018-09-20	ASM358254v1	Illumina HiSeq	98.27	0.96
#N/A	Unknown	abscessus	#N/A	#N/A	#N/A	RGM	RGM	Mycobacteroides abscessus	#N/A	OK		SAMEA1464923	PRJEB2779	GCF_001212825.1	Contig	4837848		#N/A	Unknown	4678	97	2015-07-20	7396_6#66		97.88	0.69
#N/A	Unknown	abscessus	#N/A	#N/A	#N/A	RGM	RGM	Mycobacteroides abscessus	#N/A	OK		SAMEA1464970	PRJEB2779	GCF_001213805.1	Scaffold	4877492		54	Unknown	4726	89	2015-07-20	7396_6#73		97.73	0.69
#N/A	Unknown	abscessus	#N/A	#N/A	#N/A	RGM	RGM	Mycobacteroides abscessus	#N/A	OK		SAMN27861761	PRJNA832057	GCF_024390865.1	Scaffold	4965974		50	Unknown	4771	80	2022-07-24	ASM2439086v1	Illumina NovaSeq	98.16	2.27
#N/A	Unknown	abscessus	#N/A	#N/A	#N/A	RGM	RGM	Mycobacteroides abscessus	#N/A	OK		SAMEA1464915	PRJEB2779	GCF_001213625.1	Scaffold	5146316		27	Unknown	5055	85	2015-07-20	7396_6#96		97.75	0.77
#N/A	Unknown	abscessus	#N/A	#N/A	#N/A	RGM	RGM	Mycobacteroides abscessus	#N/A	OK		SAMEA5724238	PRJEB33131	GCF_902143545.1	Scaffold	4844805		47	Unknown	4635	90	2019-06-26	P9529		97.51	1.73
#N/A	Unknown	abscessus	#N/A	#N/A	#N/A	RGM	RGM	Mycobacteroides abscessus	#N/A	OK		SAMEA1464956	PRJEB2779	GCF_001213765.1	Scaffold	4876084		62	Unknown	4722	94	2015-07-20	7396_6#79		97.64	0.69
#N/A	Unknown	abscessus	#N/A	#N/A	#N/A	RGM	RGM	Mycobacteroides abscessus	#N/A	OK		SAMN09917569	PRJNA488058	GCF_003582025.1	Scaffold	4997663		49	Unknown	4825	84	2018-09-20	ASM358202v1	Illumina HiSeq	98.69	1.86
#N/A	Unknown	abscessus	#N/A	#N/A	#N/A	RGM	RGM	Mycobacteroides abscessus	#N/A	OK		SAMN09917534	PRJNA488058	GCF_003582565.1	Scaffold	5693426		128	Unknown	5598	116	2018-09-20	ASM358256v1	Illumina HiSeq	97.97	2.94
#N/A	Unknown	abscessus	#N/A	#N/A	#N/A	RGM	RGM	Mycobacteroides abscessus	#N/A	OK		SAMEA1464921	PRJEB2779	GCF_001213065.1	Scaffold	4839387		49	Unknown	4693	84	2015-07-20	7396_6#57		97.86	0.69
#N/A	Unknown	abscessus	#N/A	#N/A	#N/A	RGM	RGM	Mycobacteroides abscessus	#N/A	OK		SAMN09917563	PRJNA488058	GCF_003582145.1	Contig	4855081		#N/A	Unknown	4660	89	2018-09-20	ASM358214v1	Illumina HiSeq	98.09	1.2
#N/A	Unknown	abscessus	#N/A	#N/A	#N/A	RGM	RGM	Mycobacteroides abscessus	#N/A	OK		SAMEA1464867	PRJEB2779	GCF_001213905.1	Contig	4846933		#N/A	Unknown	4677	115	2015-07-20	7396_6#76		97.81	0.66
#N/A	Unknown	abscessus	#N/A	#N/A	#N/A	RGM	RGM	Mycobacteroides abscessus	#N/A	OK		SAMEA1464869	PRJEB2779	GCF_001213585.1	Scaffold	4839198		49	Unknown	4692	83	2015-07-20	7396_6#85		97.86	0.69
#N/A	Unknown	abscessus	#N/A	#N/A	#N/A	RGM	RGM	Mycobacteroides abscessus	#N/A	OK		SAMEA1464962	PRJEB2779	GCF_001214565.1	Scaffold	4838662		59	Unknown	4667	106	2015-07-20	7396_7#3		97.5	0.39
#N/A	Unknown	abscessus	#N/A	#N/A	#N/A	RGM	RGM	Mycobacteroides abscessus	#N/A	OK		SAMEA1464958	PRJEB2779	GCF_001216885.1	Scaffold	4830572		54	Unknown	4676	100	2015-07-20	7396_8#73		97.73	0.84
#N/A	Unknown	abscessus	#N/A	#N/A	#N/A	RGM	RGM	Mycobacteroides abscessus	#N/A	OK		SAMEA1464857	PRJEB2779	GCF_001213025.1	Scaffold	4964039		68	Unknown	4777	112	2015-07-20	7396_6#91		97.14	2.22
#N/A	Unknown	abscessus	#N/A	#N/A	#N/A	RGM	RGM	Mycobacteroides abscessus	#N/A	OK		SAMEA1464836	PRJEB2779	GCF_001214665.1	Scaffold	4830412		63	Unknown	4669	108	2015-07-20	7396_8#74		97.62	0.64
#N/A	Unknown	abscessus	#N/A	#N/A	#N/A	RGM	RGM	Mycobacteroides abscessus	#N/A	OK		SAMN09917508	PRJNA488058	GCF_003582985.1	Scaffold	5016575		56	Unknown	4872	82	2018-09-20	ASM358298v1	Illumina HiSeq	98.44	1.13
#N/A	Unknown	abscessus	#N/A	#N/A	#N/A	RGM	RGM	Mycobacteroides abscessus	#N/A	OK		SAMN15806908	PRJNA656902	GCF_020275155.1	Contig	5021072		#N/A	Unknown	4899	65	2021-10-05	ASM2027515v1	Illumina MiSeq	98.31	0.93
#N/A	Unknown	abscessus	#N/A	#N/A	#N/A	RGM	RGM	Mycobacteroides abscessus	#N/A	OK		SAMN09917518	PRJNA488058	GCF_003582795.1	Scaffold	5195842		55	Unknown	5099	66	2018-09-20	ASM358279v1	Illumina HiSeq	98.15	1.19
#N/A	Unknown	abscessus	#N/A	#N/A	#N/A	RGM	RGM	Mycobacteroides abscessus	#N/A	OK		SAMEA1464955	PRJEB2779	GCF_001213325.1	Scaffold	4854850		66	Unknown	4682	108	2015-07-20	7396_6#72		97.65	0.63
#N/A	Unknown	abscessus	#N/A	#N/A	#N/A	RGM	RGM	Mycobacteroides abscessus	#N/A	OK		SAMEA1464874	PRJEB2779	GCF_001215205.1	Scaffold	4824449		74	Unknown	4648	111	2015-07-20	7396_8#87		97.2	0.64
#N/A	Unknown	abscessus	#N/A	#N/A	#N/A	RGM	RGM	Mycobacteroides abscessus	#N/A	OK		SAMN27861813	PRJNA832057	GCF_024389885.1	Contig	4782751		#N/A	Unknown	4565	115	2022-07-24	ASM2438988v1	Illumina NovaSeq	97.39	1.78
#N/A	Unknown	abscessus	#N/A	#N/A	#N/A	RGM	RGM	Mycobacteroides abscessus	#N/A	OK		SAMN14540188	PRJNA595783	GCF_013140035.1	Scaffold	4989487		51	Unknown	4859	77	2020-05-21	ASM1314003v1	Illumina HiSeq	97.76	1.1
#N/A	Unknown	abscessus	#N/A	#N/A	#N/A	RGM	RGM	Mycobacteroides abscessus	#N/A	OK		SAMN14540187	PRJNA595783	GCF_013140055.1	Scaffold	4989487		51	Unknown	4859	77	2020-05-21	ASM1314005v1	Illumina HiSeq	97.76	1.1
#N/A	Unknown	abscessus	#N/A	#N/A	#N/A	RGM	RGM	Mycobacteroides abscessus	#N/A	OK		SAMEA1464871	PRJEB2779	GCF_001213125.1	Scaffold	4827145		69	Unknown	4662	100	2015-07-20	7396_6#65		97.8	0.63
#N/A	Unknown	abscessus	#N/A	#N/A	#N/A	RGM	RGM	Mycobacteroides abscessus	#N/A	OK		SAMEA5724236	PRJEB33131	GCF_902143575.1	Scaffold	5365572		94	Unknown	5241	107	2019-06-26	P9527		98.25	1.22
#N/A	Unknown	abscessus	#N/A	#N/A	#N/A	RGM	RGM	Mycobacteroides abscessus	#N/A	OK		SAMEA5724237	PRJEB33131	GCF_902143585.1	Scaffold	4980481		68	Unknown	4802	107	2019-06-26	P9528		98.4	0.93
#N/A	Unknown	abscessus	#N/A	#N/A	#N/A	RGM	RGM	Mycobacteroides abscessus	#N/A	OK		SAMN09917591	PRJNA488058	GCF_003580145.1	Contig	5226917		#N/A	Unknown	5188	88	2018-09-20	ASM358014v1	Illumina HiSeq	97.43	0.72
#N/A	Unknown	abscessus	#N/A	#N/A	#N/A	RGM	RGM	Mycobacteroides abscessus	#N/A	OK		SAMEA1464942	PRJEB2779	GCF_001214985.1	Scaffold	5391350		120	Unknown	5278	128	2015-07-21	7396_7#23		98.44	1.28
#N/A	Unknown	abscessus	#N/A	#N/A	#N/A	RGM	RGM	Mycobacteroides abscessus	#N/A	OK		SAMN27861759	PRJNA832057	GCF_024391025.1	Scaffold	5006809		105	Unknown	4935	111	2022-07-24	ASM2439102v1	Illumina NovaSeq	98.18	0.64
#N/A	Unknown	abscessus	#N/A	#N/A	#N/A	RGM	RGM	Mycobacteroides abscessus	#N/A	OK		SAMN14540183	PRJNA595783	GCF_013140095.1	Scaffold	4837637		54	Unknown	4719	67	2020-05-21	ASM1314009v1	Illumina HiSeq	97.63	1.05
#N/A	Unknown	abscessus	#N/A	#N/A	#N/A	RGM	RGM	Mycobacteroides abscessus	#N/A	OK		SAMN09917574	PRJNA488058	GCF_003581925.1	Scaffold	5464743		181	Unknown	5403	124	2018-09-20	ASM358192v1	Illumina HiSeq	98.37	2.45
#N/A	Unknown	abscessus	#N/A	#N/A	#N/A	RGM	RGM	Mycobacteroides abscessus	#N/A	OK		SAMN14540186	PRJNA595783	GCF_013140115.1	Scaffold	5071371		95	Unknown	5004	92	2020-05-21	ASM1314011v1	Illumina HiSeq	97.43	0.95
#N/A	Unknown	abscessus	#N/A	#N/A	#N/A	RGM	RGM	Mycobacteroides abscessus	#N/A	OK		SAMN09917551	PRJNA488058	GCF_003582295.1	Scaffold	5121902		77	Unknown	4923	90	2018-09-20	ASM358229v1	Illumina HiSeq	97.7	2.52
#N/A	Unknown	abscessus	#N/A	#N/A	#N/A	RGM	RGM	Mycobacteroides abscessus	#N/A	OK		SAMN09917586	PRJNA488058	GCF_003581735.1	Scaffold	5214001		88	Unknown	5134	91	2018-09-20	ASM358173v1	Illumina HiSeq	98.28	1.08
#N/A	Unknown	abscessus	#N/A	#N/A	#N/A	RGM	RGM	Mycobacteroides abscessus	#N/A	OK		SAMN09917568	PRJNA488058	GCF_003582045.1	Scaffold	4976355		83	Unknown	4802	99	2018-09-20	ASM358204v1	Illumina HiSeq	97.99	2.69
#N/A	Unknown	abscessus	#N/A	#N/A	#N/A	RGM	RGM	Mycobacteroides abscessus	#N/A	OK		SAMN09917580	PRJNA488058	GCF_003581825.1	Contig	5041092		#N/A	Unknown	4936	96	2018-09-20	ASM358182v1	Illumina HiSeq	97.39	1.33
#N/A	Unknown	abscessus	#N/A	#N/A	#N/A	RGM	RGM	Mycobacteroides abscessus	#N/A	OK		SAMN09917548	PRJNA488058	GCF_003582365.1	Contig	5136377		#N/A	Unknown	5011	108	2018-09-20	ASM358236v1	Illumina HiSeq	98.68	1.34
#N/A	Unknown	abscessus	#N/A	#N/A	#N/A	RGM	RGM	Mycobacteroides abscessus	#N/A	OK		SAMN09917567	PRJNA488058	GCF_003582055.1	Scaffold	5099591		120	Unknown	4989	122	2018-09-20	ASM358205v1	Illumina HiSeq	98.2	1.06
#N/A	Unknown	abscessus	#N/A	#N/A	#N/A	RGM	RGM	Mycobacteroides abscessus	#N/A	OK		SAMN27861784	PRJNA832057	GCF_024390445.1	Scaffold	4852493		219	Unknown	4749	134	2022-07-24	ASM2439044v1	Illumina NovaSeq	98.61	1.82
#N/A	Unknown	abscessus	#N/A	#N/A	#N/A	RGM	RGM	Mycobacteroides abscessus	#N/A	OK		SAMN27861825	PRJNA832057	GCF_024389625.1	Scaffold	5124216		304	Unknown	5089	158	2022-07-24	ASM2438962v1	Illumina NovaSeq	98.62	2.32
#N/A	Unknown	abscessus	#N/A	#N/A	#N/A	RGM	RGM	Mycobacteroides abscessus	#N/A	OK		SAMN27861794	PRJNA832057	GCF_024390275.1	Contig	5200714		#N/A	Unknown	5077	171	2022-07-24	ASM2439027v1	Illumina NovaSeq	98.03	4.22
#N/A	Unknown	abscessus	#N/A	#N/A	#N/A	RGM	RGM	Mycobacteroides abscessus	#N/A	OK		SAMN40731466	PRJNA1095647	GCF_040947785.1	Contig	5129277		#N/A	Unknown	4989	182	2024-07-29	ASM4094778v1	Illumina MiSeq	96.71	1.3
#N/A	Unknown	abscessus	#N/A	#N/A	#N/A	RGM	RGM	Mycobacteroides abscessus	#N/A	OK		SAMN27861815	PRJNA832057	GCF_024389825.1	Scaffold	5185291		424	Unknown	5086	226	2022-07-24	ASM2438982v1	Illumina NovaSeq	97.1	7.75
#N/A	Unknown	abscessus	#N/A	#N/A	#N/A	RGM	RGM	Mycobacteroides abscessus	#N/A	OK		SAMN09917545	PRJNA488058	GCF_003582425.1	Scaffold	5178360		551	Unknown	5143	309	2018-09-20	ASM358242v1	Illumina HiSeq	97.4	3.93
#N/A	Unknown	abscessus	#N/A	#N/A	#N/A	RGM	RGM	Mycobacteroides abscessus	#N/A	OK		SAMN03068287	PRJNA261046	GCF_001792635.1	Contig	4847483		#N/A	Unknown	4773	221	2016-10-19	ASM179263v1	Illumina HiSeq	97.26	1.31
#N/A	Unknown	abscessus	#N/A	#N/A	#N/A	RGM	RGM	Mycobacteroides abscessus	#N/A	OK		SAMN27861812	PRJNA832057	GCF_024389835.1	Contig	5100974		#N/A	Unknown	5075	301	2022-07-24	ASM2438983v1	Illumina NovaSeq	96.93	5.57
#N/A	Unknown	abscessus	#N/A	#N/A	#N/A	RGM	RGM	Mycobacteroides abscessus subsp. massiliense	#N/A	OK		SAMEA2275630	PRJEB2779	GCF_900138135.1	Contig	5162511		#N/A	Unknown	5069	63	2017-03-11	12078_1#65		97.77	0.77
#N/A	Unknown	abscessus	#N/A	#N/A	#N/A	RGM	RGM	Mycobacteroides abscessus subsp. massiliense	#N/A	OK		SAMEA2376775	PRJEB2779	GCF_900138495.1	Contig	5162048		#N/A	Unknown	5077	56	2017-03-11	12454_1#93		98.07	0.77
#N/A	Unknown	abscessus	#N/A	#N/A	#N/A	RGM	RGM	Mycobacteroides abscessus subsp. massiliense	#N/A	OK		SAMN16581385	PRJNA669041	GCF_017175095.1	Contig	4931669		#N/A	Unknown	4758	60	2021-03-05	ASM1717509v1	Illumina MiSeq; Oxford Nanopore MinION	98.05	1.24
#N/A	Unknown	abscessus	#N/A	#N/A	#N/A	RGM	RGM	Mycobacteroides abscessus subsp. massiliense	#N/A	OK		SAMEA2068805	PRJEB2779	GCF_900132105.1	Contig	4867651		#N/A	Unknown	4727	55	2017-03-11	10665_4#54		97.79	0.63
#N/A	Unknown	abscessus	#N/A	#N/A	#N/A	RGM	RGM	Mycobacteroides abscessus subsp. massiliense	#N/A	OK		SAMEA2376774	PRJEB2779	GCF_900138505.1	Scaffold	5161881		3	Unknown	5064	64	2017-03-11	12454_1#92		97.77	0.77
#N/A	Unknown	abscessus	#N/A	#N/A	#N/A	RGM	RGM	Mycobacteroides abscessus subsp. massiliense	#N/A	OK		SAMN16581372	PRJNA669041	GCF_017175195.1	Contig	4997328		#N/A	Unknown	4894	57	2021-03-05	ASM1717519v1	Illumina MiSeq; Oxford Nanopore MinION	98.43	0.97
#N/A	Unknown	abscessus	#N/A	#N/A	#N/A	RGM	RGM	Mycobacteroides abscessus subsp. massiliense	#N/A	OK		SAMEA2068803	PRJEB2779	GCF_900132035.1	Contig	4900567		#N/A	Unknown	4758	53	2017-03-11	10665_4#48		98.5	0.65
#N/A	Unknown	abscessus	#N/A	#N/A	#N/A	RGM	RGM	Mycobacteroides abscessus subsp. massiliense	#N/A	OK		SAMEA3375782	PRJEB7058	GCF_900169205.1	Scaffold	4783744		2	Unknown	4663	36	2017-03-16	16933_5#1		98.46	0.72
#N/A	Unknown	abscessus	#N/A	#N/A	#N/A	RGM	RGM	Mycobacteroides abscessus subsp. massiliense	#N/A	OK		SAMEA2071357	PRJEB2779	GCF_900140385.1	Contig	4855720		#N/A	Unknown	4691	61	2017-03-11	10665_4#4		98.28	0.63
#N/A	Unknown	abscessus	#N/A	#N/A	#N/A	RGM	RGM	Mycobacteroides abscessus subsp. massiliense	#N/A	OK		SAMEA2070790	PRJEB2779	GCF_900134025.1	Contig	4957955		#N/A	Unknown	4850	49	2017-03-11	10250_1#76		98.5	0.77
#N/A	Unknown	abscessus	#N/A	#N/A	#N/A	RGM	RGM	Mycobacteroides abscessus subsp. massiliense	#N/A	OK		SAMN33600926	PRJNA941281	GCF_030515295.1	Contig	5118299		#N/A	Unknown	5007	53	2023-07-21	ASM3051529v1	Hybrid Illumina; Nanopore	97.51	0.94
#N/A	Unknown	abscessus	#N/A	#N/A	#N/A	RGM	RGM	Mycobacteroides abscessus subsp. massiliense	#N/A	OK		SAMEA2068796	PRJEB2779	GCF_900131685.1	Contig	5213447		#N/A	Unknown	5134	67	2017-03-11	10665_4#27		97.83	0.77
#N/A	Unknown	abscessus	#N/A	#N/A	#N/A	RGM	RGM	Mycobacteroides abscessus subsp. massiliense	#N/A	OK		SAMN33600922	PRJNA941281	GCF_030514245.1	Contig	4674858		#N/A	Unknown	4526	43	2023-07-20	ASM3051424v1	Hybrid Illumina; Nanopore	97.98	0.63
#N/A	Unknown	abscessus	#N/A	#N/A	#N/A	RGM	RGM	Mycobacteroides abscessus subsp. massiliense	#N/A	OK		SAMEA2146915	PRJEB2779	GCF_900139005.1	Contig	4913454		#N/A	Unknown	4789	52	2017-03-11	10465_1#44		98.58	0.79
#N/A	Unknown	abscessus	#N/A	#N/A	#N/A	RGM	RGM	Mycobacteroides abscessus subsp. massiliense	#N/A	OK		SAMEA2275635	PRJEB2779	GCF_900137185.1	Scaffold	5153117		5	Unknown	5065	59	2017-03-11	12078_1#70		98.07	0.77
#N/A	Unknown	abscessus	#N/A	#N/A	#N/A	RGM	RGM	Mycobacteroides abscessus subsp. massiliense	#N/A	OK		SAMEA2275636	PRJEB2779	GCF_900135915.1	Scaffold	5162961		5	Unknown	5079	57	2017-03-11	12078_1#71		98.07	0.77
#N/A	Unknown	abscessus	#N/A	#N/A	#N/A	RGM	RGM	Mycobacteroides abscessus subsp. massiliense	#N/A	OK		SAMEA2518390	PRJEB2779	GCF_900138535.1	Scaffold	5161878		4	Unknown	5077	57	2017-03-11	13109_1#72		98.07	0.77
#N/A	Unknown	abscessus	#N/A	#N/A	#N/A	RGM	RGM	Mycobacteroides abscessus subsp. massiliense	#N/A	OK		SAMEA2275634	PRJEB2779	GCF_900135905.1	Scaffold	5152712		4	Unknown	5059	62	2017-03-11	12078_1#69		97.77	0.77
#N/A	Unknown	abscessus	#N/A	#N/A	#N/A	RGM	RGM	Mycobacteroides abscessus subsp. massiliense	#N/A	OK		SAMEA2070838	PRJEB2779	GCF_900130745.1	Contig	5201823		#N/A	Unknown	5132	58	2017-03-11	10665_3#22		98.13	0.77
#N/A	Unknown	abscessus	#N/A	#N/A	#N/A	RGM	RGM	Mycobacteroides abscessus subsp. massiliense	#N/A	OK		SAMEA2163411	PRJEB2779	GCF_900140155.1	Contig	4912713		#N/A	Unknown	4786	54	2017-03-11	10665_2#70		98.58	0.79
#N/A	Unknown	abscessus	#N/A	#N/A	#N/A	RGM	RGM	Mycobacteroides abscessus subsp. massiliense	#N/A	OK		SAMEA1970107	PRJEB2779	GCF_900130885.1	Contig	4908136		#N/A	Unknown	4761	59	2017-03-11	10665_3#41		98.58	0.63
#N/A	Unknown	abscessus	#N/A	#N/A	#N/A	RGM	RGM	Mycobacteroides abscessus subsp. massiliense	#N/A	OK		SAMEA2070656	PRJEB2779	GCF_900131945.1	Contig	4855027		#N/A	Unknown	4692	63	2017-03-11	10665_4#35		98.28	0.63
#N/A	Unknown	abscessus	#N/A	#N/A	#N/A	RGM	RGM	Mycobacteroides abscessus subsp. massiliense	#N/A	OK		SAMEA2070557	PRJEB2779	GCF_900131635.1	Contig	4906467		#N/A	Unknown	4756	61	2017-03-11	10665_4#20		98.58	0.63
#N/A	Unknown	abscessus	#N/A	#N/A	#N/A	RGM	RGM	Mycobacteroides abscessus subsp. massiliense	#N/A	OK		SAMEA2071361	PRJEB2779	GCF_900131405.1	Contig	4906540		#N/A	Unknown	4754	62	2017-03-11	10665_4#19		98.58	0.63
#N/A	Unknown	abscessus	#N/A	#N/A	#N/A	RGM	RGM	Mycobacteroides abscessus subsp. massiliense	#N/A	OK		SAMEA2071286	PRJEB2779	GCF_900130585.1	Contig	5214095		#N/A	Unknown	5139	64	2017-03-11	10060_8#14		98.13	0.77
#N/A	Unknown	abscessus	#N/A	#N/A	#N/A	RGM	RGM	Mycobacteroides abscessus subsp. massiliense	#N/A	OK		SAMEA2070833	PRJEB2779	GCF_900130535.1	Contig	5212511		#N/A	Unknown	5147	57	2017-03-11	10665_3#7		98.13	0.77
#N/A	Unknown	abscessus	#N/A	#N/A	#N/A	RGM	RGM	Mycobacteroides abscessus subsp. massiliense	#N/A	OK		SAMEA2156457	PRJEB2779	GCF_900139775.1	Scaffold	5126818		15	Unknown	5044	58	2017-03-11	10660_1#23		98.76	1.12
#N/A	Unknown	abscessus	#N/A	#N/A	#N/A	RGM	RGM	Mycobacteroides abscessus subsp. massiliense	#N/A	OK		SAMEA2156007	PRJEB2779	GCF_900139145.1	Contig	5090197		#N/A	Unknown	4995	60	2017-03-11	10465_1#60		98.76	0.77
#N/A	Unknown	abscessus	#N/A	#N/A	#N/A	RGM	RGM	Mycobacteroides abscessus subsp. massiliense	#N/A	OK		SAMEA2071446	PRJEB2779	GCF_900132815.1	Contig	4931348		#N/A	Unknown	4789	58	2017-03-11	10250_1#6		98.28	0.63
#N/A	Unknown	abscessus	#N/A	#N/A	#N/A	RGM	RGM	Mycobacteroides abscessus subsp. massiliense	#N/A	OK		SAMEA2070588	PRJEB2779	GCF_900139445.1	Contig	4981005		#N/A	Unknown	4837	58	2017-03-11	10625_4#6		98.14	1.38
#N/A	Unknown	abscessus	#N/A	#N/A	#N/A	RGM	RGM	Mycobacteroides abscessus subsp. massiliense	#N/A	OK		SAMEA2070706	PRJEB2779	GCF_900136635.1	Contig	4874584		#N/A	Unknown	4716	52	2017-03-11	10625_4#84		98.76	1.01
#N/A	Unknown	abscessus	#N/A	#N/A	#N/A	RGM	RGM	Mycobacteroides abscessus subsp. massiliense	#N/A	OK		SAMEA2068668	PRJEB2779	GCF_900130905.1	Contig	5212393		#N/A	Unknown	5140	65	2017-03-11	10665_3#43		98.13	0.77
#N/A	Unknown	abscessus	#N/A	#N/A	#N/A	RGM	RGM	Mycobacteroides abscessus subsp. massiliense	#N/A	OK		SAMEA2071356	PRJEB2779	GCF_900131385.1	Contig	5211098		#N/A	Unknown	5132	67	2017-03-11	10665_4#1		97.83	0.77
#N/A	Unknown	abscessus	#N/A	#N/A	#N/A	RGM	RGM	Mycobacteroides abscessus subsp. massiliense	#N/A	OK		SAMEA2071284	PRJEB2779	GCF_900130665.1	Contig	5212391		#N/A	Unknown	5144	57	2017-03-11	10665_3#8		98.13	0.77
#N/A	Unknown	abscessus	#N/A	#N/A	#N/A	RGM	RGM	Mycobacteroides abscessus subsp. massiliense	#N/A	OK		SAMEA2070551	PRJEB2779	GCF_900131425.1	Contig	5211811		#N/A	Unknown	5131	69	2017-03-11	10665_4#2		97.83	0.77
#N/A	Unknown	abscessus	#N/A	#N/A	#N/A	RGM	RGM	Mycobacteroides abscessus subsp. massiliense	#N/A	OK		SAMEA2070419	PRJEB2779	GCF_900139625.1	Contig	5025647		#N/A	Unknown	4907	44	2017-03-11	10625_5#67		98.08	1.15
#N/A	Unknown	abscessus	#N/A	#N/A	#N/A	RGM	RGM	Mycobacteroides abscessus subsp. massiliense	#N/A	OK		SAMEA2071281	PRJEB2779	GCF_900130465.1	Contig	5201746		#N/A	Unknown	5136	55	2017-03-11	10625_5#84		98.13	0.77
#N/A	Unknown	abscessus	#N/A	#N/A	#N/A	RGM	RGM	Mycobacteroides abscessus subsp. massiliense	#N/A	OK		SAMEA2069138	PRJEB2779	GCF_900138735.1	Contig	5109715		#N/A	Unknown	4969	59	2017-03-11	10208_3#16		98.76	1.12
#N/A	Unknown	abscessus	#N/A	#N/A	#N/A	RGM	RGM	Mycobacteroides abscessus subsp. massiliense	#N/A	OK		SAMEA2070420	PRJEB2779	GCF_900130375.1	Contig	5025768		#N/A	Unknown	4907	42	2017-03-11	10625_5#70		98.1	1.15
#N/A	Unknown	abscessus	#N/A	#N/A	#N/A	RGM	RGM	Mycobacteroides abscessus subsp. massiliense	#N/A	OK		SAMEA2070552	PRJEB2779	GCF_900131735.1	Contig	4817757		#N/A	Unknown	4656	55	2017-03-11	10665_4#5		97.28	0.63
#N/A	Unknown	abscessus	#N/A	#N/A	#N/A	RGM	RGM	Mycobacteroides abscessus subsp. massiliense	#N/A	OK		SAMEA2071246	PRJEB2779	GCF_900130275.1	Contig	5202178		#N/A	Unknown	5135	61	2017-03-11	10625_5#60		98.13	0.77
#N/A	Unknown	abscessus	#N/A	#N/A	#N/A	RGM	RGM	Mycobacteroides abscessus subsp. massiliense	#N/A	OK		SAMEA2070435	PRJEB2779	GCF_900130795.1	Contig	5212412		#N/A	Unknown	5141	62	2017-03-11	10665_3#30		98.13	0.77
#N/A	Unknown	abscessus	#N/A	#N/A	#N/A	RGM	RGM	Mycobacteroides abscessus subsp. massiliense	#N/A	OK		SAMEA2070428	PRJEB2779	GCF_900130675.1	Scaffold	5211889		7	Unknown	5142	60	2017-03-11	10665_3#9		98.13	0.77
#N/A	Unknown	abscessus	#N/A	#N/A	#N/A	RGM	RGM	Mycobacteroides abscessus subsp. massiliense	#N/A	OK		SAMEA2070533	PRJEB2779	GCF_900130825.1	Contig	5211915		#N/A	Unknown	5132	70	2017-03-11	10665_3#33		97.83	0.77
#N/A	Unknown	abscessus	#N/A	#N/A	#N/A	RGM	RGM	Mycobacteroides abscessus subsp. massiliense	#N/A	OK		SAMEA2068677	PRJEB2779	GCF_900131325.1	Contig	5211510		#N/A	Unknown	5140	64	2017-03-16	10665_3#79		98.13	0.77
#N/A	Unknown	abscessus	#N/A	#N/A	#N/A	RGM	RGM	Mycobacteroides abscessus subsp. massiliense	#N/A	OK		SAMEA2070826	PRJEB2779	GCF_900139655.1	Contig	5025095		#N/A	Unknown	4908	45	2017-03-11	10625_5#71		98.08	1.15
#N/A	Unknown	abscessus	#N/A	#N/A	#N/A	RGM	RGM	Mycobacteroides abscessus subsp. massiliense	#N/A	OK		SAMEA1967325	PRJEB2779	GCF_900131305.1	Contig	5024750		#N/A	Unknown	4906	46	2017-03-11	10665_3#76		98.1	1.15
#N/A	Unknown	abscessus	#N/A	#N/A	#N/A	RGM	RGM	Mycobacteroides abscessus subsp. massiliense	#N/A	OK		SAMEA2069152	PRJEB2779	GCF_900138915.1	Contig	5079165		#N/A	Unknown	4958	65	2017-03-11	10208_3#58		97.38	0.94
#N/A	Unknown	abscessus	#N/A	#N/A	#N/A	RGM	RGM	Mycobacteroides abscessus subsp. massiliense	#N/A	OK		SAMN07501928	PRJNA398137	GCF_002799855.1	Contig	4755036		#N/A	Unknown	4569	73	2017-11-29	ASM279985v1	Illumina HiSeq	97.63	0.93
#N/A	Unknown	abscessus	#N/A	#N/A	#N/A	RGM	RGM	Mycobacteroides abscessus subsp. massiliense	#N/A	OK		SAMEA2068676	PRJEB2779	GCF_900140365.1	Contig	4906689		#N/A	Unknown	4756	59	2017-03-11	10665_3#73		98.58	0.63
#N/A	Unknown	abscessus	#N/A	#N/A	#N/A	RGM	RGM	Mycobacteroides abscessus subsp. massiliense	#N/A	OK		SAMEA2071358	PRJEB2779	GCF_900131755.1	Contig	4905971		#N/A	Unknown	4754	58	2017-03-11	10665_4#7		98.58	0.63
#N/A	Unknown	abscessus	#N/A	#N/A	#N/A	RGM	RGM	Mycobacteroides abscessus subsp. massiliense	#N/A	OK		SAMN07501931	PRJNA398137	GCF_002801725.1	Contig	4786264		#N/A	Unknown	4596	64	2017-11-29	ASM280172v1	Illumina HiSeq	98.56	0.93
#N/A	Unknown	abscessus	#N/A	#N/A	#N/A	RGM	RGM	Mycobacteroides abscessus subsp. massiliense	#N/A	OK		SAMEA2070774	PRJEB2779	GCF_900133235.1	Contig	4863694		#N/A	Unknown	4692	59	2017-03-11	10250_1#28		97.83	1.63
#N/A	Unknown	abscessus	#N/A	#N/A	#N/A	RGM	RGM	Mycobacteroides abscessus subsp. massiliense	#N/A	OK		SAMEA2070898	PRJEB2779	GCF_900134835.1	Contig	4870741		#N/A	Unknown	4734	61	2017-03-11	10208_3#27		97.91	1.82
#N/A	Unknown	abscessus	#N/A	#N/A	#N/A	RGM	RGM	Mycobacteroides abscessus subsp. massiliense	#N/A	OK		SAMEA2150176	PRJEB2779	GCF_900139915.1	Scaffold	4886085		6	Unknown	4696	52	2017-03-11	10660_1#36		99.21	1.11
#N/A	Unknown	abscessus	#N/A	#N/A	#N/A	RGM	RGM	Mycobacteroides abscessus subsp. massiliense	#N/A	OK		SAMN07501941	PRJNA398137	GCF_002799715.1	Contig	4740939		#N/A	Unknown	4594	57	2017-11-29	ASM279971v1	Illumina HiSeq	96.9	0.63
#N/A	Unknown	abscessus	#N/A	#N/A	#N/A	RGM	RGM	Mycobacteroides abscessus subsp. massiliense	#N/A	OK		SAMEA2071249	PRJEB2779	GCF_900130365.1	Contig	5026768		#N/A	Unknown	4908	43	2017-03-11	10625_5#69		98.1	1.15
#N/A	Unknown	abscessus	#N/A	#N/A	#N/A	RGM	RGM	Mycobacteroides abscessus subsp. massiliense	#N/A	OK		SAMEA2158812	PRJEB2779	GCF_900139095.1	Contig	4907886		#N/A	Unknown	4778	57	2017-03-11	10465_1#53		98.28	0.73
#N/A	Unknown	abscessus	#N/A	#N/A	#N/A	RGM	RGM	Mycobacteroides abscessus subsp. massiliense	#N/A	OK		SAMEA2068802	PRJEB2779	GCF_900131995.1	Contig	5194402		#N/A	Unknown	5144	62	2017-03-11	10665_4#45		97.83	0.77
#N/A	Unknown	abscessus	#N/A	#N/A	#N/A	RGM	RGM	Mycobacteroides abscessus subsp. massiliense	#N/A	OK		SAMN16839151	PRJNA669041	GCF_017176395.1	Contig	4905755		#N/A	Unknown	4776	54	2021-03-05	ASM1717639v1	Illumina MiSeq	98.5	0.65
#N/A	Unknown	abscessus	#N/A	#N/A	#N/A	RGM	RGM	Mycobacteroides abscessus subsp. massiliense	#N/A	OK		SAMEA2275629	PRJEB2779	GCF_900141505.1	Scaffold	5162869		6	Unknown	5077	59	2017-03-11	12078_1#64		98.07	0.77
#N/A	Unknown	abscessus	#N/A	#N/A	#N/A	RGM	RGM	Mycobacteroides abscessus subsp. massiliense	#N/A	OK		SAMN07501929	PRJNA398137	GCF_002801785.1	Contig	4733699		#N/A	Unknown	4605	69	2017-11-29	ASM280178v1	Illumina HiSeq	97.75	1.28
#N/A	Unknown	abscessus	#N/A	#N/A	#N/A	RGM	RGM	Mycobacteroides abscessus subsp. massiliense	#N/A	OK		SAMEA2071439	PRJEB2779	GCF_900132395.1	Contig	5117919		#N/A	Unknown	5011	66	2017-03-11	10665_4#70		98.07	0.77
#N/A	Unknown	abscessus	#N/A	#N/A	#N/A	RGM	RGM	Mycobacteroides abscessus subsp. massiliense	#N/A	OK		SAMEA1966274	PRJEB2779	GCF_900139605.1	Contig	4982115		#N/A	Unknown	4857	50	2017-03-11	10625_5#54		98.06	1.03
#N/A	Unknown	abscessus	#N/A	#N/A	#N/A	RGM	RGM	Mycobacteroides abscessus subsp. massiliense	#N/A	OK		SAMN16839177	PRJNA669041	GCF_017175775.1	Contig	5098782		#N/A	Unknown	5028	52	2021-03-05	ASM1717577v1	Illumina MiSeq	98.68	1.05
#N/A	Unknown	abscessus	#N/A	#N/A	#N/A	RGM	RGM	Mycobacteroides abscessus subsp. massiliense	#N/A	OK		SAMEA2070820	PRJEB2779	GCF_900139585.1	Contig	4983152		#N/A	Unknown	4857	52	2017-03-11	10625_5#47		98.06	1.03
#N/A	Unknown	abscessus	#N/A	#N/A	#N/A	RGM	RGM	Mycobacteroides abscessus subsp. massiliense	#N/A	OK		SAMEA2070824	PRJEB2779	GCF_900130335.1	Contig	5026513		#N/A	Unknown	4897	57	2017-03-11	10625_5#65		97.73	1.15
#N/A	Unknown	abscessus	#N/A	#N/A	#N/A	RGM	RGM	Mycobacteroides abscessus subsp. massiliense	#N/A	OK		SAMEA2070421	PRJEB2779	GCF_900130385.1	Contig	5025580		#N/A	Unknown	4904	46	2017-03-11	10625_5#73		98.08	1.15
#N/A	Unknown	abscessus	#N/A	#N/A	#N/A	RGM	RGM	Mycobacteroides abscessus subsp. massiliense	#N/A	OK		SAMEA2159498	PRJEB2779	GCF_900141015.1	Scaffold	4964289		20	Unknown	4820	58	2017-03-11	10702_1#67		98.58	1.07
#N/A	Unknown	abscessus	#N/A	#N/A	#N/A	RGM	RGM	Mycobacteroides abscessus subsp. massiliense	#N/A	OK		SAMN33600934	PRJNA941281	GCF_030514025.1	Contig	5110391		#N/A	Unknown	5006	53	2023-07-20	ASM3051402v1	Hybrid Illumina; Nanopore	97.76	0.94
#N/A	Unknown	abscessus	#N/A	#N/A	#N/A	RGM	RGM	Mycobacteroides abscessus subsp. massiliense	#N/A	OK		SAMN08932887	PRJNA401495	GCF_031119055.1	Contig	4916919		#N/A	Unknown	4820	59	2023-09-04	ASM3111905v1	Illumina HiSeq	97.08	0.67
#N/A	Unknown	abscessus	#N/A	#N/A	#N/A	RGM	RGM	Mycobacteroides abscessus subsp. massiliense	#N/A	OK		SAMEA2071371	PRJEB2779	GCF_900132075.1	Contig	4830117		#N/A	Unknown	4663	63	2017-03-11	10665_4#52		97.38	0.63
#N/A	Unknown	abscessus	#N/A	#N/A	#N/A	RGM	RGM	Mycobacteroides abscessus subsp. massiliense	#N/A	OK		SAMEA2071296	PRJEB2779	GCF_900131065.1	Contig	4829370		#N/A	Unknown	4668	59	2017-03-11	10665_3#50		97.38	0.63
#N/A	Unknown	abscessus	#N/A	#N/A	#N/A	RGM	RGM	Mycobacteroides abscessus subsp. massiliense	#N/A	OK		SAMEA2070544	PRJEB2779	GCF_900131205.1	Contig	4829434		#N/A	Unknown	4666	58	2017-03-11	10665_3#66		97.38	0.63
#N/A	Unknown	abscessus	#N/A	#N/A	#N/A	RGM	RGM	Mycobacteroides abscessus subsp. massiliense	#N/A	OK		SAMEA2070653	PRJEB2779	GCF_900131655.1	Contig	4907072		#N/A	Unknown	4750	63	2017-03-11	10665_4#23		98.28	0.63
#N/A	Unknown	abscessus	#N/A	#N/A	#N/A	RGM	RGM	Mycobacteroides abscessus subsp. massiliense	#N/A	OK		SAMEA1967392	PRJEB2779	GCF_900131585.1	Scaffold	4828778		6	Unknown	4653	65	2017-03-11	10665_4#16		97.08	0.63
#N/A	Unknown	abscessus	#N/A	#N/A	#N/A	RGM	RGM	Mycobacteroides abscessus subsp. massiliense	#N/A	OK		SAMEA2070782	PRJEB2779	GCF_900133865.1	Contig	4861489		#N/A	Unknown	4732	49	2017-03-11	10250_1#52		98.52	0.63
#N/A	Unknown	abscessus	#N/A	#N/A	#N/A	RGM	RGM	Mycobacteroides abscessus subsp. massiliense	#N/A	OK		SAMEA2068968	PRJEB2779	GCF_900134075.1	Scaffold	4861757		9	Unknown	4721	58	2017-03-11	10396_8#5		98.12	0.63
#N/A	Unknown	abscessus	#N/A	#N/A	#N/A	RGM	RGM	Mycobacteroides abscessus subsp. massiliense	#N/A	OK		SAMEA2070817	PRJEB2779	GCF_900136785.1	Contig	5536236		#N/A	Unknown	5592	53	2017-03-11	10625_5#38		98.26	1.03
#N/A	Unknown	abscessus	#N/A	#N/A	#N/A	RGM	RGM	Mycobacteroides abscessus subsp. massiliense	#N/A	OK		SAMEA2071293	PRJEB2779	GCF_900130855.1	Scaffold	5211880		10	Unknown	5143	64	2017-03-11	10665_3#38		98.13	0.77
#N/A	Unknown	abscessus	#N/A	#N/A	#N/A	RGM	RGM	Mycobacteroides abscessus subsp. massiliense	#N/A	OK		SAMEA2070434	PRJEB2779	GCF_900130765.1	Contig	4920578		#N/A	Unknown	4745	78	2017-03-11	10665_3#27		98.11	1.07
#N/A	Unknown	abscessus	#N/A	#N/A	#N/A	RGM	RGM	Mycobacteroides abscessus subsp. massiliense	#N/A	OK		SAMN07501936	PRJNA398137	GCF_002799695.1	Contig	4939897		#N/A	Unknown	4791	65	2017-11-29	ASM279969v1	Illumina HiSeq	97.89	1.33
#N/A	Unknown	abscessus	#N/A	#N/A	#N/A	RGM	RGM	Mycobacteroides abscessus subsp. massiliense	#N/A	OK		SAMEA2155514	PRJEB2779	GCF_900140755.1	Scaffold	4909482		13	Unknown	4726	58	2017-03-11	10702_1#38		99.21	1.13
#N/A	Unknown	abscessus	#N/A	#N/A	#N/A	RGM	RGM	Mycobacteroides abscessus subsp. massiliense	#N/A	OK		SAMEA2070418	PRJEB2779	GCF_900130325.1	Scaffold	5212956		11	Unknown	5146	59	2017-03-11	10625_5#64		98.13	0.77
#N/A	Unknown	abscessus	#N/A	#N/A	#N/A	RGM	RGM	Mycobacteroides abscessus subsp. massiliense	#N/A	OK		SAMEA2157017	PRJEB2779	GCF_900140635.1	Scaffold	4950900		15	Unknown	4837	67	2017-03-11	10702_1#29		98.41	1.07
#N/A	Unknown	abscessus	#N/A	#N/A	#N/A	RGM	RGM	Mycobacteroides abscessus subsp. massiliense	#N/A	OK		SAMEA2275628	PRJEB2779	GCF_900141515.1	Scaffold	5162703		4	Unknown	5074	58	2017-03-11	12078_1#63		98.07	0.77
#N/A	Unknown	abscessus	#N/A	#N/A	#N/A	RGM	RGM	Mycobacteroides abscessus subsp. massiliense	#N/A	OK		SAMEA4008297	PRJEB2779	GCF_900138705.1	Scaffold	4826114		8	Unknown	4610	77	2017-03-11	20034_1#8		97.77	1.49
#N/A	Unknown	abscessus	#N/A	#N/A	#N/A	RGM	RGM	Mycobacteroides abscessus subsp. massiliense	#N/A	OK		SAMEA4008298	PRJEB2779	GCF_900138715.1	Scaffold	4826581		6	Unknown	4612	73	2017-03-11	20034_1#9		97.77	1.49
#N/A	Unknown	abscessus	#N/A	#N/A	#N/A	RGM	RGM	Mycobacteroides abscessus subsp. massiliense	#N/A	OK		SAMN07501932	PRJNA398137	GCF_002801735.1	Contig	4827942		#N/A	Unknown	4678	63	2017-11-29	ASM280173v1	Illumina HiSeq	98.5	1.18
#N/A	Unknown	abscessus	#N/A	#N/A	#N/A	RGM	RGM	Mycobacteroides abscessus subsp. massiliense	#N/A	OK		SAMN33600887	PRJNA941281	GCF_030515025.1	Contig	5104982		#N/A	Unknown	5030	55	2023-07-20	ASM3051502v1	Hybrid Illumina; Nanopore	97.83	0.77
#N/A	Unknown	abscessus	#N/A	#N/A	#N/A	RGM	RGM	Mycobacteroides abscessus subsp. massiliense	#N/A	OK		SAMEA2070909	PRJEB2779	GCF_900138955.1	Contig	5410623		#N/A	Unknown	5299	95	2017-03-11	10208_3#60		98.41	1.38
#N/A	Unknown	abscessus	#N/A	#N/A	#N/A	RGM	RGM	Mycobacteroides abscessus subsp. massiliense	#N/A	OK		SAMEA2068665	PRJEB2779	GCF_900130835.1	Contig	5212302		#N/A	Unknown	5140	64	2017-03-11	10665_3#34		98.13	0.77
#N/A	Unknown	abscessus	#N/A	#N/A	#N/A	RGM	RGM	Mycobacteroides abscessus subsp. massiliense	#N/A	OK		SAMEA2070709	PRJEB2779	GCF_900139645.1	Contig	5128042		#N/A	Unknown	5029	51	2017-03-11	10625_5#8		98.06	0.94
#N/A	Unknown	abscessus	#N/A	#N/A	#N/A	RGM	RGM	Mycobacteroides abscessus subsp. massiliense	#N/A	OK		SAMEA2070655	PRJEB2779	GCF_900131695.1	Contig	5210737		#N/A	Unknown	5139	64	2017-03-11	10665_4#29		98.13	0.77
#N/A	Unknown	abscessus	#N/A	#N/A	#N/A	RGM	RGM	Mycobacteroides abscessus subsp. massiliense	#N/A	OK		SAMEA2068674	PRJEB2779	GCF_900131225.1	Contig	5025500		#N/A	Unknown	4905	48	2017-03-11	10665_3#67		98.1	0.85
#N/A	Unknown	abscessus	#N/A	#N/A	#N/A	RGM	RGM	Mycobacteroides abscessus subsp. massiliense	#N/A	OK		SAMN07501919	PRJNA398137	GCF_002799985.1	Contig	4712134		#N/A	Unknown	4500	61	2017-11-29	ASM279998v1	Illumina HiSeq	97.96	0.93
#N/A	Unknown	abscessus	#N/A	#N/A	#N/A	RGM	RGM	Mycobacteroides abscessus subsp. massiliense	#N/A	OK		SAMEA2070304	PRJEB2779	GCF_900136715.1	Contig	5129375		#N/A	Unknown	5025	54	2017-03-11	10625_5#28		98.06	0.94
#N/A	Unknown	abscessus	#N/A	#N/A	#N/A	RGM	RGM	Mycobacteroides abscessus subsp. massiliense	#N/A	OK		SAMEA2069148	PRJEB2779	GCF_900138805.1	Contig	5202390		#N/A	Unknown	5139	52	2017-03-11	10208_3#46		98.06	0.94
#N/A	Unknown	abscessus	#N/A	#N/A	#N/A	RGM	RGM	Mycobacteroides abscessus subsp. massiliense	#N/A	OK		SAMEA2071237	PRJEB2779	GCF_900136755.1	Contig	5114030		#N/A	Unknown	5016	53	2017-03-11	10625_5#30		98.06	0.94
#N/A	Unknown	abscessus	#N/A	#N/A	#N/A	RGM	RGM	Mycobacteroides abscessus subsp. massiliense	#N/A	OK		SAMEA2071289	PRJEB2779	GCF_900130755.1	Contig	5213656		#N/A	Unknown	5132	73	2017-03-11	10665_3#23		97.83	0.77
#N/A	Unknown	abscessus	#N/A	#N/A	#N/A	RGM	RGM	Mycobacteroides abscessus subsp. massiliense	#N/A	OK		SAMEA2068666	PRJEB2779	GCF_900130865.1	Contig	5212034		#N/A	Unknown	5131	71	2017-03-11	10665_3#37		97.83	0.77
#N/A	Unknown	abscessus	#N/A	#N/A	#N/A	RGM	RGM	Mycobacteroides abscessus subsp. massiliense	#N/A	OK		SAMEA4008295	PRJEB2779	GCF_900138695.1	Scaffold	4826148		6	Unknown	4609	73	2017-03-11	20034_1#6		97.77	1.49
#N/A	Unknown	abscessus	#N/A	#N/A	#N/A	RGM	RGM	Mycobacteroides abscessus subsp. massiliense	#N/A	OK		SAMEA4008305	PRJEB2779	GCF_900138585.1	Scaffold	4826687		8	Unknown	4609	74	2017-03-11	20034_1#16		97.77	1.49
#N/A	Unknown	abscessus	#N/A	#N/A	#N/A	RGM	RGM	Mycobacteroides abscessus subsp. massiliense	#N/A	OK		SAMEA2068800	PRJEB2779	GCF_900131935.1	Contig	4858430		#N/A	Unknown	4669	70	2017-03-11	10665_4#39		97.59	1.98
#N/A	Unknown	abscessus	#N/A	#N/A	#N/A	RGM	RGM	Mycobacteroides abscessus subsp. massiliense	#N/A	OK		SAMN07501942	PRJNA398137	GCF_002799645.1	Contig	4899077		#N/A	Unknown	4784	62	2017-11-29	ASM279964v1	Illumina HiSeq	98.58	0.63
#N/A	Unknown	abscessus	#N/A	#N/A	#N/A	RGM	RGM	Mycobacteroides abscessus subsp. massiliense	#N/A	OK		SAMN15793073	PRJNA656566	GCF_015355695.1	Contig	5221214		#N/A	Unknown	5129	110	2020-11-11	ASM1535569v1	Illumina MiSeq	97.83	0.77
#N/A	Unknown	abscessus	#N/A	#N/A	#N/A	RGM	RGM	Mycobacteroides abscessus subsp. massiliense	#N/A	OK		SAMEA2275845	PRJEB2779	GCF_900136345.1	Scaffold	4796971		5	Unknown	4670	61	2017-03-11	12163_2#79		98.38	0.63
#N/A	Unknown	abscessus	#N/A	#N/A	#N/A	RGM	RGM	Mycobacteroides abscessus subsp. massiliense	#N/A	OK		SAMEA1971044	PRJEB2779	GCF_900130305.1	Contig	5027343		#N/A	Unknown	4906	47	2017-03-11	10625_5#62		98.08	1.15
#N/A	Unknown	abscessus	#N/A	#N/A	#N/A	RGM	RGM	Mycobacteroides abscessus subsp. massiliense	#N/A	OK		SAMEA2068810	PRJEB2779	GCF_900132375.1	Contig	5118287		#N/A	Unknown	5016	70	2017-03-11	10665_4#69		98.07	0.77
#N/A	Unknown	abscessus	#N/A	#N/A	#N/A	RGM	RGM	Mycobacteroides abscessus subsp. massiliense	#N/A	OK		SAMEA2071248	PRJEB2779	GCF_900130345.1	Contig	5025135		#N/A	Unknown	4895	59	2017-03-11	10625_5#66		97.73	1.15
#N/A	Unknown	abscessus	#N/A	#N/A	#N/A	RGM	RGM	Mycobacteroides abscessus subsp. massiliense	#N/A	OK		SAMEA2071198	PRJEB2779	GCF_900133475.1	Contig	5363981		#N/A	Unknown	5363	59	2017-03-11	10625_4#76		98.13	0.77
#N/A	Unknown	abscessus	#N/A	#N/A	#N/A	RGM	RGM	Mycobacteroides abscessus subsp. massiliense	#N/A	OK		SAMN16839136	PRJNA669041	GCF_017175065.1	Contig	5005003		#N/A	Unknown	4855	54	2021-03-05	ASM1717506v1	Illumina MiSeq	98.54	1.27
#N/A	Unknown	abscessus	#N/A	#N/A	#N/A	RGM	RGM	Mycobacteroides abscessus subsp. massiliense	#N/A	OK		SAMEA2071287	PRJEB2779	GCF_900130635.1	Contig	5139526		#N/A	Unknown	5037	61	2017-03-11	10665_3#17		97.77	0.77
#N/A	Unknown	abscessus	#N/A	#N/A	#N/A	RGM	RGM	Mycobacteroides abscessus subsp. massiliense	#N/A	OK		SAMN07501906	PRJNA398137	GCF_002801905.1	Contig	5063663		#N/A	Unknown	4967	85	2017-11-29	ASM280190v1	Illumina HiSeq	96.52	0.99
#N/A	Unknown	abscessus	#N/A	#N/A	#N/A	RGM	RGM	Mycobacteroides abscessus subsp. massiliense	#N/A	OK		SAMEA2071240	PRJEB2779	GCF_900136825.1	Contig	5536128		#N/A	Unknown	5591	57	2017-03-11	10625_5#39		98.26	1.03
#N/A	Unknown	abscessus	#N/A	#N/A	#N/A	RGM	RGM	Mycobacteroides abscessus subsp. massiliense	#N/A	OK		SAMEA2071193	PRJEB2779	GCF_900135425.1	Contig	5002434		#N/A	Unknown	4857	65	2017-03-11	10625_4#58		98.16	1.07
#N/A	Unknown	abscessus	#N/A	#N/A	#N/A	RGM	RGM	Mycobacteroides abscessus subsp. massiliense	#N/A	OK		SAMEA2070836	PRJEB2779	GCF_900130625.1	Contig	5138821		#N/A	Unknown	5040	60	2017-03-11	10665_3#16		98.07	0.77
#N/A	Unknown	abscessus	#N/A	#N/A	#N/A	RGM	RGM	Mycobacteroides abscessus subsp. massiliense	#N/A	OK		SAMEA2070590	PRJEB2779	GCF_900139355.1	Contig	4981574		#N/A	Unknown	4837	61	2017-03-11	10625_4#12		97.84	1.38
#N/A	Unknown	abscessus	#N/A	#N/A	#N/A	RGM	RGM	Mycobacteroides abscessus subsp. massiliense	#N/A	OK		SAMEA2070662	PRJEB2779	GCF_900132085.1	Scaffold	5138885		10	Unknown	5038	58	2017-03-11	10665_4#53		98.07	0.77
#N/A	Unknown	abscessus	#N/A	#N/A	#N/A	RGM	RGM	Mycobacteroides abscessus subsp. massiliense	#N/A	OK		SAMEA2070825	PRJEB2779	GCF_900130355.1	Contig	5026464		#N/A	Unknown	4899	55	2017-03-11	10625_5#68		97.75	1.15
#N/A	Unknown	abscessus	#N/A	#N/A	#N/A	RGM	RGM	Mycobacteroides abscessus subsp. massiliense	#N/A	OK		SAMEA4008299	PRJEB2779	GCF_900138545.1	Scaffold	4826338		8	Unknown	4600	79	2017-03-11	20034_1#10		97.47	1.49
#N/A	Unknown	abscessus	#N/A	#N/A	#N/A	RGM	RGM	Mycobacteroides abscessus subsp. massiliense	#N/A	OK		SAMEA4008304	PRJEB2779	GCF_900138615.1	Scaffold	4827541		7	Unknown	4612	73	2017-03-11	20034_1#15		97.77	1.51
#N/A	Unknown	abscessus	#N/A	#N/A	#N/A	RGM	RGM	Mycobacteroides abscessus subsp. massiliense	#N/A	OK		SAMEA2071303	PRJEB2779	GCF_900131265.1	Contig	5024935		#N/A	Unknown	4895	58	2017-03-11	10665_3#71		97.75	1.15
#N/A	Unknown	abscessus	#N/A	#N/A	#N/A	RGM	RGM	Mycobacteroides abscessus subsp. massiliense	#N/A	OK		SAMN07501933	PRJNA398137	GCF_002799775.1	Contig	4892361		#N/A	Unknown	4746	77	2017-11-29	ASM279977v1	Illumina HiSeq	98	0.65
#N/A	Unknown	abscessus	#N/A	#N/A	#N/A	RGM	RGM	Mycobacteroides abscessus subsp. massiliense	#N/A	OK		SAMN07501930	PRJNA398137	GCF_002799845.1	Contig	4899997		#N/A	Unknown	4754	77	2017-11-29	ASM279984v1	Illumina HiSeq	98	0.8
#N/A	Unknown	abscessus	#N/A	#N/A	#N/A	RGM	RGM	Mycobacteroides abscessus subsp. massiliense	#N/A	OK		SAMN07501905	PRJNA398137	GCF_002801925.1	Contig	4891607		#N/A	Unknown	4747	77	2017-11-29	ASM280192v1	Illumina HiSeq	98	0.65
#N/A	Unknown	abscessus	#N/A	#N/A	#N/A	RGM	RGM	Mycobacteroides abscessus subsp. massiliense	#N/A	OK		SAMN07501918	PRJNA398137	GCF_002800025.1	Contig	4832720		#N/A	Unknown	4699	53	2017-11-29	ASM280002v1	Illumina HiSeq	98.2	0.65
#N/A	Unknown	abscessus	#N/A	#N/A	#N/A	RGM	RGM	Mycobacteroides abscessus subsp. massiliense	#N/A	OK		SAMEA2163444	PRJEB2779	GCF_900140585.1	Scaffold	5064375		14	Unknown	4922	62	2017-03-11	10702_1#25		98.56	1.07
#N/A	Unknown	abscessus	#N/A	#N/A	#N/A	RGM	RGM	Mycobacteroides abscessus subsp. massiliense	#N/A	OK		SAMN33600931	PRJNA941281	GCF_030514065.1	Contig	5021014		#N/A	Unknown	4907	60	2023-07-20	ASM3051406v1	Hybrid Illumina; Nanopore	97.68	1.03
#N/A	Unknown	abscessus	#N/A	#N/A	#N/A	RGM	RGM	Mycobacteroides abscessus subsp. massiliense	#N/A	OK		SAMN33600957	PRJNA941281	GCF_030513625.1	Contig	5117416		#N/A	Unknown	5018	52	2023-07-20	ASM3051362v1	Hybrid Illumina; Nanopore	97.76	0.94
#N/A	Unknown	abscessus	#N/A	#N/A	#N/A	RGM	RGM	Mycobacteroides abscessus subsp. massiliense	#N/A	OK		SAMN16581373	PRJNA669041	GCF_017176655.1	Contig	5087545		#N/A	Unknown	4962	60	2021-03-05	ASM1717665v1	Illumina MiSeq; Oxford Nanopore MinION	98.76	1.19
#N/A	Unknown	abscessus	#N/A	#N/A	#N/A	RGM	RGM	Mycobacteroides abscessus subsp. massiliense	#N/A	OK		SAMEA2070703	PRJEB2779	GCF_900132825.1	Contig	5135319		#N/A	Unknown	5022	62	2017-03-11	10625_4#75		99.06	1.54
#N/A	Unknown	abscessus	#N/A	#N/A	#N/A	RGM	RGM	Mycobacteroides abscessus subsp. massiliense	#N/A	OK		SAMEA2144384	PRJEB2779	GCF_900139755.1	Contig	4985342		#N/A	Unknown	4858	51	2017-03-11	10660_1#18		98.25	0.75
#N/A	Unknown	abscessus	#N/A	#N/A	#N/A	RGM	RGM	Mycobacteroides abscessus subsp. massiliense	#N/A	OK		SAMEA2071556	PRJEB2779	GCF_900134865.1	Contig	4956078		#N/A	Unknown	4841	56	2017-03-11	10208_3#26		98.58	0.72
#N/A	Unknown	abscessus	#N/A	#N/A	#N/A	RGM	RGM	Mycobacteroides abscessus subsp. massiliense	#N/A	OK		SAMEA2070429	PRJEB2779	GCF_900130575.1	Contig	4903386		#N/A	Unknown	4749	60	2017-03-11	10060_8#12		98.28	0.69
#N/A	Unknown	abscessus	#N/A	#N/A	#N/A	RGM	RGM	Mycobacteroides abscessus subsp. massiliense	#N/A	OK		SAMEA2070423	PRJEB2779	GCF_900130435.1	Contig	4906677		#N/A	Unknown	4747	66	2017-03-11	10625_5#79		98.28	0.63
#N/A	Unknown	abscessus	#N/A	#N/A	#N/A	RGM	RGM	Mycobacteroides abscessus subsp. massiliense	#N/A	OK		SAMEA2070159	PRJEB2779	GCF_900135175.1	Contig	5037847		#N/A	Unknown	4929	53	2017-03-11	10625_4#26		98.35	0.78
#N/A	Unknown	abscessus	#N/A	#N/A	#N/A	RGM	RGM	Mycobacteroides abscessus subsp. massiliense	#N/A	OK		SAMEA2151750	PRJEB2779	GCF_900140295.1	Scaffold	5159691		17	Unknown	5077	63	2017-03-11	10665_2#95		98.07	0.77
#N/A	Unknown	abscessus	#N/A	#N/A	#N/A	RGM	RGM	Mycobacteroides abscessus subsp. massiliense	#N/A	OK		SAMEA1966485	PRJEB2779	GCF_900131725.1	Contig	4830389		#N/A	Unknown	4659	64	2017-03-11	10665_4#32		97.08	0.63
#N/A	Unknown	abscessus	#N/A	#N/A	#N/A	RGM	RGM	Mycobacteroides abscessus subsp. massiliense	#N/A	OK		SAMEA2144096	PRJEB2779	GCF_900140865.1	Scaffold	5160636		13	Unknown	5092	67	2017-03-11	10702_1#52		98.04	0.65
#N/A	Unknown	abscessus	#N/A	#N/A	#N/A	RGM	RGM	Mycobacteroides abscessus subsp. massiliense	#N/A	OK		SAMEA2070668	PRJEB2779	GCF_900132385.1	Contig	5117111		#N/A	Unknown	5011	68	2017-03-11	10665_4#71		98.07	0.77
#N/A	Unknown	abscessus	#N/A	#N/A	#N/A	RGM	RGM	Mycobacteroides abscessus subsp. massiliense	#N/A	OK		SAMEA1968959	PRJEB2779	GCF_900140305.1	Scaffold	5159006		11	Unknown	5072	62	2017-03-11	10665_2#94		98.07	0.77
#N/A	Unknown	abscessus	#N/A	#N/A	#N/A	RGM	RGM	Mycobacteroides abscessus subsp. massiliense	#N/A	OK		SAMEA2070890	PRJEB2779	GCF_900134885.1	Contig	5129522		#N/A	Unknown	5013	62	2017-03-11	10208_3#3		97.76	0.94
#N/A	Unknown	abscessus	#N/A	#N/A	#N/A	RGM	RGM	Mycobacteroides abscessus subsp. massiliense	#N/A	OK		SAMEA2145943	PRJEB2779	GCF_900140775.1	Scaffold	4659547		15	Unknown	4481	54	2017-03-11	10702_1#45		97.86	0.93
#N/A	Unknown	abscessus	#N/A	#N/A	#N/A	RGM	RGM	Mycobacteroides abscessus subsp. massiliense	#N/A	OK		SAMEA2275778	PRJEB2779	GCF_900137485.1	Scaffold	4900975		8	Unknown	4762	62	2017-03-11	12163_2#25		98.43	0.65
#N/A	Unknown	abscessus	#N/A	#N/A	#N/A	RGM	RGM	Mycobacteroides abscessus subsp. massiliense	#N/A	OK		SAMN33600937	PRJNA941281	GCF_030513995.1	Scaffold	4990001		22	Unknown	4888	63	2023-07-20	ASM3051399v1	Hybrid Illumina; Nanopore	98.43	0.67
#N/A	Unknown	abscessus	#N/A	#N/A	#N/A	RGM	RGM	Mycobacteroides abscessus subsp. massiliense	#N/A	OK		SAMN15228285	PRJNA646278	GCF_015499655.1	Contig	4895267		#N/A	Unknown	4735	84	2020-11-16	ASM1549965v1	Illumina MiSeq	97.59	2.02
#N/A	Unknown	abscessus	#N/A	#N/A	#N/A	RGM	RGM	Mycobacteroides abscessus subsp. massiliense	#N/A	OK		SAMEA2156827	PRJEB2779	GCF_900140225.1	Contig	5159729		#N/A	Unknown	5075	67	2017-03-11	10665_2#96		98.05	0.77
#N/A	Unknown	abscessus	#N/A	#N/A	#N/A	RGM	RGM	Mycobacteroides abscessus subsp. massiliense	#N/A	OK		SAMEA2068664	PRJEB2779	GCF_900130805.1	Contig	5211561		#N/A	Unknown	5140	66	2017-03-11	10665_3#31		98.13	0.77
#N/A	Unknown	abscessus	#N/A	#N/A	#N/A	RGM	RGM	Mycobacteroides abscessus subsp. massiliense	#N/A	OK		SAMEA2068804	PRJEB2779	GCF_900132065.1	Contig	4908652		#N/A	Unknown	4755	69	2017-03-11	10665_4#51		98.55	0.63
#N/A	Unknown	abscessus	#N/A	#N/A	#N/A	RGM	RGM	Mycobacteroides abscessus subsp. massiliense	#N/A	OK		SAMEA2068794	PRJEB2779	GCF_900131615.1	Contig	4907129		#N/A	Unknown	4756	65	2017-03-11	10665_4#21		98.58	0.63
#N/A	Unknown	abscessus	#N/A	#N/A	#N/A	RGM	RGM	Mycobacteroides abscessus subsp. massiliense	#N/A	OK		SAMEA2071367	PRJEB2779	GCF_900131905.1	Contig	4858068		#N/A	Unknown	4702	64	2017-03-16	10665_4#37		98.58	0.63
#N/A	Unknown	abscessus	#N/A	#N/A	#N/A	RGM	RGM	Mycobacteroides abscessus subsp. massiliense	#N/A	OK		SAMN33600901	PRJNA941281	GCF_030514785.1	Contig	4699739		#N/A	Unknown	4494	59	2023-07-20	ASM3051478v1	Hybrid Illumina; Nanopore	98.03	1.73
#N/A	Unknown	abscessus	#N/A	#N/A	#N/A	RGM	RGM	Mycobacteroides abscessus subsp. massiliense	#N/A	OK		SAMEA1964382	PRJEB2779	GCF_900131315.1	Contig	5068654		#N/A	Unknown	4923	69	2017-03-11	10665_3#77		98.36	0.85
#N/A	Unknown	abscessus	#N/A	#N/A	#N/A	RGM	RGM	Mycobacteroides abscessus subsp. massiliense	#N/A	OK		SAMEA2144732	PRJEB2779	GCF_900139225.1	Scaffold	4963199		17	Unknown	4820	55	2017-03-11	10465_1#67		98.58	1.07
#N/A	Unknown	abscessus	#N/A	#N/A	#N/A	RGM	RGM	Mycobacteroides abscessus subsp. massiliense	#N/A	OK		SAMN07501923	PRJNA398137	GCF_002801795.1	Contig	5122576		#N/A	Unknown	5013	63	2017-11-29	ASM280179v1	Illumina HiSeq	97.94	3.17
#N/A	Unknown	abscessus	#N/A	#N/A	#N/A	RGM	RGM	Mycobacteroides abscessus subsp. massiliense	#N/A	OK		SAMN07501916	PRJNA398137	GCF_002800065.1	Contig	4884609		#N/A	Unknown	4729	66	2017-11-29	ASM280006v1	Illumina HiSeq	98.5	1.18
#N/A	Unknown	abscessus	#N/A	#N/A	#N/A	RGM	RGM	Mycobacteroides abscessus subsp. massiliense	#N/A	OK		SAMN07501935	PRJNA398137	GCF_002799765.1	Contig	4841633		#N/A	Unknown	4676	69	2017-11-29	ASM279976v1	Illumina HiSeq	98.2	0.65
#N/A	Unknown	abscessus	#N/A	#N/A	#N/A	RGM	RGM	Mycobacteroides abscessus subsp. massiliense	#N/A	OK		SAMN07501934	PRJNA398137	GCF_002799805.1	Contig	4841633		#N/A	Unknown	4676	69	2017-11-29	ASM279980v1	Illumina HiSeq	98.2	0.65
#N/A	Unknown	abscessus	#N/A	#N/A	#N/A	RGM	RGM	Mycobacteroides abscessus subsp. massiliense	#N/A	OK		SAMEA2148581	PRJEB2779	GCF_900139795.1	Contig	4997135		#N/A	Unknown	4874	64	2017-03-11	10660_1#21		96.91	1.05
#N/A	Unknown	abscessus	#N/A	#N/A	#N/A	RGM	RGM	Mycobacteroides abscessus subsp. massiliense	#N/A	OK		SAMEA2070908	PRJEB2779	GCF_900138905.1	Contig	4902205		#N/A	Unknown	4778	66	2017-03-11	10208_3#57		98.28	0.63
#N/A	Unknown	abscessus	#N/A	#N/A	#N/A	RGM	RGM	Mycobacteroides abscessus subsp. massiliense	#N/A	OK		SAMN07501914	PRJNA398137	GCF_002801875.1	Contig	4818167		#N/A	Unknown	4661	66	2017-11-29	ASM280187v1	Illumina HiSeq	97.26	0.65
#N/A	Unknown	abscessus	#N/A	#N/A	#N/A	RGM	RGM	Mycobacteroides abscessus subsp. massiliense	#N/A	OK		SAMEA2153606	PRJEB2779	GCF_900139715.1	Scaffold	5240753		16	Unknown	5127	66	2017-03-11	10660_1#16		99.06	1.64
#N/A	Unknown	abscessus	#N/A	#N/A	#N/A	RGM	RGM	Mycobacteroides abscessus subsp. massiliense	#N/A	OK		SAMEA2070287	PRJEB2779	GCF_900133445.1	Contig	5023635		#N/A	Unknown	4875	65	2017-03-11	10625_4#59		98.36	1.07
#N/A	Unknown	abscessus	#N/A	#N/A	#N/A	RGM	RGM	Mycobacteroides abscessus subsp. massiliense	#N/A	OK		SAMEA2070895	PRJEB2779	GCF_900134765.1	Scaffold	5141843		59	Unknown	4983	65	2017-03-11	10208_3#18		99.06	1.12
#N/A	Unknown	abscessus	#N/A	#N/A	#N/A	RGM	RGM	Mycobacteroides abscessus subsp. massiliense	#N/A	OK		SAMEA2070699	PRJEB2779	GCF_900135445.1	Contig	5002759		#N/A	Unknown	4857	67	2017-03-11	10625_4#60		98.16	1.07
#N/A	Unknown	abscessus	#N/A	#N/A	#N/A	RGM	RGM	Mycobacteroides abscessus subsp. massiliense	#N/A	OK		SAMEA2068956	PRJEB2779	GCF_900132725.1	Scaffold	4903838		15	Unknown	4754	55	2017-03-11	10250_1#20		98.28	0.69
#N/A	Unknown	abscessus	#N/A	#N/A	#N/A	RGM	RGM	Mycobacteroides abscessus subsp. massiliense	#N/A	OK		SAMEA1970807	PRJEB2779	GCF_900130775.1	Contig	4876577		#N/A	Unknown	4759	58	2017-03-11	10665_3#28		97.3	0.89
#N/A	Unknown	abscessus	#N/A	#N/A	#N/A	RGM	RGM	Mycobacteroides abscessus subsp. massiliense	#N/A	OK		SAMN33600920	PRJNA941281	GCF_030514275.1	Contig	4978732		#N/A	Unknown	4867	59	2023-07-20	ASM3051427v1	Hybrid Illumina; Nanopore	98.35	1.07
#N/A	Unknown	abscessus	#N/A	#N/A	#N/A	RGM	RGM	Mycobacteroides abscessus subsp. massiliense	#N/A	OK		SAMEA2071302	PRJEB2779	GCF_900131235.1	Scaffold	4855320		11	Unknown	4693	65	2017-03-11	10665_3#68		98.28	0.63
#N/A	Unknown	abscessus	#N/A	#N/A	#N/A	RGM	RGM	Mycobacteroides abscessus subsp. massiliense	#N/A	OK		SAMN33600896	PRJNA941281	GCF_030514845.1	Contig	5005819		#N/A	Unknown	4891	52	2023-07-20	ASM3051484v1	Hybrid Illumina; Nanopore	98.06	1.03
#N/A	Unknown	abscessus	#N/A	#N/A	#N/A	RGM	RGM	Mycobacteroides abscessus subsp. massiliense	#N/A	OK		SAMEA2071617	PRJEB2779	GCF_900138855.1	Contig	4907227		#N/A	Unknown	4746	67	2017-03-11	10208_3#53		98.46	1.16
#N/A	Unknown	abscessus	#N/A	#N/A	#N/A	RGM	RGM	Mycobacteroides abscessus subsp. massiliense	#N/A	OK		SAMEA4008309	PRJEB2779	GCF_900138635.1	Scaffold	4826357		7	Unknown	4598	80	2017-03-11	20034_1#20		97.47	1.49
#N/A	Unknown	abscessus	#N/A	#N/A	#N/A	RGM	RGM	Mycobacteroides abscessus subsp. massiliense	#N/A	OK		SAMEA4008307	PRJEB2779	GCF_900136425.1	Scaffold	4827969		9	Unknown	4620	70	2017-03-11	20034_1#18		97.77	1.49
#N/A	Unknown	abscessus	#N/A	#N/A	#N/A	RGM	RGM	Mycobacteroides abscessus subsp. massiliense	#N/A	OK		SAMN07501925	PRJNA398137	GCF_002799915.1	Contig	4785864		#N/A	Unknown	4622	66	2017-11-29	ASM279991v1	Illumina HiSeq	98.26	0.93
#N/A	Unknown	abscessus	#N/A	#N/A	#N/A	RGM	RGM	Mycobacteroides abscessus subsp. massiliense	#N/A	OK		SAMEA2070671	PRJEB2779	GCF_900132475.1	Contig	4930198		#N/A	Unknown	4771	65	2017-03-11	10665_4#80		98.48	1.07
#N/A	Unknown	abscessus	#N/A	#N/A	#N/A	RGM	RGM	Mycobacteroides abscessus subsp. massiliense	#N/A	OK		SAMEA2275839	PRJEB2779	GCF_900135985.1	Scaffold	4720673		7	Unknown	4532	59	2017-03-11	12082_5#79		98.25	1.03
#N/A	Unknown	abscessus	#N/A	#N/A	#N/A	RGM	RGM	Mycobacteroides abscessus subsp. massiliense	#N/A	OK		SAMEA4008290	PRJEB2779	GCF_900138515.1	Scaffold	4827796		9	Unknown	4613	76	2017-03-11	20034_1#1		97.77	1.18
#N/A	Unknown	abscessus	#N/A	#N/A	#N/A	RGM	RGM	Mycobacteroides abscessus subsp. massiliense	#N/A	OK		SAMEA4008312	PRJEB2779	GCF_900138645.1	Scaffold	4922088		202	Unknown	4662	81	2017-03-11	20034_1#23		97.77	1.49
#N/A	Unknown	abscessus	#N/A	#N/A	#N/A	RGM	RGM	Mycobacteroides abscessus subsp. massiliense	#N/A	OK		SAMEA4008293	PRJEB2779	GCF_900138665.1	Scaffold	4826510		6	Unknown	4614	72	2017-03-11	20034_1#4		97.77	1.49
#N/A	Unknown	abscessus	#N/A	#N/A	#N/A	RGM	RGM	Mycobacteroides abscessus subsp. massiliense	#N/A	OK		SAMEA4008306	PRJEB2779	GCF_900136405.1	Scaffold	4826619		8	Unknown	4614	73	2017-03-11	20034_1#17		97.77	1.49
#N/A	Unknown	abscessus	#N/A	#N/A	#N/A	RGM	RGM	Mycobacteroides abscessus subsp. massiliense	#N/A	OK		SAMN33600885	PRJNA941281	GCF_030515065.1	Contig	5058694		#N/A	Unknown	4977	61	2023-07-20	ASM3051506v1	Hybrid Illumina; Nanopore	98.03	0.77
#N/A	Unknown	abscessus	#N/A	#N/A	#N/A	RGM	RGM	Mycobacteroides abscessus subsp. massiliense	#N/A	OK		SAMEA2275758	PRJEB2779	GCF_900137725.1	Scaffold	4863398		4	Unknown	4730	59	2017-03-11	12163_2#5		98.13	0.63
#N/A	Unknown	abscessus	#N/A	#N/A	#N/A	RGM	RGM	Mycobacteroides abscessus subsp. massiliense	#N/A	OK		SAMN07501909	PRJNA398137	GCF_002800135.1	Contig	4965250		#N/A	Unknown	4822	72	2017-11-29	ASM280013v1	Illumina HiSeq	98.28	0.93
#N/A	Unknown	abscessus	#N/A	#N/A	#N/A	RGM	RGM	Mycobacteroides abscessus subsp. massiliense	#N/A	OK		SAMEA2069149	PRJEB2779	GCF_900138795.1	Contig	4948860		#N/A	Unknown	4778	66	2017-03-11	10208_3#49		98.41	1.07
#N/A	Unknown	abscessus	#N/A	#N/A	#N/A	RGM	RGM	Mycobacteroides abscessus subsp. massiliense	#N/A	OK		SAMEA2275890	PRJEB2779	GCF_900141475.1	Scaffold	4843820		13	Unknown	4664	69	2017-03-11	12045_8#42		98.21	1.04
#N/A	Unknown	abscessus	#N/A	#N/A	#N/A	RGM	RGM	Mycobacteroides abscessus subsp. massiliense	#N/A	OK		SAMN32794260	PRJNA925464	GCF_028211045.1	Contig	5117205		#N/A	Unknown	5008	61	2023-01-29	ASM2821104v1	Illumina MiSeq	97.77	0.77
#N/A	Unknown	abscessus	#N/A	#N/A	#N/A	RGM	RGM	Mycobacteroides abscessus subsp. massiliense	#N/A	OK		SAMN16839156	PRJNA669041	GCF_017176235.1	Contig	5135996		#N/A	Unknown	5053	63	2021-03-05	ASM1717623v1	Illumina MiSeq	98.61	1.09
#N/A	Unknown	abscessus	#N/A	#N/A	#N/A	RGM	RGM	Mycobacteroides abscessus subsp. massiliense	#N/A	OK		SAMEA2275697	PRJEB2779	GCF_900134575.1	Scaffold	5073951		9	Unknown	4959	71	2017-03-11	12163_1#47		96.93	0.77
#N/A	Unknown	abscessus	#N/A	#N/A	#N/A	RGM	RGM	Mycobacteroides abscessus subsp. massiliense	#N/A	OK		SAMEA1971196	PRJEB2779	GCF_900130945.1	Contig	5211145		#N/A	Unknown	5144	66	2017-03-11	10665_3#49		98.13	0.77
#N/A	Unknown	abscessus	#N/A	#N/A	#N/A	RGM	RGM	Mycobacteroides abscessus subsp. massiliense	#N/A	OK		SAMEA2071366	PRJEB2779	GCF_900131895.1	Scaffold	5211278		11	Unknown	5142	65	2017-03-16	10665_4#34		98.13	0.77
#N/A	Unknown	abscessus	#N/A	#N/A	#N/A	RGM	RGM	Mycobacteroides abscessus subsp. massiliense	#N/A	OK		SAMEA2266558	PRJEB2779	GCF_900138445.1	Scaffold	5159619		8	Unknown	5069	67	2017-03-11	11893_7#59		98.07	0.77
#N/A	Unknown	abscessus	#N/A	#N/A	#N/A	RGM	RGM	Mycobacteroides abscessus subsp. massiliense	#N/A	OK		SAMEA2069155	PRJEB2779	GCF_900136455.1	Contig	5302629		#N/A	Unknown	5192	71	2017-03-11	10208_3#67		98.36	1.07
#N/A	Unknown	abscessus	#N/A	#N/A	#N/A	RGM	RGM	Mycobacteroides abscessus subsp. massiliense	#N/A	OK		SAMEA2266550	PRJEB2779	GCF_900138375.1	Scaffold	5159619		9	Unknown	5060	78	2017-03-11	11893_7#51		97.77	0.77
#N/A	Unknown	abscessus	#N/A	#N/A	#N/A	RGM	RGM	Mycobacteroides abscessus subsp. massiliense	#N/A	OK		SAMEA2275732	PRJEB2779	GCF_900135965.1	Scaffold	4900449		6	Unknown	4760	67	2017-03-11	12082_5#64		98.39	0.65
#N/A	Unknown	abscessus	#N/A	#N/A	#N/A	RGM	RGM	Mycobacteroides abscessus subsp. massiliense	#N/A	OK		SAMN15228284	PRJNA646278	GCF_015499695.1	Contig	4854616		#N/A	Unknown	4683	70	2020-11-16	ASM1549969v1	Illumina MiSeq	97.59	2.02
#N/A	Unknown	abscessus	#N/A	#N/A	#N/A	RGM	RGM	Mycobacteroides abscessus subsp. massiliense	#N/A	OK		SAMEA2071370	PRJEB2779	GCF_900132025.1	Contig	4929904		#N/A	Unknown	4771	65	2017-03-11	10665_4#46		98.48	1.07
#N/A	Unknown	abscessus	#N/A	#N/A	#N/A	RGM	RGM	Mycobacteroides abscessus subsp. massiliense	#N/A	OK		SAMEA2068806	PRJEB2779	GCF_900132125.1	Contig	4929822		#N/A	Unknown	4755	80	2017-03-11	10665_4#57		98.13	1.07
#N/A	Unknown	abscessus	#N/A	#N/A	#N/A	RGM	RGM	Mycobacteroides abscessus subsp. massiliense	#N/A	OK		SAMEA2275646	PRJEB2779	GCF_900133155.1	Scaffold	4869497		5	Unknown	4747	51	2017-03-11	12163_1#3		98.58	0.63
#N/A	Unknown	abscessus	#N/A	#N/A	#N/A	RGM	RGM	Mycobacteroides abscessus subsp. massiliense	#N/A	OK		SAMEA2266541	PRJEB2779	GCF_900138295.1	Scaffold	5160591		6	Unknown	5074	62	2017-03-11	11893_7#41		98.07	0.77
#N/A	Unknown	abscessus	#N/A	#N/A	#N/A	RGM	RGM	Mycobacteroides abscessus subsp. massiliense	#N/A	OK		SAMEA4008308	PRJEB2779	GCF_900138525.1	Scaffold	4828433		11	Unknown	4602	80	2017-03-11	20034_1#19		97.47	1.49
#N/A	Unknown	abscessus	#N/A	#N/A	#N/A	RGM	RGM	Mycobacteroides abscessus subsp. massiliense	#N/A	OK		SAMEA2275820	PRJEB2779	GCF_900134635.1	Scaffold	5023894		8	Unknown	4950	71	2017-03-11	12163_2#63		97.68	0.93
#N/A	Unknown	abscessus	#N/A	#N/A	#N/A	RGM	RGM	Mycobacteroides abscessus subsp. massiliense	#N/A	OK		SAMN33600960	PRJNA941281	GCF_030513545.1	Contig	4960287		#N/A	Unknown	4812	63	2023-07-20	ASM3051354v1	Hybrid Illumina; Nanopore	99.07	0.97
#N/A	Unknown	abscessus	#N/A	#N/A	#N/A	RGM	RGM	Mycobacteroides abscessus subsp. massiliense	#N/A	OK		SAMEA2069156	PRJEB2779	GCF_900136465.1	Contig	4873158		#N/A	Unknown	4701	68	2017-03-11	10208_3#70		98.74	0.93
#N/A	Unknown	abscessus	#N/A	#N/A	#N/A	RGM	RGM	Mycobacteroides abscessus subsp. massiliense	#N/A	OK		SAMN33600968	PRJNA941281	GCF_030513365.1	Contig	5161334		#N/A	Unknown	5082	67	2023-07-20	ASM3051336v1	Hybrid Illumina; Nanopore	97.38	0.77
#N/A	Unknown	abscessus	#N/A	#N/A	#N/A	RGM	RGM	Mycobacteroides abscessus subsp. massiliense	#N/A	OK		SAMEA2145116	PRJEB2779	GCF_900141135.1	Contig	4913553		#N/A	Unknown	4801	66	2017-03-11	10702_1#74		97.66	1.03
#N/A	Unknown	abscessus	#N/A	#N/A	#N/A	RGM	RGM	Mycobacteroides abscessus subsp. massiliense	#N/A	OK		SAMEA2154241	PRJEB2779	GCF_900139905.1	Contig	5088791		#N/A	Unknown	4993	62	2017-03-11	10660_1#34		98.76	1.07
#N/A	Unknown	abscessus	#N/A	#N/A	#N/A	RGM	RGM	Mycobacteroides abscessus subsp. massiliense	#N/A	OK		SAMEA2071242	PRJEB2779	GCF_900139525.1	Contig	4983570		#N/A	Unknown	4847	57	2017-03-11	10625_5#45		97.91	1.03
#N/A	Unknown	abscessus	#N/A	#N/A	#N/A	RGM	RGM	Mycobacteroides abscessus subsp. massiliense	#N/A	OK		SAMN07501937	PRJNA398137	GCF_002799685.1	Contig	5022810		#N/A	Unknown	4884	65	2017-11-29	ASM279968v1	Illumina HiSeq	98.06	1
#N/A	Unknown	abscessus	#N/A	#N/A	#N/A	RGM	RGM	Mycobacteroides abscessus subsp. massiliense	#N/A	OK		SAMEA2275695	PRJEB2779	GCF_900134545.1	Scaffold	4984712		12	Unknown	4881	58	2017-03-11	12163_1#45		98.35	0.88
#N/A	Unknown	abscessus	#N/A	#N/A	#N/A	RGM	RGM	Mycobacteroides abscessus subsp. massiliense	#N/A	OK		SAMEA2143632	PRJEB2779	GCF_900140445.1	Scaffold	4642823		18	Unknown	4485	49	2017-03-11	10702_1#1		98.28	0.93
#N/A	Unknown	abscessus	#N/A	#N/A	#N/A	RGM	RGM	Mycobacteroides abscessus subsp. massiliense	#N/A	OK		SAMN07501940	PRJNA398137	GCF_002799795.1	Contig	4939165		#N/A	Unknown	4791	68	2017-11-29	ASM279979v1	Illumina HiSeq	98.15	1.33
#N/A	Unknown	abscessus	#N/A	#N/A	#N/A	RGM	RGM	Mycobacteroides abscessus subsp. massiliense	#N/A	OK		SAMN07501926	PRJNA398137	GCF_002799905.1	Contig	4898505		#N/A	Unknown	4759	67	2017-11-29	ASM279990v1	Illumina HiSeq	97.77	0.93
#N/A	Unknown	abscessus	#N/A	#N/A	#N/A	RGM	RGM	Mycobacteroides abscessus subsp. massiliense	#N/A	OK		SAMN07501917	PRJNA398137	GCF_002800045.1	Contig	4939423		#N/A	Unknown	4794	66	2017-11-29	ASM280004v1	Illumina HiSeq	98.21	1.03
#N/A	Unknown	abscessus	#N/A	#N/A	#N/A	RGM	RGM	Mycobacteroides abscessus subsp. massiliense	#N/A	OK		SAMN07501908	PRJNA398137	GCF_002801855.1	Contig	4939225		#N/A	Unknown	4796	65	2017-11-29	ASM280185v1	Illumina HiSeq	98.19	1.33
#N/A	Unknown	abscessus	#N/A	#N/A	#N/A	RGM	RGM	Mycobacteroides abscessus subsp. massiliense	#N/A	OK		SAMN07501922	PRJNA398137	GCF_002799965.1	Contig	4947450		#N/A	Unknown	4802	62	2017-11-29	ASM279996v1	Illumina HiSeq	98.09	1.33
#N/A	Unknown	abscessus	#N/A	#N/A	#N/A	RGM	RGM	Mycobacteroides abscessus subsp. massiliense	#N/A	OK		SAMEA2159875	PRJEB2779	GCF_900141245.1	Scaffold	4939400		29	Unknown	4794	71	2017-03-11	10702_1#88		98.41	1.01
#N/A	Unknown	abscessus	#N/A	#N/A	#N/A	RGM	RGM	Mycobacteroides abscessus subsp. massiliense	#N/A	OK		SAMN16839165	PRJNA669041	GCF_017176015.1	Contig	4945788		#N/A	Unknown	4810	60	2021-03-05	ASM1717601v1	Illumina MiSeq	98.46	1.2
#N/A	Unknown	abscessus	#N/A	#N/A	#N/A	RGM	RGM	Mycobacteroides abscessus subsp. massiliense	#N/A	OK		SAMN32794254	PRJNA925464	GCF_028211195.1	Contig	5092206		#N/A	Unknown	4989	59	2023-01-29	ASM2821119v1	Illumina MiSeq	97.76	1.07
#N/A	Unknown	abscessus	#N/A	#N/A	#N/A	RGM	RGM	Mycobacteroides abscessus subsp. massiliense	#N/A	OK		SAMEA4008294	PRJEB2779	GCF_900138685.1	Scaffold	4826600		7	Unknown	4613	71	2017-03-16	20034_1#5		97.77	1.49
#N/A	Unknown	abscessus	#N/A	#N/A	#N/A	RGM	RGM	Mycobacteroides abscessus subsp. massiliense	#N/A	OK		SAMEA4008300	PRJEB2779	GCF_900138555.1	Scaffold	4826518		9	Unknown	4614	73	2017-03-11	20034_1#11		97.77	1.49
#N/A	Unknown	abscessus	#N/A	#N/A	#N/A	RGM	RGM	Mycobacteroides abscessus subsp. massiliense	#N/A	OK		SAMEA4008296	PRJEB2779	GCF_900138725.1	Scaffold	4827093		8	Unknown	4611	74	2017-03-11	20034_1#7		97.57	1.49
#N/A	Unknown	abscessus	#N/A	#N/A	#N/A	RGM	RGM	Mycobacteroides abscessus subsp. massiliense	#N/A	OK		SAMN07501939	PRJNA398137	GCF_002799655.1	Contig	4874447		#N/A	Unknown	4721	69	2017-11-29	ASM279965v1	Illumina HiSeq	98.5	1.18
#N/A	Unknown	abscessus	#N/A	#N/A	#N/A	RGM	RGM	Mycobacteroides abscessus subsp. massiliense	#N/A	OK		SAMN07501913	PRJNA398137	GCF_002801825.1	Contig	4843017		#N/A	Unknown	4691	66	2017-11-29	ASM280182v1	Illumina HiSeq	98.5	1.18
#N/A	Unknown	abscessus	#N/A	#N/A	#N/A	RGM	RGM	Mycobacteroides abscessus subsp. massiliense	#N/A	OK		SAMN07501915	PRJNA398137	GCF_002800055.1	Contig	5039966		#N/A	Unknown	4974	71	2017-11-29	ASM280005v1	Illumina HiSeq	98.19	0.67
#N/A	Unknown	abscessus	#N/A	#N/A	#N/A	RGM	RGM	Mycobacteroides abscessus subsp. massiliense	#N/A	OK		SAMN07501921	PRJNA398137	GCF_002801765.1	Contig	5039966		#N/A	Unknown	4974	71	2017-11-29	ASM280176v1	Illumina HiSeq	98.19	0.67
#N/A	Unknown	abscessus	#N/A	#N/A	#N/A	RGM	RGM	Mycobacteroides abscessus subsp. massiliense	#N/A	OK		SAMEA2275650	PRJEB2779	GCF_900133825.1	Scaffold	4985318		12	Unknown	4863	66	2017-03-11	12163_1#6		97.9	0.88
#N/A	Unknown	abscessus	#N/A	#N/A	#N/A	RGM	RGM	Mycobacteroides abscessus subsp. massiliense	#N/A	OK		SAMEA2145164	PRJEB2779	GCF_900140765.1	Scaffold	5172686		27	Unknown	5093	64	2017-03-11	10702_1#40		98.61	1.57
#N/A	Unknown	abscessus	#N/A	#N/A	#N/A	RGM	RGM	Mycobacteroides abscessus subsp. massiliense	#N/A	OK		SAMEA2275644	PRJEB2779	GCF_900133185.1	Scaffold	4985010		12	Unknown	4883	56	2017-03-11	12163_1#1		98.35	0.88
#N/A	Unknown	abscessus	#N/A	#N/A	#N/A	RGM	RGM	Mycobacteroides abscessus subsp. massiliense	#N/A	OK		SAMEA2275667	PRJEB2779	GCF_900133735.1	Scaffold	5072963		7	Unknown	4959	74	2017-03-11	12163_1#23		96.77	0.77
#N/A	Unknown	abscessus	#N/A	#N/A	#N/A	RGM	RGM	Mycobacteroides abscessus subsp. massiliense	#N/A	OK		SAMEA4008311	PRJEB2779	GCF_900138625.1	Scaffold	4826494		6	Unknown	4612	73	2017-03-11	20034_1#22		97.77	1.49
#N/A	Unknown	abscessus	#N/A	#N/A	#N/A	RGM	RGM	Mycobacteroides abscessus subsp. massiliense	#N/A	OK		SAMEA2275775	PRJEB2779	GCF_900137475.1	Scaffold	4868123		8	Unknown	4747	60	2017-03-16	12163_2#22		98.28	0.63
#N/A	Unknown	abscessus	#N/A	#N/A	#N/A	RGM	RGM	Mycobacteroides abscessus subsp. massiliense	#N/A	OK		SAMN32794253	PRJNA925464	GCF_028211135.1	Contig	4989226		#N/A	Unknown	4898	60	2023-01-29	ASM2821113v1	Illumina MiSeq	98.04	0.65
#N/A	Unknown	abscessus	#N/A	#N/A	#N/A	RGM	RGM	Mycobacteroides abscessus subsp. massiliense	#N/A	OK		SAMEA2071622	PRJEB2779	GCF_900136525.1	Scaffold	5167964		22	Unknown	5068	68	2017-03-11	10208_3#71		98.94	1.49
#N/A	Unknown	abscessus	#N/A	#N/A	#N/A	RGM	RGM	Mycobacteroides abscessus subsp. massiliense	#N/A	OK		SAMN07501912	PRJNA398137	GCF_002800085.1	Contig	4745971		#N/A	Unknown	4562	63	2017-11-29	ASM280008v1	Illumina HiSeq	97.59	0.93
#N/A	Unknown	abscessus	#N/A	#N/A	#N/A	RGM	RGM	Mycobacteroides abscessus subsp. massiliense	#N/A	OK		SAMEA1964383	PRJEB2779	GCF_900132705.1	Contig	4905931		#N/A	Unknown	4758	56	2017-03-11	10250_1#19		98.58	0.69
#N/A	Unknown	abscessus	#N/A	#N/A	#N/A	RGM	RGM	Mycobacteroides abscessus subsp. massiliense	#N/A	OK		SAMEA2275707	PRJEB2779	GCF_900136005.1	Scaffold	4869538		5	Unknown	4738	58	2017-03-11	12163_1#56		98.07	0.63
#N/A	Unknown	abscessus	#N/A	#N/A	#N/A	RGM	RGM	Mycobacteroides abscessus subsp. massiliense	#N/A	OK		SAMEA4008303	PRJEB2779	GCF_900138595.1	Scaffold	4827101		8	Unknown	4615	73	2017-03-11	20034_1#14		97.77	1.49
#N/A	Unknown	abscessus	#N/A	#N/A	#N/A	RGM	RGM	Mycobacteroides abscessus subsp. massiliense	#N/A	OK		SAMEA2275867	PRJEB2779	GCF_900138165.1	Scaffold	4825991		9	Unknown	4700	62	2017-03-11	12082_5#85		98.19	1.03
#N/A	Unknown	abscessus	#N/A	#N/A	#N/A	RGM	RGM	Mycobacteroides abscessus subsp. massiliense	#N/A	OK		SAMN16839137	PRJNA669041	GCF_017175055.1	Contig	5114099		#N/A	Unknown	5024	65	2021-03-05	ASM1717505v1	Illumina MiSeq	98.07	0.77
#N/A	Unknown	abscessus	#N/A	#N/A	#N/A	RGM	RGM	Mycobacteroides abscessus subsp. massiliense	#N/A	OK		SAMN32794250	PRJNA925464	GCF_028210875.1	Contig	4990095		#N/A	Unknown	4896	56	2023-01-29	ASM2821087v1	Illumina MiSeq	98.04	0.65
#N/A	Unknown	abscessus	#N/A	#N/A	#N/A	RGM	RGM	Mycobacteroides abscessus subsp. massiliense	#N/A	OK		SAMEA2266568	PRJEB2779	GCF_900138485.1	Scaffold	5160153		7	Unknown	5069	70	2017-03-11	11893_7#68		97.82	0.77
#N/A	Unknown	abscessus	#N/A	#N/A	#N/A	RGM	RGM	Mycobacteroides abscessus subsp. massiliense	#N/A	OK		SAMEA2275727	PRJEB2779	GCF_900136195.1	Scaffold	4900374		9	Unknown	4765	63	2017-03-11	12163_1#75		98.34	0.65
#N/A	Unknown	abscessus	#N/A	#N/A	#N/A	RGM	RGM	Mycobacteroides abscessus subsp. massiliense	#N/A	OK		SAMN07501924	PRJNA398137	GCF_002799945.1	Contig	5012583		#N/A	Unknown	4913	72	2017-11-29	ASM279994v1	Illumina HiSeq	98.43	0.63
#N/A	Unknown	abscessus	#N/A	#N/A	#N/A	RGM	RGM	Mycobacteroides abscessus subsp. massiliense	#N/A	OK		SAMEA2071236	PRJEB2779	GCF_900136725.1	Contig	5127721		#N/A	Unknown	5024	53	2017-03-11	10625_5#27		98.06	0.94
#N/A	Unknown	abscessus	#N/A	#N/A	#N/A	RGM	RGM	Mycobacteroides abscessus subsp. massiliense	#N/A	OK		SAMEA2159674	PRJEB2779	GCF_900139835.1	Scaffold	5127322		17	Unknown	5034	52	2017-03-11	10660_1#28		98.06	0.94
#N/A	Unknown	abscessus	#N/A	#N/A	#N/A	RGM	RGM	Mycobacteroides abscessus subsp. massiliense	#N/A	OK		SAMN07501920	PRJNA398137	GCF_002799995.1	Contig	4938754		#N/A	Unknown	4797	63	2017-11-29	ASM279999v1	Illumina HiSeq	98.21	1.03
#N/A	Unknown	abscessus	#N/A	#N/A	#N/A	RGM	RGM	Mycobacteroides abscessus subsp. massiliense	#N/A	OK		SAMEA2275669	PRJEB2779	GCF_900133765.1	Scaffold	4915326		11	Unknown	4796	68	2017-03-11	12163_1#25		98.13	0.63
#N/A	Unknown	abscessus	#N/A	#N/A	#N/A	RGM	RGM	Mycobacteroides abscessus subsp. massiliense	#N/A	OK		SAMEA2259689	PRJEB2779	GCF_900132265.1	Scaffold	4845844		7	Unknown	4725	61	2017-03-11	11893_6#46		98.21	0.93
#N/A	Unknown	abscessus	#N/A	#N/A	#N/A	RGM	RGM	Mycobacteroides abscessus subsp. massiliense	#N/A	OK		SAMEA4008301	PRJEB2779	GCF_900138575.1	Scaffold	4826434		6	Unknown	4613	74	2017-03-11	20034_1#12		97.77	1.34
#N/A	Unknown	abscessus	#N/A	#N/A	#N/A	RGM	RGM	Mycobacteroides abscessus subsp. massiliense	#N/A	OK		SAMEA4008310	PRJEB2779	GCF_900138655.1	Scaffold	4827357		8	Unknown	4610	79	2017-03-11	20034_1#21		97.77	1.49
#N/A	Unknown	abscessus	#N/A	#N/A	#N/A	RGM	RGM	Mycobacteroides abscessus subsp. massiliense	#N/A	OK		SAMEA2259665	PRJEB2779	GCF_900131505.1	Scaffold	4920456		12	Unknown	4722	79	2017-03-11	11893_6#24		97.21	1.62
#N/A	Unknown	abscessus	#N/A	#N/A	#N/A	RGM	RGM	Mycobacteroides abscessus subsp. massiliense	#N/A	OK		SAMEA2275733	PRJEB2779	GCF_900136225.1	Scaffold	4937900		25	Unknown	4858	62	2017-03-11	12163_1#78		98.35	0.88
#N/A	Unknown	abscessus	#N/A	#N/A	#N/A	RGM	RGM	Mycobacteroides abscessus subsp. massiliense	#N/A	OK		SAMEA2275798	PRJEB2779	GCF_900137695.1	Scaffold	5002474		16	Unknown	4857	76	2017-03-11	12163_2#45		98.06	1.07
#N/A	Unknown	abscessus	#N/A	#N/A	#N/A	RGM	RGM	Mycobacteroides abscessus subsp. massiliense	#N/A	OK		SAMEA2071623	PRJEB2779	GCF_900136495.1	Contig	5016526		#N/A	Unknown	4784	89	2017-03-11	10208_3#74		98.2	1.53
#N/A	Unknown	abscessus	#N/A	#N/A	#N/A	RGM	RGM	Mycobacteroides abscessus subsp. massiliense	#N/A	OK		SAMEA2266553	PRJEB2779	GCF_900138405.1	Scaffold	5159769		10	Unknown	5069	75	2017-03-11	11893_7#54		98.02	0.77
#N/A	Unknown	abscessus	#N/A	#N/A	#N/A	RGM	RGM	Mycobacteroides abscessus subsp. massiliense	#N/A	OK		SAMEA2275738	PRJEB2779	GCF_900136275.1	Scaffold	4900203		9	Unknown	4762	65	2017-03-11	12163_1#83		98.43	0.65
#N/A	Unknown	abscessus	#N/A	#N/A	#N/A	RGM	RGM	Mycobacteroides abscessus subsp. massiliense	#N/A	OK		SAMEA2275730	PRJEB2779	GCF_900135955.1	Scaffold	4902012		6	Unknown	4745	74	2017-03-11	12082_5#63		98.18	0.65
#N/A	Unknown	abscessus	#N/A	#N/A	#N/A	RGM	RGM	Mycobacteroides abscessus subsp. massiliense	#N/A	OK		SAMEA2259667	PRJEB2779	GCF_900131875.1	Scaffold	4920622		14	Unknown	4722	79	2017-03-11	11893_6#26		97.36	1.62
#N/A	Unknown	abscessus	#N/A	#N/A	#N/A	RGM	RGM	Mycobacteroides abscessus subsp. massiliense	#N/A	OK		SAMEA2266546	PRJEB2779	GCF_900138335.1	Scaffold	5160589		6	Unknown	5069	70	2017-03-11	11893_7#47		98.07	0.77
#N/A	Unknown	abscessus	#N/A	#N/A	#N/A	RGM	RGM	Mycobacteroides abscessus subsp. massiliense	#N/A	OK		SAMEA2275841	PRJEB2779	GCF_900137835.1	Scaffold	4841127		16	Unknown	4645	70	2017-03-11	12163_2#75		97.96	1.52
#N/A	Unknown	abscessus	#N/A	#N/A	#N/A	RGM	RGM	Mycobacteroides abscessus subsp. massiliense	#N/A	OK		SAMEA2163129	PRJEB2779	GCF_900140735.1	Contig	4841570		#N/A	Unknown	4639	74	2017-03-11	10702_1#37		97.66	1.52
#N/A	Unknown	abscessus	#N/A	#N/A	#N/A	RGM	RGM	Mycobacteroides abscessus subsp. massiliense	#N/A	OK		SAMEA2275792	PRJEB2779	GCF_900137625.1	Scaffold	4900880		8	Unknown	4780	64	2017-03-11	12163_2#39		98.55	0.63
#N/A	Unknown	abscessus	#N/A	#N/A	#N/A	RGM	RGM	Mycobacteroides abscessus subsp. massiliense	#N/A	OK		SAMEA2275740	PRJEB2779	GCF_900136315.1	Scaffold	5476534		20	Unknown	5447	87	2017-03-11	12163_1#85		97.96	1.14
#N/A	Unknown	abscessus	#N/A	#N/A	#N/A	RGM	RGM	Mycobacteroides abscessus subsp. massiliense	#N/A	OK		SAMEA2070830	PRJEB2779	GCF_900130285.1	Contig	5200708		#N/A	Unknown	5137	69	2017-03-11	10071_6#83		98.13	0.77
#N/A	Unknown	abscessus	#N/A	#N/A	#N/A	RGM	RGM	Mycobacteroides abscessus subsp. massiliense	#N/A	OK		SAMEA2275817	PRJEB2779	GCF_900133195.1	Scaffold	5023176		9	Unknown	4954	65	2017-03-11	12163_2#60		97.98	0.93
#N/A	Unknown	abscessus	#N/A	#N/A	#N/A	RGM	RGM	Mycobacteroides abscessus subsp. massiliense	#N/A	OK		SAMN16839145	PRJNA669041	GCF_017174865.1	Contig	5007994		#N/A	Unknown	4938	54	2021-03-05	ASM1717486v1	Illumina MiSeq	98.43	0.71
#N/A	Unknown	abscessus	#N/A	#N/A	#N/A	RGM	RGM	Mycobacteroides abscessus subsp. massiliense	#N/A	OK		SAMEA2266556	PRJEB2779	GCF_900138465.1	Scaffold	5160746		9	Unknown	5072	71	2017-03-11	11893_7#57		98.04	0.77
#N/A	Unknown	abscessus	#N/A	#N/A	#N/A	RGM	RGM	Mycobacteroides abscessus subsp. massiliense	#N/A	OK		SAMEA2275747	PRJEB2779	GCF_900137295.1	Scaffold	4900736		11	Unknown	4764	67	2017-03-11	12163_1#92		98.34	0.65
#N/A	Unknown	abscessus	#N/A	#N/A	#N/A	RGM	RGM	Mycobacteroides abscessus subsp. massiliense	#N/A	OK		SAMN07501907	PRJNA398137	GCF_002800155.1	Contig	5094009		#N/A	Unknown	5000	84	2017-11-29	ASM280015v1	Illumina HiSeq	98.03	0.64
#N/A	Unknown	abscessus	#N/A	#N/A	#N/A	RGM	RGM	Mycobacteroides abscessus subsp. massiliense	#N/A	OK		SAMEA2259675	PRJEB2779	GCF_900134315.1	Scaffold	4920113		15	Unknown	4728	79	2017-03-11	11893_6#34		97.51	1.62
#N/A	Unknown	abscessus	#N/A	#N/A	#N/A	RGM	RGM	Mycobacteroides abscessus subsp. massiliense	#N/A	OK		SAMEA2259603	PRJEB2779	GCF_900132895.1	Scaffold	4856899		9	Unknown	4731	71	2017-03-11	11861_7#63		98.2	0.33
#N/A	Unknown	abscessus	#N/A	#N/A	#N/A	RGM	RGM	Mycobacteroides abscessus subsp. massiliense	#N/A	OK		SAMN16839147	PRJNA669041	GCF_017176455.1	Contig	4980358		#N/A	Unknown	4855	59	2021-03-05	ASM1717645v1	Illumina MiSeq	98.76	1.05
#N/A	Unknown	abscessus	#N/A	#N/A	#N/A	RGM	RGM	Mycobacteroides abscessus subsp. massiliense	#N/A	OK		SAMEA2070675	PRJEB2779	GCF_900132795.1	Contig	5384033		#N/A	Unknown	5210	80	2017-03-11	10250_1#7		99.06	1.98
#N/A	Unknown	abscessus	#N/A	#N/A	#N/A	RGM	RGM	Mycobacteroides abscessus subsp. massiliense	#N/A	OK		SAMEA2275846	PRJEB2779	GCF_900137875.1	Scaffold	4797740		6	Unknown	4670	58	2017-03-11	12163_2#80		98.38	0.63
#N/A	Unknown	abscessus	#N/A	#N/A	#N/A	RGM	RGM	Mycobacteroides abscessus subsp. massiliense	#N/A	OK		SAMEA2259644	PRJEB2779	GCF_900131865.1	Scaffold	4727493		13	Unknown	4572	70	2017-03-11	11893_6#6		98.05	1.23
#N/A	Unknown	abscessus	#N/A	#N/A	#N/A	RGM	RGM	Mycobacteroides abscessus subsp. massiliense	#N/A	OK		SAMEA2259661	PRJEB2779	GCF_900135835.1	Scaffold	4820509		10	Unknown	4681	62	2017-03-11	11893_6#22		98.13	0.93
#N/A	Unknown	abscessus	#N/A	#N/A	#N/A	RGM	RGM	Mycobacteroides abscessus subsp. massiliense	#N/A	OK		SAMEA2275648	PRJEB2779	GCF_900133165.1	Scaffold	5136606		17	Unknown	5025	60	2017-03-11	12163_1#4		99.06	1.54
#N/A	Unknown	abscessus	#N/A	#N/A	#N/A	RGM	RGM	Mycobacteroides abscessus subsp. massiliense	#N/A	OK		SAMEA2259560	PRJEB2779	GCF_900130545.1	Scaffold	5185745		11	Unknown	5094	73	2017-03-11	11861_7#23		97.83	0.77
#N/A	Unknown	abscessus	#N/A	#N/A	#N/A	RGM	RGM	Mycobacteroides abscessus subsp. massiliense	#N/A	OK		SAMEA2152730	PRJEB2779	GCF_900140845.1	Scaffold	5011562		23	Unknown	4874	63	2017-03-11	10702_1#48		98.76	1.2
#N/A	Unknown	abscessus	#N/A	#N/A	#N/A	RGM	RGM	Mycobacteroides abscessus subsp. massiliense	#N/A	OK		SAMEA2266554	PRJEB2779	GCF_900138415.1	Scaffold	5159781		8	Unknown	5070	69	2017-03-11	11893_7#55		98.07	0.77
#N/A	Unknown	abscessus	#N/A	#N/A	#N/A	RGM	RGM	Mycobacteroides abscessus subsp. massiliense	#N/A	OK		SAMEA2266543	PRJEB2779	GCF_900138325.1	Scaffold	5160098		2	Unknown	5069	64	2017-03-11	11893_7#44		98.01	0.77
#N/A	Unknown	abscessus	#N/A	#N/A	#N/A	RGM	RGM	Mycobacteroides abscessus subsp. massiliense	#N/A	OK		SAMEA2275675	PRJEB2779	GCF_900134405.1	Scaffold	4984584		15	Unknown	4867	70	2017-03-11	12163_1#29		98.05	0.88
#N/A	Unknown	abscessus	#N/A	#N/A	#N/A	RGM	RGM	Mycobacteroides abscessus subsp. massiliense	#N/A	OK		SAMEA2266549	PRJEB2779	GCF_900138365.1	Scaffold	5158958		8	Unknown	5070	75	2017-03-11	11893_7#50		98.07	0.77
#N/A	Unknown	abscessus	#N/A	#N/A	#N/A	RGM	RGM	Mycobacteroides abscessus subsp. massiliense	#N/A	OK		SAMEA2153012	PRJEB2779	GCF_900141085.1	Contig	4986314		#N/A	Unknown	4869	73	2017-03-11	10702_1#71		98.73	1.05
#N/A	Unknown	abscessus	#N/A	#N/A	#N/A	RGM	RGM	Mycobacteroides abscessus subsp. massiliense	#N/A	OK		SAMEA2266559	PRJEB2779	GCF_900138475.1	Scaffold	5160780		7	Unknown	5067	71	2017-03-11	11893_7#60		98	0.77
#N/A	Unknown	abscessus	#N/A	#N/A	#N/A	RGM	RGM	Mycobacteroides abscessus subsp. massiliense	#N/A	OK		SAMEA2266547	PRJEB2779	GCF_900138355.1	Scaffold	5159564		8	Unknown	5068	73	2017-03-11	11893_7#48		98.07	0.77
#N/A	Unknown	abscessus	#N/A	#N/A	#N/A	RGM	RGM	Mycobacteroides abscessus subsp. massiliense	#N/A	OK		SAMEA2266545	PRJEB2779	GCF_900138345.1	Scaffold	5160414		8	Unknown	5068	67	2017-03-11	11893_7#46		98.07	0.77
#N/A	Unknown	abscessus	#N/A	#N/A	#N/A	RGM	RGM	Mycobacteroides abscessus subsp. massiliense	#N/A	OK		SAMEA2259673	PRJEB2779	GCF_900133015.1	Scaffold	4920344		16	Unknown	4732	75	2017-03-11	11893_6#32		97.66	1.62
#N/A	Unknown	abscessus	#N/A	#N/A	#N/A	RGM	RGM	Mycobacteroides abscessus subsp. massiliense	#N/A	OK		SAMEA2275818	PRJEB2779	GCF_900133875.1	Scaffold	5023238		8	Unknown	4957	67	2017-03-16	12163_2#61		97.98	0.93
#N/A	Unknown	abscessus	#N/A	#N/A	#N/A	RGM	RGM	Mycobacteroides abscessus subsp. massiliense	#N/A	OK		SAMEA2275844	PRJEB2779	GCF_900134685.1	Scaffold	4797265		6	Unknown	4671	62	2017-03-11	12163_2#78		98.23	0.63
#N/A	Unknown	abscessus	#N/A	#N/A	#N/A	RGM	RGM	Mycobacteroides abscessus subsp. massiliense	#N/A	OK		SAMN07501938	PRJNA398137	GCF_002799725.1	Contig	5032717		#N/A	Unknown	4901	79	2017-11-29	ASM279972v1	Illumina HiSeq	97.76	1.33
#N/A	Unknown	abscessus	#N/A	#N/A	#N/A	RGM	RGM	Mycobacteroides abscessus subsp. massiliense	#N/A	OK		SAMEA2148667	PRJEB2779	GCF_900141275.1	Scaffold	4841126		19	Unknown	4648	68	2017-03-11	10702_1#90		97.96	1.52
#N/A	Unknown	abscessus	#N/A	#N/A	#N/A	RGM	RGM	Mycobacteroides abscessus subsp. massiliense	#N/A	OK		SAMEA2275709	PRJEB2779	GCF_900136025.1	Scaffold	4868493		11	Unknown	4749	61	2017-03-11	12163_1#58		98.52	0.63
#N/A	Unknown	abscessus	#N/A	#N/A	#N/A	RGM	RGM	Mycobacteroides abscessus subsp. massiliense	#N/A	OK		SAMN15228283	PRJNA646278	GCF_015499735.1	Contig	5043959		#N/A	Unknown	4930	81	2020-11-16	ASM1549973v1	Illumina MiSeq	97.7	1.03
#N/A	Unknown	abscessus	#N/A	#N/A	#N/A	RGM	RGM	Mycobacteroides abscessus subsp. massiliense	#N/A	OK		SAMN15228282	PRJNA646278	GCF_015499715.1	Contig	5056128		#N/A	Unknown	4942	87	2020-11-16	ASM1549971v1	Illumina MiSeq	97.7	1.03
#N/A	Unknown	abscessus	#N/A	#N/A	#N/A	RGM	RGM	Mycobacteroides abscessus subsp. massiliense	#N/A	OK		SAMEA2275686	PRJEB2779	GCF_900134475.1	Scaffold	5083584		76	Unknown	4900	75	2017-03-11	12163_1#36		98.36	1.07
#N/A	Unknown	abscessus	#N/A	#N/A	#N/A	RGM	RGM	Mycobacteroides abscessus subsp. massiliense	#N/A	OK		SAMEA2275665	PRJEB2779	GCF_900133675.1	Scaffold	5023881		15	Unknown	4878	72	2017-03-11	12163_1#21		98.36	1.07
#N/A	Unknown	abscessus	#N/A	#N/A	#N/A	RGM	RGM	Mycobacteroides abscessus subsp. massiliense	#N/A	OK		SAMEA2259691	PRJEB2779	GCF_900133595.1	Scaffold	4846285		12	Unknown	4722	63	2017-03-11	11893_6#48		98.21	0.93
#N/A	Unknown	abscessus	#N/A	#N/A	#N/A	RGM	RGM	Mycobacteroides abscessus subsp. massiliense	#N/A	OK		SAMEA2259688	PRJEB2779	GCF_900131535.1	Scaffold	4845994		10	Unknown	4726	59	2017-03-11	11893_6#45		98.21	0.93
#N/A	Unknown	abscessus	#N/A	#N/A	#N/A	RGM	RGM	Mycobacteroides abscessus subsp. massiliense	#N/A	OK		SAMEA2259690	PRJEB2779	GCF_900133025.1	Scaffold	4846306		10	Unknown	4716	71	2017-03-11	11893_6#47		97.91	0.93
#N/A	Unknown	abscessus	#N/A	#N/A	#N/A	RGM	RGM	Mycobacteroides abscessus subsp. massiliense	#N/A	OK		SAMEA2259687	PRJEB2779	GCF_900131525.1	Scaffold	4845746		14	Unknown	4729	62	2017-03-11	11893_6#44		98.21	0.93
#N/A	Unknown	abscessus	#N/A	#N/A	#N/A	RGM	RGM	Mycobacteroides abscessus subsp. massiliense	#N/A	OK		SAMN07501910	PRJNA398137	GCF_002801845.1	Contig	4964441		#N/A	Unknown	4828	79	2017-11-29	ASM280184v1	Illumina HiSeq	98.58	0.93
#N/A	Unknown	abscessus	#N/A	#N/A	#N/A	RGM	RGM	Mycobacteroides abscessus subsp. massiliense	#N/A	OK		SAMEA2275852	PRJEB2779	GCF_900136395.1	Scaffold	4984453		13	Unknown	4867	68	2017-03-11	12163_2#85		98.05	0.88
#N/A	Unknown	abscessus	#N/A	#N/A	#N/A	RGM	RGM	Mycobacteroides abscessus subsp. massiliense	#N/A	OK		SAMEA2275647	PRJEB2779	GCF_900133145.1	Scaffold	4988232		17	Unknown	4868	73	2017-03-11	12082_5#54		98.03	0.88
#N/A	Unknown	abscessus	#N/A	#N/A	#N/A	RGM	RGM	Mycobacteroides abscessus subsp. massiliense	#N/A	OK		SAMEA2259645	PRJEB2779	GCF_900132275.1	Scaffold	4722499		10	Unknown	4559	74	2017-03-11	11893_6#7		97.51	1.23
#N/A	Unknown	abscessus	#N/A	#N/A	#N/A	RGM	RGM	Mycobacteroides abscessus subsp. massiliense	#N/A	OK		SAMEA2070906	PRJEB2779	GCF_900138845.1	Contig	5013362		#N/A	Unknown	4896	80	2017-03-11	10208_3#51		98.76	1.09
#N/A	Unknown	abscessus	#N/A	#N/A	#N/A	RGM	RGM	Mycobacteroides abscessus subsp. massiliense	#N/A	OK		SAMEA4008292	PRJEB2779	GCF_900138675.1	Scaffold	4828540		13	Unknown	4610	77	2017-03-11	20034_1#3		97.77	1.49
#N/A	Unknown	abscessus	#N/A	#N/A	#N/A	RGM	RGM	Mycobacteroides abscessus subsp. massiliense	#N/A	OK		SAMEA2259630	PRJEB2779	GCF_900135735.1	Scaffold	4825565		10	Unknown	4607	81	2017-03-11	11861_7#85		97.47	1.34
#N/A	Unknown	abscessus	#N/A	#N/A	#N/A	RGM	RGM	Mycobacteroides abscessus subsp. massiliense	#N/A	OK		SAMEA2275761	PRJEB2779	GCF_900137945.1	Scaffold	4901005		6	Unknown	4752	74	2017-03-11	12163_2#9		98.18	0.65
#N/A	Unknown	abscessus	#N/A	#N/A	#N/A	RGM	RGM	Mycobacteroides abscessus subsp. massiliense	#N/A	OK		SAMEA2163598	PRJEB2779	GCF_900141045.1	Contig	5066009		#N/A	Unknown	4986	68	2017-03-11	10702_1#66		97.96	1.18
#N/A	Unknown	abscessus	#N/A	#N/A	#N/A	RGM	RGM	Mycobacteroides abscessus subsp. massiliense	#N/A	OK		SAMEA2275866	PRJEB2779	GCF_900138155.1	Scaffold	4825708		9	Unknown	4700	64	2017-03-11	12082_5#84		98.19	1.03
#N/A	Unknown	abscessus	#N/A	#N/A	#N/A	RGM	RGM	Mycobacteroides abscessus subsp. massiliense	#N/A	OK		SAMEA2275680	PRJEB2779	GCF_900134445.1	Scaffold	4868918		7	Unknown	4741	66	2017-03-11	12163_1#34		98.28	0.63
#N/A	Unknown	abscessus	#N/A	#N/A	#N/A	RGM	RGM	Mycobacteroides abscessus subsp. massiliense	#N/A	OK		SAMEA2275743	PRJEB2779	GCF_900136325.1	Scaffold	4899964		4	Unknown	4759	63	2017-03-11	12163_1#88		98.33	0.65
#N/A	Unknown	abscessus	#N/A	#N/A	#N/A	RGM	RGM	Mycobacteroides abscessus subsp. massiliense	#N/A	OK		SAMEA2275783	PRJEB2779	GCF_900137555.1	Scaffold	5513607		97	Unknown	5493	111	2017-03-11	12163_2#30		97.64	1.14
#N/A	Unknown	abscessus	#N/A	#N/A	#N/A	RGM	RGM	Mycobacteroides abscessus subsp. massiliense	#N/A	OK		SAMEA2259666	PRJEB2779	GCF_900131855.1	Scaffold	4922353		18	Unknown	4729	80	2017-03-11	11893_6#25		97.21	1.62
#N/A	Unknown	abscessus	#N/A	#N/A	#N/A	RGM	RGM	Mycobacteroides abscessus subsp. massiliense	#N/A	OK		SAMEA2259716	PRJEB2779	GCF_900133065.1	Scaffold	5661464		70	Unknown	5674	114	2017-03-11	11893_6#66		98	1.14
#N/A	Unknown	abscessus	#N/A	#N/A	#N/A	RGM	RGM	Mycobacteroides abscessus subsp. massiliense	#N/A	OK		SAMEA2259668	PRJEB2779	GCF_900132215.1	Scaffold	4919958		15	Unknown	4715	85	2017-03-11	11893_6#27		97.21	1.62
#N/A	Unknown	abscessus	#N/A	#N/A	#N/A	RGM	RGM	Mycobacteroides abscessus subsp. massiliense	#N/A	OK		SAMEA2259670	PRJEB2779	GCF_900132225.1	Scaffold	4919666		17	Unknown	4728	77	2017-03-11	11893_6#29		97.66	1.62
#N/A	Unknown	abscessus	#N/A	#N/A	#N/A	RGM	RGM	Mycobacteroides abscessus subsp. massiliense	#N/A	OK		SAMEA2266544	PRJEB2779	GCF_900138315.1	Scaffold	5160647		7	Unknown	5072	68	2017-03-11	11893_7#45		98.07	0.77
#N/A	Unknown	abscessus	#N/A	#N/A	#N/A	RGM	RGM	Mycobacteroides abscessus subsp. massiliense	#N/A	OK		SAMEA2144932	PRJEB2779	GCF_900141225.1	Scaffold	5066106		22	Unknown	4970	78	2017-03-11	10702_1#89		97.64	1.18
#N/A	Unknown	abscessus	#N/A	#N/A	#N/A	RGM	RGM	Mycobacteroides abscessus subsp. massiliense	#N/A	OK		SAMEA2275661	PRJEB2779	GCF_900133725.1	Scaffold	5494790		39	Unknown	5490	112	2017-03-11	12163_1#17		97.98	0.96
#N/A	Unknown	abscessus	#N/A	#N/A	#N/A	RGM	RGM	Mycobacteroides abscessus subsp. massiliense	#N/A	OK		SAMEA2266557	PRJEB2779	GCF_900138455.1	Scaffold	5157753		14	Unknown	5075	68	2017-03-11	11893_7#58		98.07	0.77
#N/A	Unknown	abscessus	#N/A	#N/A	#N/A	RGM	RGM	Mycobacteroides abscessus subsp. massiliense	#N/A	OK		SAMEA2259704	PRJEB2779	GCF_900141425.1	Scaffold	4921852		11	Unknown	4788	71	2017-03-11	11893_6#56		98.28	0.63
#N/A	Unknown	abscessus	#N/A	#N/A	#N/A	RGM	RGM	Mycobacteroides abscessus subsp. massiliense	#N/A	OK		SAMEA2275662	PRJEB2779	GCF_900133695.1	Scaffold	5360751		23	Unknown	5346	80	2017-03-11	12163_1#18		97.88	0.77
#N/A	Unknown	abscessus	#N/A	#N/A	#N/A	RGM	RGM	Mycobacteroides abscessus subsp. massiliense	#N/A	OK		SAMEA2275670	PRJEB2779	GCF_900133755.1	Scaffold	5360190		18	Unknown	5352	65	2017-03-11	12163_1#26		98.13	0.77
#N/A	Unknown	abscessus	#N/A	#N/A	#N/A	RGM	RGM	Mycobacteroides abscessus subsp. massiliense	#N/A	OK		SAMEA2266555	PRJEB2779	GCF_900138435.1	Scaffold	5159129		7	Unknown	5062	77	2017-03-11	11893_7#56		97.92	0.77
#N/A	Unknown	abscessus	#N/A	#N/A	#N/A	RGM	RGM	Mycobacteroides abscessus subsp. massiliense	#N/A	OK		SAMEA2259600	PRJEB2779	GCF_900131815.1	Scaffold	4857535		7	Unknown	4747	67	2017-03-11	11861_7#60		98.58	0.66
#N/A	Unknown	abscessus	#N/A	#N/A	#N/A	RGM	RGM	Mycobacteroides abscessus subsp. massiliense	#N/A	OK		SAMN33600963	PRJNA941281	GCF_030513465.1	Contig	4961562		#N/A	Unknown	4869	63	2023-07-20	ASM3051346v1	Hybrid Illumina; Nanopore	98.46	1.11
#N/A	Unknown	abscessus	#N/A	#N/A	#N/A	RGM	RGM	Mycobacteroides abscessus subsp. massiliense	#N/A	OK		SAMEA2275853	PRJEB2779	GCF_900137245.1	Scaffold	5160302		13	Unknown	5057	85	2017-03-11	12082_5#81		97.77	0.77
#N/A	Unknown	abscessus	#N/A	#N/A	#N/A	RGM	RGM	Mycobacteroides abscessus subsp. massiliense	#N/A	OK		SAMEA2266548	PRJEB2779	GCF_900138385.1	Scaffold	5160105		9	Unknown	5068	72	2017-03-11	11893_7#49		97.92	0.77
#N/A	Unknown	abscessus	#N/A	#N/A	#N/A	RGM	RGM	Mycobacteroides abscessus subsp. massiliense	#N/A	OK		SAMEA2266551	PRJEB2779	GCF_900138395.1	Scaffold	5160675		6	Unknown	5066	70	2017-03-11	11893_7#52		98.05	0.77
#N/A	Unknown	abscessus	#N/A	#N/A	#N/A	RGM	RGM	Mycobacteroides abscessus subsp. massiliense	#N/A	OK		SAMEA2259647	PRJEB2779	GCF_900138085.1	Scaffold	5183536		9	Unknown	5099	68	2017-03-11	11893_6#9		98.13	0.77
#N/A	Unknown	abscessus	#N/A	#N/A	#N/A	RGM	RGM	Mycobacteroides abscessus subsp. massiliense	#N/A	OK		SAMEA2259671	PRJEB2779	GCF_900132245.1	Scaffold	4919528		14	Unknown	4729	71	2017-03-11	11893_6#30		97.66	1.62
#N/A	Unknown	abscessus	#N/A	#N/A	#N/A	RGM	RGM	Mycobacteroides abscessus subsp. massiliense	#N/A	OK		SAMEA2259677	PRJEB2779	GCF_900137105.1	Scaffold	4920243		17	Unknown	4731	79	2017-03-11	11893_6#36		97.66	1.47
#N/A	Unknown	abscessus	#N/A	#N/A	#N/A	RGM	RGM	Mycobacteroides abscessus subsp. massiliense	#N/A	OK		SAMEA2259602	PRJEB2779	GCF_900132925.1	Scaffold	4911872		5	Unknown	4788	71	2017-03-11	11861_7#62		98.28	0.63
#N/A	Unknown	abscessus	#N/A	#N/A	#N/A	RGM	RGM	Mycobacteroides abscessus subsp. massiliense	#N/A	OK		SAMEA2275672	PRJEB2779	GCF_900133615.1	Scaffold	4869355		6	Unknown	4738	66	2017-03-11	12082_5#57		98.28	0.63
#N/A	Unknown	abscessus	#N/A	#N/A	#N/A	RGM	RGM	Mycobacteroides abscessus subsp. massiliense	#N/A	OK		SAMN07501927	PRJNA398137	GCF_002799875.1	Contig	4868095		#N/A	Unknown	4710	77	2017-11-29	ASM279987v1	Illumina HiSeq	97.46	0.97
#N/A	Unknown	abscessus	#N/A	#N/A	#N/A	RGM	RGM	Mycobacteroides abscessus subsp. massiliense	#N/A	OK		SAMEA2259618	PRJEB2779	GCF_900137025.1	Scaffold	4893596		15	Unknown	4717	66	2017-03-11	11861_7#78		98.71	1
#N/A	Unknown	abscessus	#N/A	#N/A	#N/A	RGM	RGM	Mycobacteroides abscessus subsp. massiliense	#N/A	OK		SAMEA2275843	PRJEB2779	GCF_900132635.1	Scaffold	5022829		10	Unknown	4951	67	2017-03-11	12163_2#77		97.98	0.93
#N/A	Unknown	abscessus	#N/A	#N/A	#N/A	RGM	RGM	Mycobacteroides abscessus subsp. massiliense	#N/A	OK		SAMN33600949	PRJNA941281	GCF_030513745.1	Contig	5003682		#N/A	Unknown	4901	68	2023-07-20	ASM3051374v1	Hybrid Illumina; Nanopore	98.76	1.09
#N/A	Unknown	abscessus	#N/A	#N/A	#N/A	RGM	RGM	Mycobacteroides abscessus subsp. massiliense	#N/A	OK		SAMEA2259643	PRJEB2779	GCF_900131545.1	Scaffold	4723078		11	Unknown	4571	69	2017-03-11	11893_6#5		98.05	1.23
#N/A	Unknown	abscessus	#N/A	#N/A	#N/A	RGM	RGM	Mycobacteroides abscessus subsp. massiliense	#N/A	OK		SAMEA2266542	PRJEB2779	GCF_900138305.1	Scaffold	5159259		16	Unknown	5072	71	2017-03-11	11893_7#42		98.07	0.77
#N/A	Unknown	abscessus	#N/A	#N/A	#N/A	RGM	RGM	Mycobacteroides abscessus subsp. massiliense	#N/A	OK		SAMEA2259674	PRJEB2779	GCF_900133585.1	Scaffold	4920303		12	Unknown	4726	79	2017-03-16	11893_6#33		97.6	1.62
#N/A	Unknown	abscessus	#N/A	#N/A	#N/A	RGM	RGM	Mycobacteroides abscessus subsp. massiliense	#N/A	OK		SAMEA2275654	PRJEB2779	GCF_900133605.1	Scaffold	5017602		13	Unknown	4905	68	2017-03-11	12082_5#55		97.76	1.03
#N/A	Unknown	abscessus	#N/A	#N/A	#N/A	RGM	RGM	Mycobacteroides abscessus subsp. massiliense	#N/A	OK		SAMEA2259648	PRJEB2779	GCF_900137985.1	Scaffold	5128981		26	Unknown	5027	67	2017-03-11	11893_6#10		98.13	0.77
#N/A	Unknown	abscessus	#N/A	#N/A	#N/A	RGM	RGM	Mycobacteroides abscessus subsp. massiliense	#N/A	OK		SAMEA2259642	PRJEB2779	GCF_900131515.1	Scaffold	4725849		10	Unknown	4573	75	2017-03-11	11893_6#4		97.9	1.23
#N/A	Unknown	abscessus	#N/A	#N/A	#N/A	RGM	RGM	Mycobacteroides abscessus subsp. massiliense	#N/A	OK		SAMEA2275693	PRJEB2779	GCF_900134495.1	Scaffold	5023136		12	Unknown	4877	71	2017-03-11	12163_1#42		98.21	1.07
#N/A	Unknown	abscessus	#N/A	#N/A	#N/A	RGM	RGM	Mycobacteroides abscessus subsp. massiliense	#N/A	OK		SAMEA2275660	PRJEB2779	GCF_900133745.1	Scaffold	5488653		67	Unknown	5479	116	2017-03-11	12163_1#16		97.83	0.82
#N/A	Unknown	abscessus	#N/A	#N/A	#N/A	RGM	RGM	Mycobacteroides abscessus subsp. massiliense	#N/A	OK		SAMEA2266552	PRJEB2779	GCF_900138425.1	Scaffold	5159852		11	Unknown	5061	85	2017-03-11	11893_7#53		97.77	0.77
#N/A	Unknown	abscessus	#N/A	#N/A	#N/A	RGM	RGM	Mycobacteroides abscessus subsp. massiliense	#N/A	OK		SAMEA2275819	PRJEB2779	GCF_900134655.1	Scaffold	5023178		10	Unknown	4959	65	2017-03-11	12163_2#62		97.98	0.93
#N/A	Unknown	abscessus	#N/A	#N/A	#N/A	RGM	RGM	Mycobacteroides abscessus subsp. massiliense	#N/A	OK		SAMEA2275721	PRJEB2779	GCF_900136125.1	Scaffold	5476044		15	Unknown	5444	91	2017-03-11	12163_1#69		97.84	1.14
#N/A	Unknown	abscessus	#N/A	#N/A	#N/A	RGM	RGM	Mycobacteroides abscessus subsp. massiliense	#N/A	OK		SAMEA2259669	PRJEB2779	GCF_900132235.1	Scaffold	4920221		18	Unknown	4733	79	2017-03-11	11893_6#28		97.6	1.64
#N/A	Unknown	abscessus	#N/A	#N/A	#N/A	RGM	RGM	Mycobacteroides abscessus subsp. massiliense	#N/A	OK		SAMEA2259676	PRJEB2779	GCF_900134325.1	Scaffold	4920697		18	Unknown	4732	80	2017-03-11	11893_6#35		97.66	1.62
#N/A	Unknown	abscessus	#N/A	#N/A	#N/A	RGM	RGM	Mycobacteroides abscessus subsp. massiliense	#N/A	OK		SAMEA2259596	PRJEB2779	GCF_900135695.1	Scaffold	4720571		11	Unknown	4548	55	2017-03-11	11861_7#56		98.55	1.03
#N/A	Unknown	abscessus	#N/A	#N/A	#N/A	RGM	RGM	Mycobacteroides abscessus subsp. massiliense	#N/A	OK		SAMEA2275725	PRJEB2779	GCF_900136175.1	Scaffold	4983419		27	Unknown	4870	85	2017-03-11	12163_1#73		98.05	0.88
#N/A	Unknown	abscessus	#N/A	#N/A	#N/A	RGM	RGM	Mycobacteroides abscessus subsp. massiliense	#N/A	OK		SAMEA2259599	PRJEB2779	GCF_900131025.1	Scaffold	4987653		8	Unknown	4902	67	2017-03-11	11861_7#59		97.68	0.63
#N/A	Unknown	abscessus	#N/A	#N/A	#N/A	RGM	RGM	Mycobacteroides abscessus subsp. massiliense	#N/A	OK		SAMEA2259631	PRJEB2779	GCF_900135745.1	Scaffold	4824949		16	Unknown	4596	90	2017-03-11	11861_7#86		97.39	1.34
#N/A	Unknown	abscessus	#N/A	#N/A	#N/A	RGM	RGM	Mycobacteroides abscessus subsp. massiliense	#N/A	OK		SAMEA2259597	PRJEB2779	GCF_900130715.1	Scaffold	4912611		13	Unknown	4787	87	2017-03-11	11861_7#57		98.22	0.63
#N/A	Unknown	abscessus	#N/A	#N/A	#N/A	RGM	RGM	Mycobacteroides abscessus subsp. massiliense	#N/A	OK		SAMEA2259604	PRJEB2779	GCF_900133485.1	Scaffold	4911157		16	Unknown	4798	64	2017-03-11	11861_7#64		98.58	0.66
#N/A	Unknown	abscessus	#N/A	#N/A	#N/A	RGM	RGM	Mycobacteroides abscessus subsp. massiliense	#N/A	OK		SAMEA2275741	PRJEB2779	GCF_900136295.1	Scaffold	5437174		67	Unknown	5311	85	2017-03-11	12163_1#86		97.8	3.4
#N/A	Unknown	abscessus	#N/A	#N/A	#N/A	RGM	RGM	Mycobacteroides abscessus subsp. massiliense	#N/A	OK		SAMEA2259593	PRJEB2779	GCF_900132185.1	Scaffold	4806459		14	Unknown	4638	64	2017-03-11	11861_7#53		98.4	1.07
#N/A	Unknown	abscessus	#N/A	#N/A	#N/A	RGM	RGM	Mycobacteroides abscessus subsp. massiliense	#N/A	OK		SAMN07501943	PRJNA398137	GCF_002799625.1	Contig	4777861		#N/A	Unknown	4609	83	2017-11-29	ASM279962v1	Illumina HiSeq	97.66	0.93
#N/A	Unknown	abscessus	#N/A	#N/A	#N/A	RGM	RGM	Mycobacteroides abscessus subsp. massiliense	#N/A	OK		SAMEA2070771	PRJEB2779	GCF_900132695.1	Contig	4931795		#N/A	Unknown	4712	118	2017-03-11	10250_1#16		97.78	2.4
#N/A	Unknown	abscessus	#N/A	#N/A	#N/A	RGM	RGM	Mycobacteroides abscessus subsp. massiliense	#N/A	OK		SAMEA2275744	PRJEB2779	GCF_900136375.1	Scaffold	5386577		38	Unknown	5259	77	2017-03-11	12163_1#89		97.5	3.38
#N/A	Unknown	abscessus	#N/A	#N/A	#N/A	RGM	RGM	Mycobacteroides abscessus subsp. massiliense	#N/A	OK		SAMEA2259592	PRJEB2779	GCF_900141355.1	Scaffold	5057942		19	Unknown	4935	69	2017-03-11	11861_7#52		98.41	1.05
#N/A	Unknown	abscessus	#N/A	#N/A	#N/A	RGM	RGM	Mycobacteroides abscessus subsp. massiliense	#N/A	OK		SAMEA2259595	PRJEB2779	GCF_900132495.1	Scaffold	4805698		15	Unknown	4637	68	2017-03-11	11861_7#55		98.55	1.07
[truncated: 2,242 more rows]

## Sheet: Table S2
contig_ID	organism_ID	multi-plasmid isolate	RefSeq_CompleteAssembly	In BenchMarkDataset?	Sequencing techniques (NCBI)	Assembly method	GenBank_Assem	Assembly_Name	Replicon_Type	RefSeq_Accession	GenBank_Accession_Plasmid	PLSDB biosample location	PLSDB Sample type	PLSDB host	In 112 plasmid set (1 per cluster + BRA100)	plasmid_name	Size (bp)	Species	Growth (literature)	Growth (phylogenetic positioning)	Plasmid cluster (Mash 0.05)	Host specificity in 328 complete genome dataset	Host specificity in 3757 contig/scaffold NTM NCBI assemblies	Detected in more than 1 species (328 complete genomes + 3757 draft genomes)	Classified as plasmid by PLSDB	Classified as plasmid by Plasme	Platon Identified as plasmid	PLSDB Plasmid Topology (NCBI)	Plasmid Topology (according to publication)	Topology Confirmed experimentally?	Self dot plot	Topology chromosome (NCBI)	PLSDB GC%	PLSDB AMR genes	PLSDB BGC types	PLSDB replicon type	repA (protein cluster ID 5471 or 9302, this study)	Platon Replication	PLSDB relaxase	Platon Mobilization	Platon Conjugation	mobF (protein cluster ID 4871 or 5331, this study)	PLSDB MPF	PLSDB oriT	Platon oriT	PLSDB predicted mobility	PLSDB pMLST	Reference (plasme default)	Order (plasme default)
[truncated: 525 more rows]
[truncated: 3 more columns]

[truncated: 8 more sheets: Table S3, Table S4, Table S5, Table S6, Table S7, Table S8, Table S9, Table S10]
