# Supplementary material for: Genomic insights into the plasmidome of non-tuberculous mycobacteria
Source: Genome Med. 2025 Mar 4;17:19. doi: 10.1186/s13073-025-01443-7 (PMC11877719; doi:10.1186/s13073-025-01443-7)
Supplement: Supplementary file 2 — Additional file 2. Supplementary Figures. This file contains all Supplementary Figures and their corresponding legends. [file 13073_2025_1443_MOESM2_ESM.zip]

Archive with 11 entries (11 files):
- Additional file 2/Fig S1_Characteristics_plasmids.pdf
- Additional file 2/Fig S10_DotPlot_plasmids_chromosomes.pdf
- Additional file 2/Fig S2_Dotplots_linearPlasmids.pdf
- Additional file 2/Fig S3_196plasmidsMashtree_clusters.pdf
- Additional file 2/Fig S4_Characteristics_plasmidClusters.pdf
- Additional file 2/Fig S5_AbsencePresenceInDraftGenomes.pdf
- Additional file 2/Fig S6_Characteristics_multi-plasmid-genomes.pdf
- Additional file 2/Fig S7_Dotplots_CP040251-CP040252.pdf
- Additional file 2/Fig S8_proksee_CP040251.png
- Additional file 2/Fig S9_proksee_CP040252.png
- Additional file 2/Supplementary_Figures_legends.docx
